# Supplementary material for: Molecular insights into land snail neuropeptides through transcriptome and comparative gene analysis
Source: BMC Genomics. 2015 Apr 17;16(1):308. doi: 10.1186/s12864-015-1510-8 (PMC4408573; doi:10.1186/s12864-015-1510-8)
Supplement: Additional file 2: Table S1. — Transcriptome annotations for Theba pisana CNS, muscle and hepatopancreas. [file 12864_2015_1510_MOESM2_ESM.xls]

## Sheet: Table S1 annotations.txt
geneID	geneLength	Nr-ID	Nr-Score	Nr-Evalue	Nr-annotation	Nt-ID	Nt-Score	Nt-Evalue	Nt-annotation
CL1.Contig1_All	295	--	--	--	--	--	--	--	--
CL10.Contig1_All	313	--	--	--	--	gi|224830240|gb|FJ755002.1|	127	3e-26	Helix pomatia Cd-specific metallothionein gene, complete cds
CL10.Contig2_All	207	--	--	--	--	gi|224830240|gb|FJ755002.1|	107	2e-20	Helix pomatia Cd-specific metallothionein gene, complete cds
CL100.Contig1_All	396	gi|328868938|gb|EGG17316.1|	52.8	4e-06	hypothetical protein DFA_08309 [Dictyostelium fasciculatum]	--	--	--	--
CL100.Contig2_All	1753	gi|115668602|ref|XP_001197910.1|	99	7e-19	PREDICTED: hypothetical protein [Strongylocentrotus purpuratus] >gi|115960770|ref|XP_001190771.1| PREDICTED: hypothetical protein [Strongylocentrotus purpuratus]	--	--	--	--
CL100.Contig3_All	1560	gi|115668602|ref|XP_001197910.1|	101.3	1e-19	PREDICTED: hypothetical protein [Strongylocentrotus purpuratus] >gi|115960770|ref|XP_001190771.1| PREDICTED: hypothetical protein [Strongylocentrotus purpuratus]	--	--	--	--
CL1000.Contig1_All	369	--	--	--	--	--	--	--	--
CL1000.Contig2_All	528	--	--	--	--	--	--	--	--
CL1000.Contig3_All	439	--	--	--	--	--	--	--	--
CL1000.Contig4_All	1353	--	--	--	--	--	--	--	--
CL10000.Contig1_All	260	--	--	--	--	--	--	--	--
CL10000.Contig2_All	505	--	--	--	--	--	--	--	--
CL10001.Contig1_All	1381	gi|354484190|ref|XP_003504273.1|	166.8	2e-39	PREDICTED: nmrA-like family domain-containing protein 1-like [Cricetulus griseus]	--	--	--	--
CL10001.Contig2_All	1342	gi|354484190|ref|XP_003504273.1|	166.8	1e-39	PREDICTED: nmrA-like family domain-containing protein 1-like [Cricetulus griseus]	--	--	--	--
CL10002.Contig1_All	225	--	--	--	--	--	--	--	--
CL10002.Contig2_All	210	--	--	--	--	--	--	--	--
CL10003.Contig1_All	420	--	--	--	--	gi|223634592|emb|CU406995.12|	71.9	2e-09	Pig DNA sequence from clone CH242-505D21 on chromosome 15, complete sequence
CL10003.Contig2_All	410	--	--	--	--	--	--	--	--
CL10004.Contig1_All	225	--	--	--	--	--	--	--	--
CL10004.Contig2_All	748	--	--	--	--	--	--	--	--
CL10005.Contig1_All	314	--	--	--	--	--	--	--	--
CL10005.Contig2_All	552	--	--	--	--	--	--	--	--
CL10006.Contig1_All	295	--	--	--	--	--	--	--	--
CL10006.Contig2_All	248	--	--	--	--	--	--	--	--
CL10007.Contig1_All	570	gi|221108430|ref|XP_002169945.1|	61.2	2e-08	PREDICTED: similar to predicted protein [Hydra magnipapillata]	--	--	--	--
CL10007.Contig2_All	278	--	--	--	--	--	--	--	--
CL10008.Contig1_All	1393	gi|145490040|ref|XP_001431021.1|	240.3	1e-61	hypothetical protein [Paramecium tetraurelia strain d4-2] >gi|124398123|emb|CAK63623.1| unnamed protein product [Paramecium tetraurelia]	--	--	--	--
CL10008.Contig2_All	356	gi|346469209|gb|AEO34449.1|	53.9	2e-06	hypothetical protein [Amblyomma maculatum]	--	--	--	--
CL10009.Contig1_All	223	gi|327265470|ref|XP_003217531.1|	78.6	8e-14	PREDICTED: kelch domain-containing protein 3-like [Anolis carolinensis]	--	--	--	--
CL10009.Contig2_All	1494	gi|327265470|ref|XP_003217531.1|	449.1	2e-124	PREDICTED: kelch domain-containing protein 3-like [Anolis carolinensis]	--	--	--	--
CL1001.Contig1_All	276	--	--	--	--	--	--	--	--
CL1001.Contig2_All	270	--	--	--	--	--	--	--	--
CL10010.Contig1_All	228	--	--	--	--	--	--	--	--
CL10011.Contig1_All	358	--	--	--	--	--	--	--	--
CL10012.Contig1_All	237	gi|183396269|gb|ACC62005.1|	57.8	1e-07	hydroxyproline-rich glycoprotein [Cryptosporidium hominis]	--	--	--	--
CL10013.Contig1_All	636	--	--	--	--	--	--	--	--
CL10013.Contig2_All	358	--	--	--	--	--	--	--	--
CL10014.Contig1_All	1340	gi|72005534|ref|XP_780644.1|	182.2	4e-44	PREDICTED: similar to Jtv1-pending protein [Strongylocentrotus purpuratus] >gi|115945402|ref|XP_001190314.1| PREDICTED: similar to Jtv1-pending protein [Strongylocentrotus purpuratus]	--	--	--	--
CL10014.Contig2_All	1259	gi|260790294|ref|XP_002590178.1|	198.4	5e-49	hypothetical protein BRAFLDRAFT_115295 [Branchiostoma floridae] >gi|229275367|gb|EEN46189.1| hypothetical protein BRAFLDRAFT_115295 [Branchiostoma floridae]	--	--	--	--
CL10015.Contig1_All	232	--	--	--	--	--	--	--	--
CL10015.Contig2_All	218	--	--	--	--	--	--	--	--
CL10016.Contig1_All	443	--	--	--	--	--	--	--	--
CL10016.Contig2_All	328	--	--	--	--	--	--	--	--
CL10017.Contig1_All	420	--	--	--	--	--	--	--	--
CL10017.Contig2_All	364	--	--	--	--	--	--	--	--
CL10018.Contig1_All	203	--	--	--	--	--	--	--	--
CL10019.Contig1_All	218	gi|149060334|gb|EDM11048.1|	66.6	3e-10	similar to ABI gene family, member 3 (NESH) binding protein (predicted), isoform CRA_c [Rattus norvegicus]	gi|354799731|gb|JN964232.1|	77.8	2e-11	Mus musculus targeted non-conditional, lacZ-tagged mutant allele Snx4:tm1e(EUCOMM)Wtsi; transgenic
CL10021.Contig1_All	415	--	--	--	--	--	--	--	--
CL10021.Contig2_All	281	--	--	--	--	--	--	--	--
CL10021.Contig3_All	398	--	--	--	--	--	--	--	--
CL10021.Contig4_All	897	gi|242012449|ref|XP_002426945.1|	60.5	1e-07	reticulon/nogo receptor, putative [Pediculus humanus corporis] >gi|212511174|gb|EEB14207.1| reticulon/nogo receptor, putative [Pediculus humanus corporis]	--	--	--	--
CL10022.Contig1_All	1186	--	--	--	--	--	--	--	--
CL10022.Contig2_All	646	--	--	--	--	--	--	--	--
CL10023.Contig1_All	721	--	--	--	--	--	--	--	--
CL10023.Contig2_All	712	--	--	--	--	--	--	--	--
CL10024.Contig1_All	607	gi|148524900|dbj|BAF63423.1|	63.2	7e-09	lysozyme 2 [Mytilus galloprovincialis]	--	--	--	--
CL10024.Contig2_All	1518	gi|291226228|ref|XP_002733096.1|	102.8	4e-20	PREDICTED: hypothetical protein [Saccoglossus kowalevskii]	--	--	--	--
CL10024.Contig3_All	1438	gi|291226228|ref|XP_002733096.1|	102.4	5e-20	PREDICTED: hypothetical protein [Saccoglossus kowalevskii]	--	--	--	--
CL10024.Contig4_All	531	--	--	--	--	--	--	--	--
CL10025.Contig1_All	1282	--	--	--	--	--	--	--	--
CL10025.Contig2_All	1043	--	--	--	--	--	--	--	--
CL10026.Contig1_All	655	--	--	--	--	--	--	--	--
CL10026.Contig2_All	254	--	--	--	--	--	--	--	--
CL10026.Contig3_All	587	--	--	--	--	--	--	--	--
CL10027.Contig1_All	235	--	--	--	--	--	--	--	--
CL10027.Contig2_All	331	--	--	--	--	--	--	--	--
CL10028.Contig1_All	872	--	--	--	--	--	--	--	--
CL10028.Contig2_All	969	--	--	--	--	--	--	--	--
CL10029.Contig1_All	2124	gi|113207858|emb|CAJ28915.1|	562.8	2e-158	hexokinase [Crassostrea gigas]	gi|332239616|ref|XR_122033.1|	65.9	6e-07	PREDICTED: Nomascus leucogenys glucokinase-like (LOC100591653), miscRNA
CL10029.Contig2_All	3642	gi|113207858|emb|CAJ28915.1|	562.8	4e-158	hexokinase [Crassostrea gigas]	gi|332239616|ref|XR_122033.1|	65.9	1e-06	PREDICTED: Nomascus leucogenys glucokinase-like (LOC100591653), miscRNA
CL10029.Contig3_All	3632	gi|113207858|emb|CAJ28915.1|	575.5	6e-162	hexokinase [Crassostrea gigas]	gi|195439161|ref|XM_002067464.1|	65.9	1e-06	Drosophila willistoni GK16160 (Dwil\GK16160), mRNA
CL1003.Contig1_All	298	gi|156353910|ref|XP_001623151.1|	53.9	2e-06	predicted protein [Nematostella vectensis] >gi|156209818|gb|EDO31051.1| predicted protein [Nematostella vectensis]	--	--	--	--
CL1003.Contig2_All	256	gi|156353910|ref|XP_001623151.1|	53.5	2e-06	predicted protein [Nematostella vectensis] >gi|156209818|gb|EDO31051.1| predicted protein [Nematostella vectensis]	--	--	--	--
CL1003.Contig3_All	214	--	--	--	--	--	--	--	--
CL10030.Contig1_All	2307	--	--	--	--	--	--	--	--
CL10030.Contig2_All	3768	--	--	--	--	--	--	--	--
CL10031.Contig1_All	325	--	--	--	--	--	--	--	--
CL10031.Contig2_All	244	--	--	--	--	--	--	--	--
CL10032.Contig1_All	384	--	--	--	--	--	--	--	--
CL10032.Contig2_All	239	--	--	--	--	--	--	--	--
CL10032.Contig3_All	562	--	--	--	--	--	--	--	--
CL10033.Contig1_All	406	--	--	--	--	gi|195131458|ref|XM_002010132.1|	60	7e-06	Drosophila mojavensis GI14846 (Dmoj\GI14846), mRNA
CL10034.Contig1_All	262	--	--	--	--	--	--	--	--
CL10034.Contig2_All	245	--	--	--	--	--	--	--	--
CL10035.Contig1_All	1789	gi|350402145|ref|XP_003486382.1|	62.8	5e-08	PREDICTED: LOW QUALITY PROTEIN: basement membrane-specific heparan sulfate proteoglycan core protein-like [Bombus impatiens]	--	--	--	--
CL10035.Contig2_All	596	gi|301628571|ref|XP_002943424.1|	62	1e-08	PREDICTED: hypothetical protein LOC100496720 [Xenopus (Silurana) tropicalis]	--	--	--	--
CL10036.Contig1_All	268	--	--	--	--	--	--	--	--
CL10036.Contig2_All	300	--	--	--	--	--	--	--	--
CL10037.Contig1_All	938	gi|348505856|ref|XP_003440476.1|	251.5	3e-65	PREDICTED: talin-2-like [Oreochromis niloticus]	gi|224090249|ref|XM_002192443.1|	79.8	2e-11	PREDICTED: Taeniopygia guttata talin 1 (LOC100217512), mRNA
CL10037.Contig2_All	402	gi|355724383|gb|AES08212.1|	199.9	2e-50	talin 2 [Mustela putorius furo]	gi|298915918|emb|FQ222849.1|	85.7	1e-13	Rattus norvegicus TL0ADA19YC23 mRNA sequence
CL10038.Contig1_All	214	--	--	--	--	--	--	--	--
CL10038.Contig2_All	1559	--	--	--	--	--	--	--	--
CL10039.Contig1_All	223	gi|74865845|sp|Q8MP30.1|Y7791_DICDI	52	8e-06	RecName: Full=Uncharacterized histidine-rich protein DDB_G0274557; Flags: Precursor	gi|30407150|emb|AL844508.1|	61.9	1e-06	Plasmodium falciparum 3D7 chromosome 9
CL1004.Contig1_All	3650	gi|291240427|ref|XP_002740120.1|	896	0	PREDICTED: hypothetical protein [Saccoglossus kowalevskii]	gi|37951469|gb|AC111008.6|	67.9	3e-07	Mus musculus BAC clone RP23-415J21 from chromosome 7, complete sequence
CL1004.Contig2_All	2992	gi|291240427|ref|XP_002740120.1|	757.3	0	PREDICTED: hypothetical protein [Saccoglossus kowalevskii]	gi|37951469|gb|AC111008.6|	67.9	2e-07	Mus musculus BAC clone RP23-415J21 from chromosome 7, complete sequence
CL10040.Contig1_All	808	--	--	--	--	--	--	--	--
CL10040.Contig2_All	894	--	--	--	--	--	--	--	--
CL10041.Contig1_All	1168	gi|291223346|ref|XP_002731671.1|	109	4e-22	PREDICTED: hypothetical protein [Saccoglossus kowalevskii]	--	--	--	--
CL10041.Contig2_All	4277	gi|291223346|ref|XP_002731671.1|	116.3	1e-23	PREDICTED: hypothetical protein [Saccoglossus kowalevskii]	--	--	--	--
CL10042.Contig1_All	509	--	--	--	--	--	--	--	--
CL10042.Contig2_All	453	--	--	--	--	gi|193809884|emb|AM910994.1|	79.8	9e-12	Plasmodium knowlesi strain H chromosome 12, complete genome
CL10043.Contig1_All	849	--	--	--	--	--	--	--	--
CL10043.Contig2_All	946	--	--	--	--	--	--	--	--
CL10044.Contig1_All	374	--	--	--	--	--	--	--	--
CL10044.Contig2_All	351	--	--	--	--	--	--	--	--
CL10044.Contig3_All	202	--	--	--	--	--	--	--	--
CL10045.Contig1_All	229	gi|348522921|ref|XP_003448972.1|	116.3	3e-25	PREDICTED: tissue alpha-L-fucosidase-like [Oreochromis niloticus]	gi|62751449|ref|NM_001015860.1|	71.9	1e-09	Xenopus (Silurana) tropicalis fucosidase, alpha-L- 1, tissue (fuca1), mRNA >gi|59862137|gb|BC090371.1| Xenopus tropicalis fucosidase, alpha-L-1, tissue, mRNA (cDNA clone MGC:108090 IMAGE:7004512), complete cds
CL10045.Contig2_All	1342	gi|198416973|ref|XP_002124240.1|	615.9	1e-174	PREDICTED: similar to fucosidase, alpha-L- 2, plasma [Ciona intestinalis]	gi|62751449|ref|NM_001015860.1|	71.9	6e-09	Xenopus (Silurana) tropicalis fucosidase, alpha-L- 1, tissue (fuca1), mRNA >gi|59862137|gb|BC090371.1| Xenopus tropicalis fucosidase, alpha-L-1, tissue, mRNA (cDNA clone MGC:108090 IMAGE:7004512), complete cds
CL10046.Contig1_All	3195	gi|260813768|ref|XP_002601588.1|	621.7	6e-176	hypothetical protein BRAFLDRAFT_124348 [Branchiostoma floridae] >gi|229286887|gb|EEN57600.1| hypothetical protein BRAFLDRAFT_124348 [Branchiostoma floridae]	gi|326935487|ref|XM_003213754.1|	113	5e-21	PREDICTED: Meleagris gallopavo ubiquilin 4 (UBQLN4), partial mRNA
CL10046.Contig2_All	2838	gi|260813768|ref|XP_002601588.1|	610.5	1e-172	hypothetical protein BRAFLDRAFT_124348 [Branchiostoma floridae] >gi|229286887|gb|EEN57600.1| hypothetical protein BRAFLDRAFT_124348 [Branchiostoma floridae]	gi|115924351|ref|XM_001193843.1|	87.7	2e-13	PREDICTED: Strongylocentrotus purpuratus similar to ubiquitin-like product Chap1/Dsk2 (LOC577701), mRNA
CL10046.Contig3_All	3055	gi|260813768|ref|XP_002601588.1|	621.7	6e-176	hypothetical protein BRAFLDRAFT_124348 [Branchiostoma floridae] >gi|229286887|gb|EEN57600.1| hypothetical protein BRAFLDRAFT_124348 [Branchiostoma floridae]	gi|326935487|ref|XM_003213754.1|	113	4e-21	PREDICTED: Meleagris gallopavo ubiquilin 4 (UBQLN4), partial mRNA
CL10047.Contig1_All	314	gi|270004512|gb|EFA00960.1|	54.7	1e-06	hypothetical protein TcasGA2_TC003870 [Tribolium castaneum]	--	--	--	--
CL10048.Contig1_All	368	--	--	--	--	--	--	--	--
CL10049.Contig1_All	608	--	--	--	--	--	--	--	--
CL10049.Contig2_All	318	--	--	--	--	--	--	--	--
CL1005.Contig1_All	346	--	--	--	--	--	--	--	--
CL1005.Contig2_All	2106	gi|115873130|ref|XP_781549.2|	58.9	1e-06	PREDICTED: similar to Enabled homolog (Drosophila) [Strongylocentrotus purpuratus] >gi|115945717|ref|XP_001180726.1| PREDICTED: similar to Enabled homolog (Drosophila) [Strongylocentrotus purpuratus]	gi|115945716|ref|XM_001180726.1|	77.8	2e-10	PREDICTED: Strongylocentrotus purpuratus similar to Enabled homolog (Drosophila) (LOC576114), mRNA
CL10050.Contig1_All	348	--	--	--	--	--	--	--	--
CL10050.Contig2_All	362	--	--	--	--	--	--	--	--
CL10052.Contig1_All	302	--	--	--	--	--	--	--	--
CL10052.Contig2_All	262	--	--	--	--	--	--	--	--
CL10053.Contig1_All	322	--	--	--	--	--	--	--	--
CL10053.Contig2_All	235	--	--	--	--	--	--	--	--
CL10053.Contig3_All	272	--	--	--	--	--	--	--	--
CL10054.Contig1_All	1613	gi|260822599|ref|XP_002606689.1|	602.8	1e-170	hypothetical protein BRAFLDRAFT_277775 [Branchiostoma floridae] >gi|229292033|gb|EEN62699.1| hypothetical protein BRAFLDRAFT_277775 [Branchiostoma floridae]	gi|296206116|ref|XM_002750028.1|	105	6e-19	PREDICTED: Callithrix jacchus 6-phosphofructo-2-kinase/fructose-2,6-biphosphatase 3 (PFKFB3), mRNA
CL10054.Contig2_All	1997	gi|260822599|ref|XP_002606689.1|	521.5	5e-146	hypothetical protein BRAFLDRAFT_277775 [Branchiostoma floridae] >gi|229292033|gb|EEN62699.1| hypothetical protein BRAFLDRAFT_277775 [Branchiostoma floridae]	gi|335299044|ref|XM_003358426.1|	103	3e-18	PREDICTED: Sus scrofa 6-phosphofructo-2-kinase/fructose-2,6-biphosphatase 4, transcript variant 3 (PFKFB4), mRNA
CL10054.Contig3_All	2102	gi|260822599|ref|XP_002606689.1|	600.5	9e-170	hypothetical protein BRAFLDRAFT_277775 [Branchiostoma floridae] >gi|229292033|gb|EEN62699.1| hypothetical protein BRAFLDRAFT_277775 [Branchiostoma floridae]	gi|296206116|ref|XM_002750028.1|	105	7e-19	PREDICTED: Callithrix jacchus 6-phosphofructo-2-kinase/fructose-2,6-biphosphatase 3 (PFKFB3), mRNA
CL10054.Contig4_All	1677	gi|260822599|ref|XP_002606689.1|	601.7	3e-170	hypothetical protein BRAFLDRAFT_277775 [Branchiostoma floridae] >gi|229292033|gb|EEN62699.1| hypothetical protein BRAFLDRAFT_277775 [Branchiostoma floridae]	gi|296206116|ref|XM_002750028.1|	105	6e-19	PREDICTED: Callithrix jacchus 6-phosphofructo-2-kinase/fructose-2,6-biphosphatase 3 (PFKFB3), mRNA
CL10054.Contig5_All	1572	gi|260822599|ref|XP_002606689.1|	522.7	1e-146	hypothetical protein BRAFLDRAFT_277775 [Branchiostoma floridae] >gi|229292033|gb|EEN62699.1| hypothetical protein BRAFLDRAFT_277775 [Branchiostoma floridae]	gi|335299044|ref|XM_003358426.1|	103	2e-18	PREDICTED: Sus scrofa 6-phosphofructo-2-kinase/fructose-2,6-biphosphatase 4, transcript variant 3 (PFKFB4), mRNA
CL10054.Contig6_All	507	gi|348503067|ref|XP_003439088.1|	91.7	1e-17	PREDICTED: 6-phosphofructo-2-kinase/fructose-2,6-biphosphatase-like [Oreochromis niloticus]	gi|348581851|ref|XM_003476643.1|	60	9e-06	PREDICTED: Cavia porcellus 6-phosphofructo-2-kinase/fructose-2,6-biphosphatase 4-like (LOC100726420), mRNA
CL10054.Contig7_All	1638	gi|260822599|ref|XP_002606689.1|	594	6e-168	hypothetical protein BRAFLDRAFT_277775 [Branchiostoma floridae] >gi|229292033|gb|EEN62699.1| hypothetical protein BRAFLDRAFT_277775 [Branchiostoma floridae]	gi|296206116|ref|XM_002750028.1|	105	6e-19	PREDICTED: Callithrix jacchus 6-phosphofructo-2-kinase/fructose-2,6-biphosphatase 3 (PFKFB3), mRNA
CL10055.Contig1_All	650	--	--	--	--	--	--	--	--
CL10056.Contig1_All	346	--	--	--	--	--	--	--	--
CL10056.Contig2_All	228	--	--	--	--	--	--	--	--
CL10057.Contig1_All	219	gi|241733201|ref|XP_002412311.1|	120.9	1e-26	myosin-IX, putative [Ixodes scapularis] >gi|215505558|gb|EEC15052.1| myosin-IX, putative [Ixodes scapularis]	gi|125987180|ref|XM_001357317.1|	73.8	2e-10	Drosophila pseudoobscura pseudoobscura ck (Dpse\ck), mRNA
CL10057.Contig2_All	538	gi|270002356|gb|EEZ98803.1|	271.6	1e-71	hypothetical protein TcasGA2_TC001372 [Tribolium castaneum]	gi|332853728|ref|XM_512476.3|	93.7	7e-16	PREDICTED: Pan troglodytes myosin IXB, transcript variant 4 (MYO9B), mRNA
CL10058.Contig1_All	348	--	--	--	--	--	--	--	--
CL10058.Contig2_All	211	--	--	--	--	--	--	--	--
CL10059.Contig1_All	724	--	--	--	--	--	--	--	--
CL10059.Contig2_All	498	--	--	--	--	--	--	--	--
CL1006.Contig1_All	361	--	--	--	--	gi|224830240|gb|FJ755002.1|	77.8	3e-11	Helix pomatia Cd-specific metallothionein gene, complete cds
CL1006.Contig2_All	285	--	--	--	--	--	--	--	--
CL10060.Contig1_All	552	--	--	--	--	--	--	--	--
CL10060.Contig2_All	240	--	--	--	--	--	--	--	--
CL10061.Contig1_All	799	--	--	--	--	--	--	--	--
CL10061.Contig2_All	345	--	--	--	--	--	--	--	--
CL10062.Contig1_All	921	--	--	--	--	--	--	--	--
CL10064.Contig1_All	494	--	--	--	--	--	--	--	--
CL10064.Contig2_All	417	--	--	--	--	--	--	--	--
CL10065.Contig1_All	413	gi|269784981|ref|NP_001161642.1|	52	8e-06	R-spondin precursor [Saccoglossus kowalevskii] >gi|268054289|gb|ACY92631.1| R-spondin [Saccoglossus kowalevskii]	--	--	--	--
CL10065.Contig2_All	365	gi|269784981|ref|NP_001161642.1|	52	8e-06	R-spondin precursor [Saccoglossus kowalevskii] >gi|268054289|gb|ACY92631.1| R-spondin [Saccoglossus kowalevskii]	--	--	--	--
CL10065.Contig3_All	317	gi|269784981|ref|NP_001161642.1|	52	8e-06	R-spondin precursor [Saccoglossus kowalevskii] >gi|268054289|gb|ACY92631.1| R-spondin [Saccoglossus kowalevskii]	--	--	--	--
CL10066.Contig1_All	318	gi|157787105|ref|NP_001099159.1|	57	2e-07	uncharacterized protein LOC100126009 [Danio rerio] >gi|156230794|gb|AAI52504.1| Zgc:165656 protein [Danio rerio]	gi|45598814|emb|BX640469.6|	67.9	2e-08	Zebrafish DNA sequence from clone DKEY-104M9 in linkage group 19 Contains the gene for a novel protein similar to vertebrate O-acetyltransferase (CAS1), the 5' end of a novel gene, the 3' end of the scge gene for sarcoglycan epsilon, the col1a2 gene for c
CL10066.Contig2_All	272	--	--	--	--	--	--	--	--
CL10069.Contig1_All	252	--	--	--	--	--	--	--	--
CL10069.Contig2_All	222	--	--	--	--	--	--	--	--
CL1007.Contig1_All	706	--	--	--	--	--	--	--	--
CL1007.Contig2_All	618	--	--	--	--	--	--	--	--
CL10070.Contig1_All	1131	gi|348504359|ref|XP_003439729.1|	130.6	1e-28	PREDICTED: Rieske domain-containing protein-like [Oreochromis niloticus]	--	--	--	--
CL10070.Contig2_All	1333	gi|348504359|ref|XP_003439729.1|	130.6	1e-28	PREDICTED: Rieske domain-containing protein-like [Oreochromis niloticus]	--	--	--	--
CL10072.Contig1_All	228	--	--	--	--	--	--	--	--
CL10072.Contig2_All	1279	gi|344244673|gb|EGW00777.1|	55.5	5e-06	Vomeronasal type-1 receptor 4 [Cricetulus griseus]	--	--	--	--
CL10072.Contig3_All	577	--	--	--	--	gi|34452565|gb|AY365435.1|	67.9	4e-08	Arianta arbustorum microsatellite A9 sequence
CL10073.Contig1_All	474	gi|154551045|gb|ABS83556.1|	61.2	1e-08	ABCB/p-glycoprotein-like protein [Mytilus californianus]	gi|290542318|ref|NM_001173091.1|	81.8	2e-12	Cavia porcellus ATP-binding cassette, sub-family B (MDR/TAP), member 11 (Abcb11), mRNA >gi|255529739|gb|GQ169125.1| Cavia porcellus bile salt export pump (BSEP) mRNA, complete cds
CL10073.Contig2_All	771	gi|115944567|ref|XP_001181421.1|	69.3	1e-10	PREDICTED: similar to Mdr2 [Strongylocentrotus purpuratus]	--	--	--	--
CL10073.Contig3_All	775	gi|348578501|ref|XP_003475021.1|	65.5	2e-09	PREDICTED: multidrug resistance protein 1-like [Cavia porcellus]	gi|290542318|ref|NM_001173091.1|	85.7	2e-13	Cavia porcellus ATP-binding cassette, sub-family B (MDR/TAP), member 11 (Abcb11), mRNA >gi|255529739|gb|GQ169125.1| Cavia porcellus bile salt export pump (BSEP) mRNA, complete cds
CL10074.Contig1_All	383	--	--	--	--	gi|254674487|emb|CU469472.9|	63.9	4e-07	Pig DNA sequence from clone CH242-188E7 on chromosome X, complete sequence
CL10074.Contig2_All	299	--	--	--	--	--	--	--	--
CL10075.Contig1_All	698	gi|119351137|gb|ABL63470.1|	294.3	2e-78	plasma membrane calcium ATPase [Pinctada fucata]	gi|223016070|gb|FJ617204.1|	121	4e-24	Lymnaea stagnalis plasma membrane calcium ATPase (PMCA) mRNA, partial cds
CL10075.Contig2_All	2513	gi|119351137|gb|ABL63470.1|	637.9	0	plasma membrane calcium ATPase [Pinctada fucata]	gi|224085518|ref|XM_002187528.1|	244	1e-60	PREDICTED: Taeniopygia guttata ATPase, Ca++ transporting, plasma membrane 4 (LOC100222645), mRNA
CL10075.Contig3_All	2588	gi|119351137|gb|ABL63470.1|	604.4	8e-171	plasma membrane calcium ATPase [Pinctada fucata]	gi|224085518|ref|XM_002187528.1|	244	2e-60	PREDICTED: Taeniopygia guttata ATPase, Ca++ transporting, plasma membrane 4 (LOC100222645), mRNA
CL10076.Contig1_All	470	gi|327287611|ref|XP_003228522.1|	55.8	6e-07	PREDICTED: hypothetical protein LOC100554589 [Anolis carolinensis]	--	--	--	--
CL10076.Contig2_All	576	gi|297669030|ref|XP_002812716.1|	60.5	4e-08	PREDICTED: hypothetical protein LOC100459598 isoform 1 [Pongo abelii]	--	--	--	--
CL10077.Contig1_All	399	--	--	--	--	--	--	--	--
CL10077.Contig2_All	363	--	--	--	--	--	--	--	--
CL10078.Contig1_All	1164	--	--	--	--	--	--	--	--
CL10078.Contig2_All	1370	--	--	--	--	--	--	--	--
CL10079.Contig1_All	536	--	--	--	--	--	--	--	--
CL10079.Contig2_All	709	--	--	--	--	--	--	--	--
CL1008.Contig1_All	288	--	--	--	--	--	--	--	--
CL1008.Contig2_All	218	--	--	--	--	--	--	--	--
CL1008.Contig3_All	260	--	--	--	--	--	--	--	--
CL1008.Contig4_All	611	--	--	--	--	--	--	--	--
CL1008.Contig5_All	215	--	--	--	--	--	--	--	--
CL1008.Contig6_All	205	--	--	--	--	--	--	--	--
CL10080.Contig1_All	229	--	--	--	--	--	--	--	--
CL10080.Contig2_All	555	--	--	--	--	gi|224830240|gb|FJ755002.1|	71.9	3e-09	Helix pomatia Cd-specific metallothionein gene, complete cds
CL10080.Contig3_All	495	--	--	--	--	gi|224830240|gb|FJ755002.1|	69.9	9e-09	Helix pomatia Cd-specific metallothionein gene, complete cds
CL10081.Contig1_All	874	--	--	--	--	--	--	--	--
CL10083.Contig1_All	392	gi|291226429|ref|XP_002733195.1|	68.6	8e-11	PREDICTED: dihydroxyacetone kinase 2-like [Saccoglossus kowalevskii]	--	--	--	--
CL10083.Contig2_All	1670	gi|260787980|ref|XP_002589029.1|	379.8	1e-103	hypothetical protein BRAFLDRAFT_115040 [Branchiostoma floridae] >gi|229274202|gb|EEN45040.1| hypothetical protein BRAFLDRAFT_115040 [Branchiostoma floridae]	--	--	--	--
CL10084.Contig1_All	575	--	--	--	--	--	--	--	--
CL10084.Contig2_All	2487	--	--	--	--	gi|224830240|gb|FJ755002.1|	129	6e-26	Helix pomatia Cd-specific metallothionein gene, complete cds
CL10085.Contig1_All	426	gi|256052394|ref|XP_002569756.1|	67	2e-10	rhodopsin-like orphan GPCR [Schistosoma mansoni]	--	--	--	--
CL10085.Contig2_All	366	gi|256052394|ref|XP_002569756.1|	67	2e-10	rhodopsin-like orphan GPCR [Schistosoma mansoni]	--	--	--	--
CL10086.Contig1_All	839	--	--	--	--	--	--	--	--
CL10087.Contig1_All	347	--	--	--	--	--	--	--	--
CL10087.Contig2_All	363	--	--	--	--	--	--	--	--
CL10088.Contig1_All	371	gi|167524669|ref|XP_001746670.1|	60.8	1e-08	hypothetical protein [Monosiga brevicollis MX1] >gi|163774940|gb|EDQ88566.1| predicted protein [Monosiga brevicollis MX1]	gi|54291942|gb|AC103672.7|	67.9	3e-08	Mus musculus chromosome 15, clone RP24-351G3, complete sequence
CL10089.Contig1_All	849	gi|167534712|ref|XP_001749031.1|	53.9	9e-06	hypothetical protein [Monosiga brevicollis MX1] >gi|163772455|gb|EDQ86106.1| predicted protein [Monosiga brevicollis MX1]	gi|238477257|gb|FJ458473.1|	81.8	4e-12	Mimachlamys nobilis microsatellite M31 sequence
CL10089.Contig2_All	403	--	--	--	--	gi|359754094|gb|JN378719.1|	65.9	1e-07	Macropus eugenii HOXB gene cluster, complete sequence
CL10089.Contig3_All	512	--	--	--	--	--	--	--	--
CL1009.Contig1_All	970	--	--	--	--	--	--	--	--
CL1009.Contig2_All	2832	gi|291233039|ref|XP_002736461.1|	659.8	0	PREDICTED: ribophorin II-like [Saccoglossus kowalevskii]	--	--	--	--
CL1009.Contig3_All	2779	gi|291233039|ref|XP_002736461.1|	657.9	0	PREDICTED: ribophorin II-like [Saccoglossus kowalevskii]	--	--	--	--
CL10090.Contig1_All	361	--	--	--	--	--	--	--	--
CL10090.Contig2_All	302	--	--	--	--	--	--	--	--
CL10091.Contig1_All	582	--	--	--	--	--	--	--	--
CL10091.Contig2_All	532	--	--	--	--	--	--	--	--
CL10092.Contig1_All	285	--	--	--	--	--	--	--	--
CL10092.Contig2_All	480	--	--	--	--	gi|21655454|emb|AL772146.4|	61.9	2e-06	Zebrafish DNA sequence from clone CH211-12P8 in linkage group 7 Contains the 3' end of the gene for a novel protein similar to vertebrate mitochondrial ribosomal protein L41 (MRPL41), the gene for a novel protein similar to vertebrate mitochondrial riboso
CL10093.Contig1_All	205	--	--	--	--	--	--	--	--
CL10094.Contig1_All	752	--	--	--	--	--	--	--	--
CL10094.Contig2_All	1659	gi|322367335|gb|ADW95789.1|	172.9	3e-41	ribosomal protein S30-like protein [Pectinaria gouldii]	gi|304561045|gb|HM163170.1|	192	3e-45	Aplysia californica ribosomal protein S30-like mRNA, complete sequence
CL10094.Contig3_All	239	--	--	--	--	--	--	--	--
CL10095.Contig1_All	302	gi|291234161|ref|XP_002737018.1|	170.6	1e-41	PREDICTED: RNA binding motif protein 16-like [Saccoglossus kowalevskii]	gi|326675793|ref|XM_002665253.2|	99.6	6e-18	PREDICTED: Danio rerio wu:fd99c08 (wu:fd99c08), mRNA
CL10095.Contig2_All	954	gi|291234161|ref|XP_002737018.1|	260	1e-67	PREDICTED: RNA binding motif protein 16-like [Saccoglossus kowalevskii]	gi|301603759|ref|XM_002931528.1|	157	1e-34	PREDICTED: Xenopus (Silurana) tropicalis RNA binding motif protein 16, transcript variant 2 (rbm16), mRNA
CL10096.Contig1_All	214	--	--	--	--	--	--	--	--
CL10098.Contig1_All	1205	--	--	--	--	--	--	--	--
CL10098.Contig2_All	501	--	--	--	--	--	--	--	--
CL10099.Contig1_All	959	--	--	--	--	--	--	--	--
CL10099.Contig2_All	557	--	--	--	--	--	--	--	--
CL10099.Contig3_All	755	--	--	--	--	--	--	--	--
CL101.Contig1_All	480	--	--	--	--	--	--	--	--
CL101.Contig2_All	247	--	--	--	--	--	--	--	--
CL1010.Contig1_All	625	gi|350426553|ref|XP_003494472.1|	143.3	6e-33	PREDICTED: hypothetical protein LOC100744232 [Bombus impatiens]	--	--	--	--
CL1010.Contig2_All	220	gi|156366911|ref|XP_001627164.1|	58.2	1e-07	predicted protein [Nematostella vectensis] >gi|156214066|gb|EDO35064.1| predicted protein [Nematostella vectensis]	--	--	--	--
CL10100.Contig1_All	357	--	--	--	--	--	--	--	--
CL10101.Contig1_All	765	--	--	--	--	--	--	--	--
CL10102.Contig1_All	442	gi|350584120|ref|XP_003481672.1|	162.2	5e-39	PREDICTED: glutaminase liver isoform, mitochondrial-like [Sus scrofa] >gi|350584139|ref|XP_003481677.1| PREDICTED: glutaminase liver isoform, mitochondrial-like [Sus scrofa]	--	--	--	--
CL10102.Contig2_All	270	gi|338726394|ref|XP_001504896.3|	93.2	3e-18	PREDICTED: glutaminase liver isoform, mitochondrial [Equus caballus]	--	--	--	--
CL10102.Contig3_All	1369	gi|307191532|gb|EFN75035.1|	486.9	8e-136	Glutaminase kidney isoform, mitochondrial [Camponotus floridanus]	--	--	--	--
CL10102.Contig4_All	2131	gi|344268306|ref|XP_003406002.1|	622.1	3e-176	PREDICTED: glutaminase kidney isoform, mitochondrial-like [Loxodonta africana]	--	--	--	--
CL10103.Contig1_All	1292	gi|270013523|gb|EFA09971.1|	112.5	4e-23	hypothetical protein TcasGA2_TC012129 [Tribolium castaneum]	--	--	--	--
CL10103.Contig2_All	632	gi|124506035|ref|XP_001351615.1|	67.4	4e-10	conserved Plasmodium membrane protein, unknown function [Plasmodium falciparum 3D7] >gi|23504542|emb|CAD51422.1| conserved Plasmodium membrane protein, unknown function [Plasmodium falciparum 3D7]	gi|323363039|gb|AC243205.4|	67.9	5e-08	Rattus norvegicus Y Chr BAC RNECO-82P07 (Amplicon Express Rat SHR-Akr (EcoR1 Digest) BAC library) complete sequence
CL10104.Contig1_All	275	gi|307206469|gb|EFN84502.1|	52	8e-06	hypothetical protein EAI_06744 [Harpegnathos saltator]	--	--	--	--
CL10104.Contig2_All	255	gi|167526593|ref|XP_001747630.1|	53.1	3e-06	hypothetical protein [Monosiga brevicollis MX1] >gi|163774076|gb|EDQ87710.1| predicted protein [Monosiga brevicollis MX1]	--	--	--	--
CL10105.Contig1_All	207	--	--	--	--	--	--	--	--
CL10105.Contig2_All	298	--	--	--	--	--	--	--	--
CL10106.Contig1_All	310	--	--	--	--	--	--	--	--
CL10106.Contig2_All	222	--	--	--	--	--	--	--	--
CL10107.Contig1_All	203	--	--	--	--	--	--	--	--
CL10108.Contig1_All	1103	--	--	--	--	--	--	--	--
CL10108.Contig2_All	1140	--	--	--	--	--	--	--	--
CL10109.Contig1_All	334	--	--	--	--	--	--	--	--
CL10109.Contig2_All	305	--	--	--	--	--	--	--	--
CL1011.Contig1_All	1960	gi|291234468|ref|XP_002737170.1|	105.1	1e-20	PREDICTED: solute carrier family 30 (zinc transporter), member 6-like [Saccoglossus kowalevskii]	--	--	--	--
CL1011.Contig2_All	1957	gi|291234468|ref|XP_002737170.1|	105.1	1e-20	PREDICTED: solute carrier family 30 (zinc transporter), member 6-like [Saccoglossus kowalevskii]	--	--	--	--
CL1011.Contig3_All	1653	gi|291234468|ref|XP_002737170.1|	105.1	9e-21	PREDICTED: solute carrier family 30 (zinc transporter), member 6-like [Saccoglossus kowalevskii]	--	--	--	--
CL1011.Contig4_All	950	gi|291234468|ref|XP_002737170.1|	105.1	4e-21	PREDICTED: solute carrier family 30 (zinc transporter), member 6-like [Saccoglossus kowalevskii]	--	--	--	--
CL1011.Contig5_All	939	gi|291234468|ref|XP_002737170.1|	105.1	4e-21	PREDICTED: solute carrier family 30 (zinc transporter), member 6-like [Saccoglossus kowalevskii]	--	--	--	--
CL1011.Contig6_All	1664	gi|291234468|ref|XP_002737170.1|	105.1	9e-21	PREDICTED: solute carrier family 30 (zinc transporter), member 6-like [Saccoglossus kowalevskii]	--	--	--	--
CL10110.Contig1_All	598	--	--	--	--	--	--	--	--
CL10110.Contig2_All	263	--	--	--	--	--	--	--	--
CL10111.Contig1_All	1018	--	--	--	--	--	--	--	--
CL10112.Contig1_All	577	--	--	--	--	--	--	--	--
CL10112.Contig2_All	760	--	--	--	--	--	--	--	--
CL10112.Contig3_All	872	--	--	--	--	--	--	--	--
CL10112.Contig4_All	826	gi|47211783|emb|CAF93751.1|	56.6	1e-06	unnamed protein product [Tetraodon nigroviridis]	--	--	--	--
CL10113.Contig1_All	465	--	--	--	--	--	--	--	--
CL10113.Contig2_All	7827	gi|328779437|ref|XP_391992.4|	874.4	0	PREDICTED: hypothetical protein LOC408444 [Apis mellifera]	gi|354785389|gb|JN949890.1|	79.8	2e-10	Mus musculus targeted non-conditional, lacZ-tagged mutant allele Plekhm2:tm1e(EUCOMM)Wtsi; transgenic
CL10113.Contig3_All	10123	gi|328779437|ref|XP_391992.4|	1679.8	0	PREDICTED: hypothetical protein LOC408444 [Apis mellifera]	gi|115941293|ref|XM_001195427.1|	83.8	1e-11	PREDICTED: Strongylocentrotus purpuratus myosin-like protein MlpA (LOC373226), mRNA
CL10114.Contig1_All	440	--	--	--	--	--	--	--	--
CL10114.Contig2_All	683	--	--	--	--	--	--	--	--
CL10115.Contig1_All	3033	gi|291230272|ref|XP_002735093.1|	1125.9	0	PREDICTED: peroxisomal lon protease-like [Saccoglossus kowalevskii]	gi|224064691|ref|XR_054805.1|	107	3e-19	PREDICTED: Taeniopygia guttata misc_RNA (LOC100219915), miscRNA
CL10115.Contig2_All	583	--	--	--	--	--	--	--	--
CL10116.Contig1_All	262	gi|291224586|ref|XP_002732285.1|	102.4	5e-21	PREDICTED: PHD finger protein 3-like [Saccoglossus kowalevskii]	--	--	--	--
CL10116.Contig2_All	290	gi|291224586|ref|XP_002732285.1|	129	5e-29	PREDICTED: PHD finger protein 3-like [Saccoglossus kowalevskii]	--	--	--	--
CL10117.Contig1_All	562	--	--	--	--	--	--	--	--
CL10117.Contig2_All	204	--	--	--	--	--	--	--	--
CL10118.Contig1_All	871	--	--	--	--	--	--	--	--
CL10118.Contig2_All	849	--	--	--	--	--	--	--	--
CL10118.Contig3_All	333	--	--	--	--	--	--	--	--
CL10119.Contig1_All	1525	gi|291228577|ref|XP_002734257.1|	77	2e-12	PREDICTED: coiled-coil-helix-coiled-coil-helix domain containing 1-like [Saccoglossus kowalevskii]	--	--	--	--
CL10119.Contig2_All	706	gi|291228577|ref|XP_002734257.1|	77	7e-13	PREDICTED: coiled-coil-helix-coiled-coil-helix domain containing 1-like [Saccoglossus kowalevskii]	--	--	--	--
CL1012.Contig1_All	2409	gi|291231323|ref|XP_002735615.1|	312	7e-83	PREDICTED: myosin IXA-like, partial [Saccoglossus kowalevskii]	--	--	--	--
CL1012.Contig2_All	3157	gi|363743857|ref|XP_418252.3|	375.6	7e-102	PREDICTED: myosin-IXb [Gallus gallus]	--	--	--	--
CL1012.Contig3_All	557	gi|357623270|gb|EHJ74495.1|	159.1	8e-38	hypothetical protein KGM_18974 [Danaus plexippus]	--	--	--	--
CL10120.Contig1_All	2229	gi|345496213|ref|XP_001603772.2|	429.5	3e-118	PREDICTED: serine/threonine-protein kinase SRPK2-like [Nasonia vitripennis]	gi|348552771|ref|XM_003462153.1|	91.7	1e-14	PREDICTED: Cavia porcellus serine/arginine-rich protein specific kinase 3 (Srpk3), mRNA
CL10120.Contig2_All	1896	gi|345496213|ref|XP_001603772.2|	421	9e-116	PREDICTED: serine/threonine-protein kinase SRPK2-like [Nasonia vitripennis]	gi|348552771|ref|XM_003462153.1|	91.7	1e-14	PREDICTED: Cavia porcellus serine/arginine-rich protein specific kinase 3 (Srpk3), mRNA
CL10121.Contig1_All	410	--	--	--	--	--	--	--	--
CL10122.Contig1_All	253	gi|158295580|ref|XP_316291.4|	89.7	3e-17	AGAP006225-PA [Anopheles gambiae str. PEST] >gi|157016107|gb|EAA11584.4| AGAP006225-PA [Anopheles gambiae str. PEST]	--	--	--	--
CL10122.Contig2_All	2288	gi|340371819|ref|XP_003384442.1|	473.8	1e-131	PREDICTED: xanthine dehydrogenase/oxidase-like [Amphimedon queenslandica]	--	--	--	--
CL10122.Contig3_All	3379	gi|340371819|ref|XP_003384442.1|	707.6	0	PREDICTED: xanthine dehydrogenase/oxidase-like [Amphimedon queenslandica]	--	--	--	--
CL10122.Contig4_All	3879	gi|340371819|ref|XP_003384442.1|	477.6	1e-132	PREDICTED: xanthine dehydrogenase/oxidase-like [Amphimedon queenslandica]	--	--	--	--
CL10123.Contig1_All	235	gi|345321778|ref|XP_003430490.1|	54.3	1e-06	PREDICTED: hypothetical protein LOC100682061 [Ornithorhynchus anatinus]	gi|354798472|gb|JN962973.1|	95.6	7e-17	Mus musculus targeted KO-first, conditional ready, lacZ-tagged mutant allele Gm13547:tm1a(KOMP)Wtsi; transgenic
CL10124.Contig1_All	2564	gi|56754869|gb|AAW25617.1|	65.5	1e-08	SJCHGC02887 protein [Schistosoma japonicum]	--	--	--	--
CL10124.Contig2_All	2514	gi|56754869|gb|AAW25617.1|	65.5	1e-08	SJCHGC02887 protein [Schistosoma japonicum]	--	--	--	--
CL10124.Contig3_All	2624	gi|56754869|gb|AAW25617.1|	65.5	1e-08	SJCHGC02887 protein [Schistosoma japonicum]	--	--	--	--
CL10125.Contig1_All	1500	--	--	--	--	--	--	--	--
CL10125.Contig2_All	1832	--	--	--	--	--	--	--	--
CL10126.Contig1_All	1552	--	--	--	--	--	--	--	--
CL10126.Contig2_All	1589	--	--	--	--	--	--	--	--
CL10127.Contig1_All	205	--	--	--	--	--	--	--	--
CL10128.Contig1_All	582	--	--	--	--	--	--	--	--
CL10129.Contig1_All	380	--	--	--	--	--	--	--	--
CL1013.Contig1_All	388	--	--	--	--	--	--	--	--
CL1013.Contig2_All	514	--	--	--	--	--	--	--	--
CL10130.Contig1_All	2243	gi|213982723|ref|NP_001135534.1|	238.4	1e-60	solute carrier family 9 (sodium/hydrogen exchanger), member 3 regulator 2 [Xenopus (Silurana) tropicalis]	--	--	--	--
CL10130.Contig2_All	1762	gi|213982723|ref|NP_001135534.1|	227.3	1e-57	solute carrier family 9 (sodium/hydrogen exchanger), member 3 regulator 2 [Xenopus (Silurana) tropicalis]	--	--	--	--
CL10131.Contig1_All	1051	--	--	--	--	--	--	--	--
CL10131.Contig2_All	660	--	--	--	--	--	--	--	--
CL10131.Contig3_All	626	--	--	--	--	--	--	--	--
CL10132.Contig1_All	708	--	--	--	--	--	--	--	--
CL10132.Contig2_All	720	--	--	--	--	--	--	--	--
CL10133.Contig1_All	399	--	--	--	--	--	--	--	--
CL10133.Contig2_All	370	--	--	--	--	--	--	--	--
CL10133.Contig3_All	320	--	--	--	--	--	--	--	--
CL10134.Contig1_All	373	--	--	--	--	--	--	--	--
CL10134.Contig2_All	364	--	--	--	--	--	--	--	--
CL10134.Contig3_All	418	--	--	--	--	gi|11875690|gb|AF301501.1|	95.6	1e-16	Arianta arbustorum microsatellite Aa2 sequence
CL10135.Contig1_All	1148	--	--	--	--	--	--	--	--
CL10135.Contig2_All	1047	--	--	--	--	--	--	--	--
CL10136.Contig1_All	897	gi|241598567|ref|XP_002404755.1|	394.4	3e-108	plexin A, putative [Ixodes scapularis] >gi|215500475|gb|EEC09969.1| plexin A, putative [Ixodes scapularis]	gi|126341992|ref|XM_001374313.1|	89.7	2e-14	PREDICTED: Monodelphis domestica plexin A3 (PLXNA3), mRNA
CL10136.Contig2_All	496	gi|328708878|ref|XP_003243823.1|	282.3	4e-75	PREDICTED: plexin-A4-like [Acyrthosiphon pisum]	gi|354465471|ref|XM_003495156.1|	99.6	1e-17	PREDICTED: Cricetulus griseus plexin A1 (Plxna1), mRNA
CL10137.Contig1_All	3920	gi|291223158|ref|XP_002731578.1|	501.1	1e-139	PREDICTED: cystathionine-beta-synthase-like [Saccoglossus kowalevskii]	--	--	--	--
CL10137.Contig2_All	729	--	--	--	--	--	--	--	--
CL10138.Contig1_All	420	gi|307166146|gb|EFN60395.1|	54.3	1e-06	hypothetical protein EAG_02107 [Camponotus floridanus]	gi|54645936|gb|AY769683.1|	77.8	3e-11	Dendroica kirtlandii clone DkiD10 microsatellite sequence
CL10139.Contig1_All	456	--	--	--	--	--	--	--	--
CL1014.Contig1_All	1246	--	--	--	--	--	--	--	--
CL1014.Contig2_All	202	--	--	--	--	--	--	--	--
CL10140.Contig1_All	439	--	--	--	--	--	--	--	--
CL10141.Contig1_All	271	--	--	--	--	--	--	--	--
CL10142.Contig1_All	200	--	--	--	--	--	--	--	--
CL10142.Contig2_All	1188	--	--	--	--	--	--	--	--
CL10143.Contig1_All	364	--	--	--	--	--	--	--	--
CL10143.Contig2_All	203	--	--	--	--	--	--	--	--
CL10144.Contig1_All	732	--	--	--	--	--	--	--	--
CL10144.Contig2_All	840	--	--	--	--	--	--	--	--
CL10145.Contig1_All	608	--	--	--	--	--	--	--	--
CL10145.Contig2_All	276	--	--	--	--	--	--	--	--
CL10146.Contig1_All	272	--	--	--	--	--	--	--	--
CL10146.Contig2_All	373	--	--	--	--	--	--	--	--
CL10147.Contig1_All	270	--	--	--	--	--	--	--	--
CL10147.Contig2_All	228	--	--	--	--	--	--	--	--
CL10148.Contig1_All	247	--	--	--	--	--	--	--	--
CL10148.Contig2_All	442	--	--	--	--	--	--	--	--
CL10149.Contig1_All	249	--	--	--	--	--	--	--	--
CL10149.Contig2_All	242	--	--	--	--	--	--	--	--
CL1015.Contig10_All	263	--	--	--	--	--	--	--	--
CL1015.Contig1_All	359	--	--	--	--	--	--	--	--
CL1015.Contig2_All	250	--	--	--	--	--	--	--	--
CL1015.Contig3_All	632	--	--	--	--	--	--	--	--
CL1015.Contig4_All	372	--	--	--	--	--	--	--	--
CL1015.Contig5_All	1288	--	--	--	--	--	--	--	--
CL1015.Contig6_All	1325	--	--	--	--	--	--	--	--
CL1015.Contig7_All	1615	--	--	--	--	--	--	--	--
CL1015.Contig8_All	1652	--	--	--	--	--	--	--	--
CL1015.Contig9_All	220	--	--	--	--	--	--	--	--
CL10150.Contig1_All	3945	gi|260833776|ref|XP_002611888.1|	724.5	0	hypothetical protein BRAFLDRAFT_290854 [Branchiostoma floridae] >gi|229297260|gb|EEN67897.1| hypothetical protein BRAFLDRAFT_290854 [Branchiostoma floridae]	gi|301621943|ref|XM_002940263.1|	79.8	8e-11	PREDICTED: Xenopus (Silurana) tropicalis aldehyde dehydrogenase X, mitochondrial-like (LOC100498540), mRNA
CL10150.Contig2_All	1181	--	--	--	--	--	--	--	--
CL10151.Contig1_All	209	gi|74865845|sp|Q8MP30.1|Y7791_DICDI	55.5	7e-07	RecName: Full=Uncharacterized histidine-rich protein DDB_G0274557; Flags: Precursor	--	--	--	--
CL10151.Contig2_All	519	gi|74865845|sp|Q8MP30.1|Y7791_DICDI	95.5	9e-19	RecName: Full=Uncharacterized histidine-rich protein DDB_G0274557; Flags: Precursor	gi|83596301|gb|DQ307242.1|	111	3e-21	Penaeus monodon microsatellite 10CG sequence
CL10152.Contig1_All	270	--	--	--	--	--	--	--	--
CL10152.Contig2_All	218	--	--	--	--	--	--	--	--
CL10153.Contig1_All	693	--	--	--	--	--	--	--	--
CL10153.Contig2_All	240	--	--	--	--	--	--	--	--
CL10154.Contig1_All	211	--	--	--	--	--	--	--	--
CL10154.Contig2_All	352	--	--	--	--	--	--	--	--
CL10155.Contig1_All	595	--	--	--	--	--	--	--	--
CL10155.Contig2_All	247	--	--	--	--	--	--	--	--
CL10155.Contig3_All	259	--	--	--	--	--	--	--	--
CL10155.Contig4_All	1201	--	--	--	--	--	--	--	--
CL10156.Contig1_All	366	--	--	--	--	--	--	--	--
CL10157.Contig1_All	452	--	--	--	--	--	--	--	--
CL10157.Contig2_All	200	--	--	--	--	--	--	--	--
CL10158.Contig1_All	219	gi|307196236|gb|EFN77882.1|	55.1	9e-07	hypothetical protein EAI_00564 [Harpegnathos saltator]	gi|111185872|emb|CT030225.14|	83.8	3e-13	Zebrafish DNA sequence from clone CH211-30B2 in linkage group 15, complete sequence
CL10159.Contig1_All	209	--	--	--	--	--	--	--	--
CL1016.Contig1_All	300	gi|156377904|ref|XP_001630885.1|	53.1	3e-06	predicted protein [Nematostella vectensis] >gi|156217915|gb|EDO38822.1| predicted protein [Nematostella vectensis]	gi|297636623|gb|AC194569.3|	63.9	3e-07	Pan troglodytes BAC clone CH251-94G22 from chromosome 4, complete sequence
CL1016.Contig2_All	257	gi|156399555|ref|XP_001638567.1|	53.5	2e-06	predicted protein [Nematostella vectensis] >gi|156225688|gb|EDO46504.1| predicted protein [Nematostella vectensis]	--	--	--	--
CL1016.Contig3_All	231	gi|28571535|ref|NP_731093.2|	53.5	2e-06	PFTAIRE-interacting factor 2 [Drosophila melanogaster] >gi|17104826|gb|AAL35411.1|AF273708_1 PFTAIRE-interacting factor 2 [Drosophila melanogaster] >gi|28381164|gb|AAF54113.3| PFTAIRE-interacting factor 2 [Drosophila melanogaster]	--	--	--	--
CL10160.Contig1_All	510	--	--	--	--	--	--	--	--
CL10160.Contig2_All	557	--	--	--	--	--	--	--	--
CL10162.Contig1_All	247	--	--	--	--	--	--	--	--
CL10162.Contig2_All	217	--	--	--	--	--	--	--	--
CL10163.Contig1_All	1368	--	--	--	--	--	--	--	--
CL10163.Contig2_All	616	--	--	--	--	--	--	--	--
CL10164.Contig1_All	2839	--	--	--	--	--	--	--	--
CL10165.Contig1_All	202	--	--	--	--	--	--	--	--
CL10165.Contig2_All	210	--	--	--	--	--	--	--	--
CL10166.Contig1_All	687	--	--	--	--	--	--	--	--
CL10166.Contig2_All	501	--	--	--	--	gi|224830240|gb|FJ755002.1|	101	3e-18	Helix pomatia Cd-specific metallothionein gene, complete cds
CL10166.Contig3_All	207	--	--	--	--	--	--	--	--
CL10168.Contig1_All	571	gi|82705529|ref|XP_727008.1|	71.2	2e-11	hypothetical protein [Plasmodium yoelii yoelii 17XNL] >gi|23482650|gb|EAA18573.1| hypothetical protein [Plasmodium yoelii yoelii]	gi|302566785|gb|GU946467.1|	149	1e-32	Spirinchus thaleichthys clone B104 microsatellite sequence
CL10169.Contig1_All	570	--	--	--	--	--	--	--	--
CL10169.Contig2_All	462	--	--	--	--	--	--	--	--
CL10169.Contig3_All	595	--	--	--	--	--	--	--	--
CL1017.Contig1_All	994	--	--	--	--	--	--	--	--
CL1017.Contig2_All	1090	--	--	--	--	--	--	--	--
CL1017.Contig3_All	1898	--	--	--	--	--	--	--	--
CL10170.Contig1_All	1047	--	--	--	--	--	--	--	--
CL10170.Contig2_All	2828	--	--	--	--	--	--	--	--
CL10170.Contig3_All	1936	--	--	--	--	--	--	--	--
CL10172.Contig1_All	532	--	--	--	--	--	--	--	--
CL10172.Contig2_All	678	--	--	--	--	gi|238834995|gb|FJ821455.1|	77.8	5e-11	Cylindrus obtusus clone Co01 microsatellite sequence
CL10173.Contig1_All	949	--	--	--	--	--	--	--	--
CL10173.Contig2_All	1037	--	--	--	--	--	--	--	--
CL10173.Contig3_All	310	--	--	--	--	--	--	--	--
CL10174.Contig1_All	1211	gi|156361167|ref|XP_001625391.1|	26.9	2e-08	predicted protein [Nematostella vectensis] >gi|156212222|gb|EDO33291.1| predicted protein [Nematostella vectensis]	--	--	--	--
CL10174.Contig2_All	573	--	--	--	--	--	--	--	--
CL10175.Contig1_All	414	--	--	--	--	--	--	--	--
CL10176.Contig1_All	303	--	--	--	--	--	--	--	--
CL10177.Contig1_All	226	gi|321462010|gb|EFX73037.1|	55.5	7e-07	hypothetical protein DAPPUDRAFT_253732 [Daphnia pulex]	--	--	--	--
CL10177.Contig2_All	934	gi|321462010|gb|EFX73037.1|	128.3	4e-28	hypothetical protein DAPPUDRAFT_253732 [Daphnia pulex]	--	--	--	--
CL10178.Contig1_All	297	--	--	--	--	--	--	--	--
CL10179.Contig1_All	318	--	--	--	--	--	--	--	--
CL10179.Contig2_All	453	--	--	--	--	--	--	--	--
CL10179.Contig3_All	304	--	--	--	--	--	--	--	--
CL1018.Contig1_All	437	--	--	--	--	--	--	--	--
CL1018.Contig2_All	378	--	--	--	--	--	--	--	--
CL10180.Contig1_All	1218	--	--	--	--	--	--	--	--
CL10180.Contig2_All	694	--	--	--	--	gi|30407148|emb|AL844503.1|	65.9	2e-07	Plasmodium falciparum 3D7 chromosome 4
CL10181.Contig1_All	1334	gi|348521174|ref|XP_003448101.1|	213	2e-53	PREDICTED: RING finger protein 38-like [Oreochromis niloticus]	gi|198454407|ref|XM_002137829.1|	105	5e-19	Drosophila pseudoobscura pseudoobscura GA26288 (Dpse\GA26288), mRNA
CL10181.Contig2_All	2099	gi|126334064|ref|XP_001371090.1|	235.3	7e-60	PREDICTED: RING finger protein 38 [Monodelphis domestica]	gi|198454407|ref|XM_002137829.1|	105	7e-19	Drosophila pseudoobscura pseudoobscura GA26288 (Dpse\GA26288), mRNA
CL10181.Contig3_All	2156	gi|126334064|ref|XP_001371090.1|	235.3	8e-60	PREDICTED: RING finger protein 38 [Monodelphis domestica]	gi|198454407|ref|XM_002137829.1|	105	8e-19	Drosophila pseudoobscura pseudoobscura GA26288 (Dpse\GA26288), mRNA
CL10182.Contig1_All	226	gi|260830716|ref|XP_002610306.1|	59.3	5e-08	hypothetical protein BRAFLDRAFT_123728 [Branchiostoma floridae] >gi|229295671|gb|EEN66316.1| hypothetical protein BRAFLDRAFT_123728 [Branchiostoma floridae]	gi|30139816|emb|BX323043.5|	101	1e-18	Human DNA sequence from clone CTD-2510L9 on chromosome 1, complete sequence
CL10182.Contig2_All	205	gi|195478287|ref|XP_002100471.1|	53.9	2e-06	GE16158 [Drosophila yakuba] >gi|194187995|gb|EDX01579.1| GE16158 [Drosophila yakuba]	gi|30139816|emb|BX323043.5|	77.8	1e-11	Human DNA sequence from clone CTD-2510L9 on chromosome 1, complete sequence
CL10183.Contig1_All	237	--	--	--	--	--	--	--	--
CL10184.Contig1_All	227	--	--	--	--	--	--	--	--
CL10184.Contig2_All	418	--	--	--	--	--	--	--	--
CL10185.Contig1_All	410	gi|194751147|ref|XP_001957888.1|	56.2	4e-07	GF23793 [Drosophila ananassae] >gi|190625170|gb|EDV40694.1| GF23793 [Drosophila ananassae]	--	--	--	--
CL10185.Contig2_All	508	gi|167521253|ref|XP_001744965.1|	59.7	5e-08	hypothetical protein [Monosiga brevicollis MX1] >gi|163776579|gb|EDQ90198.1| predicted protein [Monosiga brevicollis MX1]	--	--	--	--
CL10186.Contig1_All	625	--	--	--	--	gi|12003194|gb|AF204930.1|AF204930	75.8	2e-10	Helix aspersa microsatellite 1/alpha sequence
CL10186.Contig2_All	204	--	--	--	--	--	--	--	--
CL10187.Contig1_All	538	--	--	--	--	--	--	--	--
CL10187.Contig2_All	241	--	--	--	--	--	--	--	--
CL10188.Contig1_All	621	--	--	--	--	--	--	--	--
CL10188.Contig2_All	618	--	--	--	--	--	--	--	--
CL10188.Contig3_All	354	--	--	--	--	--	--	--	--
CL10189.Contig1_All	802	gi|291230734|ref|XP_002735320.1|	389.8	6e-107	PREDICTED: predicted protein-like [Saccoglossus kowalevskii]	gi|295852089|ref|XM_001071882.3|	71.9	4e-09	PREDICTED: Rattus norvegicus dynein, axonemal, heavy polypeptide 10 (Dnah10), mRNA
CL10189.Contig2_All	279	gi|350419926|ref|XP_003492347.1|	93.2	3e-18	PREDICTED: dynein heavy chain 10, axonemal-like [Bombus impatiens]	--	--	--	--
CL1019.Contig10_All	317	--	--	--	--	--	--	--	--
CL1019.Contig11_All	432	--	--	--	--	--	--	--	--
CL1019.Contig12_All	349	--	--	--	--	--	--	--	--
CL1019.Contig1_All	214	--	--	--	--	--	--	--	--
CL1019.Contig2_All	230	--	--	--	--	--	--	--	--
CL1019.Contig3_All	1147	gi|260832966|ref|XP_002611428.1|	158.7	4e-37	hypothetical protein BRAFLDRAFT_63940 [Branchiostoma floridae] >gi|229296799|gb|EEN67438.1| hypothetical protein BRAFLDRAFT_63940 [Branchiostoma floridae]	gi|354798395|gb|JN962896.1|	75.8	4e-10	Mus musculus targeted KO-first, conditional ready, lacZ-tagged mutant allele Zfp213:tm1a(EUCOMM)Hmgu; transgenic
CL1019.Contig4_All	3279	gi|115933641|ref|XP_001183369.1|	75.1	8e-68	PREDICTED: similar to ORF2-encoded protein [Strongylocentrotus purpuratus] >gi|115973406|ref|XP_001187639.1| PREDICTED: similar to ORF2-encoded protein [Strongylocentrotus purpuratus]	--	--	--	--
CL1019.Contig5_All	575	gi|156403596|ref|XP_001639994.1|	67	4e-10	predicted protein [Nematostella vectensis] >gi|156227126|gb|EDO47931.1| predicted protein [Nematostella vectensis]	--	--	--	--
CL1019.Contig6_All	6208	gi|32394793|gb|AAN15747.1|	277.3	6e-72	reverse transcriptase-like protein [Paralichthys olivaceus]	gi|66815952|ref|XM_636901.1|	63.9	7e-06	Dictyostelium discoideum AX4 hypothetical protein (DDB_G0278827) mRNA, complete cds
CL1019.Contig7_All	268	gi|72093262|ref|XP_791680.1|	69.7	3e-11	PREDICTED: similar to endonuclease/reverse transcriptase [Strongylocentrotus purpuratus] >gi|115661717|ref|XP_001202214.1| PREDICTED: similar to endonuclease/reverse transcriptase [Strongylocentrotus purpuratus]	--	--	--	--
CL1019.Contig8_All	341	--	--	--	--	--	--	--	--
CL1019.Contig9_All	233	--	--	--	--	--	--	--	--
CL10190.Contig1_All	1417	gi|260828627|ref|XP_002609264.1|	55.8	5e-06	hypothetical protein BRAFLDRAFT_124749 [Branchiostoma floridae] >gi|229294620|gb|EEN65274.1| hypothetical protein BRAFLDRAFT_124749 [Branchiostoma floridae]	--	--	--	--
CL10190.Contig2_All	1044	gi|189523697|ref|XP_001341635.2|	55.5	4e-06	PREDICTED: titin [Danio rerio]	--	--	--	--
CL10190.Contig3_All	737	--	--	--	--	--	--	--	--
CL10191.Contig1_All	220	--	--	--	--	--	--	--	--
CL10191.Contig2_All	202	--	--	--	--	--	--	--	--
CL10192.Contig1_All	2056	--	--	--	--	gi|224830240|gb|FJ755002.1|	133	3e-27	Helix pomatia Cd-specific metallothionein gene, complete cds
CL10192.Contig2_All	1972	--	--	--	--	gi|224830240|gb|FJ755002.1|	101	1e-17	Helix pomatia Cd-specific metallothionein gene, complete cds
CL10192.Contig3_All	1967	--	--	--	--	gi|224830240|gb|FJ755002.1|	101	1e-17	Helix pomatia Cd-specific metallothionein gene, complete cds
CL10192.Contig4_All	1951	--	--	--	--	gi|224830240|gb|FJ755002.1|	101	1e-17	Helix pomatia Cd-specific metallothionein gene, complete cds
CL10192.Contig5_All	1914	--	--	--	--	gi|224830240|gb|FJ755002.1|	101	1e-17	Helix pomatia Cd-specific metallothionein gene, complete cds
CL10192.Contig6_All	1898	--	--	--	--	gi|224830240|gb|FJ755002.1|	101	1e-17	Helix pomatia Cd-specific metallothionein gene, complete cds
CL10193.Contig1_All	230	gi|237843475|ref|XP_002371035.1|	55.5	7e-07	hypothetical protein TGME49_012860 [Toxoplasma gondii ME49] >gi|211968699|gb|EEB03895.1| hypothetical protein TGME49_012860 [Toxoplasma gondii ME49]	gi|62988608|gb|AC154729.2|	65.9	6e-08	Mus musculus BAC clone RP24-377H17 from chromosome 14, complete sequence
CL10193.Contig2_All	220	gi|293361836|ref|XP_002730111.1|	57.4	2e-07	PREDICTED: hypothetical protein [Rattus norvegicus]	gi|62988608|gb|AC154729.2|	69.9	4e-09	Mus musculus BAC clone RP24-377H17 from chromosome 14, complete sequence
CL10194.Contig1_All	209	--	--	--	--	--	--	--	--
CL10195.Contig1_All	280	gi|156406965|ref|XP_001641315.1|	84	1e-15	predicted protein [Nematostella vectensis] >gi|156228453|gb|EDO49252.1| predicted protein [Nematostella vectensis]	--	--	--	--
CL10195.Contig2_All	214	gi|307203828|gb|EFN82764.1|	102.1	7e-21	Major facilitator superfamily domain-containing protein 10 [Harpegnathos saltator]	--	--	--	--
CL10196.Contig1_All	385	--	--	--	--	--	--	--	--
CL10196.Contig2_All	209	--	--	--	--	--	--	--	--
CL10197.Contig1_All	474	--	--	--	--	--	--	--	--
CL10197.Contig2_All	351	--	--	--	--	--	--	--	--
CL10198.Contig1_All	313	--	--	--	--	--	--	--	--
CL10198.Contig2_All	286	--	--	--	--	--	--	--	--
CL10199.Contig1_All	619	--	--	--	--	--	--	--	--
CL10199.Contig2_All	735	--	--	--	--	--	--	--	--
CL102.Contig1_All	464	--	--	--	--	--	--	--	--
CL1020.Contig1_All	221	--	--	--	--	gi|224830240|gb|FJ755002.1|	63.9	2e-07	Helix pomatia Cd-specific metallothionein gene, complete cds
CL1020.Contig2_All	561	--	--	--	--	--	--	--	--
CL10200.Contig1_All	285	--	--	--	--	--	--	--	--
CL10200.Contig2_All	401	--	--	--	--	--	--	--	--
CL10200.Contig3_All	249	--	--	--	--	--	--	--	--
CL10201.Contig1_All	618	--	--	--	--	--	--	--	--
CL10202.Contig1_All	337	gi|325297158|ref|NP_001191588.1|	52.8	4e-06	adenylate cyclase [Aplysia californica] >gi|56791768|gb|AAW30400.1| adenylate cyclase [Aplysia californica]	gi|325297157|ref|NM_001204659.1|	184	2e-43	Aplysia californica adenylate cyclase (aplC), mRNA >gi|56791767|gb|AY843026.1| Aplysia californica adenylate cyclase (aplC) mRNA, complete cds
CL10202.Contig2_All	218	gi|325297158|ref|NP_001191588.1|	151	1e-35	adenylate cyclase [Aplysia californica] >gi|56791768|gb|AAW30400.1| adenylate cyclase [Aplysia californica]	gi|348500750|ref|XM_003437888.1|	77.8	2e-11	PREDICTED: Oreochromis niloticus adenylate cyclase type 1-like (LOC100706434), mRNA
CL10203.Contig1_All	417	--	--	--	--	--	--	--	--
CL10203.Contig2_All	477	--	--	--	--	--	--	--	--
CL10204.Contig1_All	895	gi|355757024|gb|EHH60632.1|	58.5	4e-07	hypothetical protein EGM_12032, partial [Macaca fascicularis]	gi|242110050|emb|FN412285.1|	61.9	4e-06	Equus caballus microsatellite DNA, locus ABGe7031
CL10204.Contig2_All	337	gi|355757024|gb|EHH60632.1|	60.5	2e-08	hypothetical protein EGM_12032, partial [Macaca fascicularis]	--	--	--	--
CL10205.Contig1_All	368	--	--	--	--	--	--	--	--
CL10205.Contig2_All	325	--	--	--	--	--	--	--	--
CL10206.Contig1_All	404	gi|167534246|ref|XP_001748801.1|	61.2	1e-08	hypothetical protein [Monosiga brevicollis MX1] >gi|163772763|gb|EDQ86411.1| predicted protein [Monosiga brevicollis MX1]	gi|5815499|gb|AC007688.15|	60	7e-06	Homo sapiens 12 BAC RPCI11-392P7 (Roswell Park Cancer Institute Human BAC Library) complete sequence
CL10206.Contig2_All	309	--	--	--	--	--	--	--	--
CL10207.Contig1_All	1162	--	--	--	--	gi|12003194|gb|AF204930.1|AF204930	75.8	4e-10	Helix aspersa microsatellite 1/alpha sequence
CL10207.Contig2_All	641	--	--	--	--	--	--	--	--
CL10208.Contig1_All	740	--	--	--	--	gi|12003200|gb|AF204936.1|AF204936	79.8	1e-11	Helix aspersa microsatellite 5/C sequence
CL10208.Contig2_All	377	--	--	--	--	gi|12003200|gb|AF204936.1|AF204936	79.8	7e-12	Helix aspersa microsatellite 5/C sequence
CL10209.Contig1_All	224	--	--	--	--	--	--	--	--
CL10209.Contig2_All	609	gi|343472787|emb|CCD15146.1|	57.8	3e-07	unnamed protein product [Trypanosoma congolense IL3000]	--	--	--	--
CL1021.Contig1_All	1876	gi|291241158|ref|XP_002740482.1|	402.5	3e-110	PREDICTED: polymerase (RNA) III (DNA directed) polypeptide C (62kD)-like [Saccoglossus kowalevskii]	--	--	--	--
CL1021.Contig2_All	243	--	--	--	--	--	--	--	--
CL10210.Contig1_All	391	--	--	--	--	--	--	--	--
CL10210.Contig2_All	236	--	--	--	--	--	--	--	--
CL10210.Contig3_All	437	--	--	--	--	gi|34452565|gb|AY365435.1|	63.9	5e-07	Arianta arbustorum microsatellite A9 sequence
CL10211.Contig1_All	496	--	--	--	--	--	--	--	--
CL10212.Contig1_All	592	--	--	--	--	--	--	--	--
CL10212.Contig2_All	307	--	--	--	--	--	--	--	--
CL10213.Contig1_All	1216	--	--	--	--	--	--	--	--
CL10213.Contig2_All	291	--	--	--	--	--	--	--	--
CL10213.Contig3_All	446	--	--	--	--	--	--	--	--
CL10214.Contig1_All	432	gi|312376432|gb|EFR23515.1|	58.9	6e-08	hypothetical protein AND_12733 [Anopheles darlingi]	--	--	--	--
CL10214.Contig2_All	1089	gi|308482644|ref|XP_003103525.1|	57	1e-06	CRE-CLEC-199 protein [Caenorhabditis remanei] >gi|308259946|gb|EFP03899.1| CRE-CLEC-199 protein [Caenorhabditis remanei]	gi|360043576|emb|HE601631.1|	69.9	2e-08	Schistosoma mansoni strain Puerto Rico chromosome W, complete genome
CL10215.Contig1_All	668	gi|291224183|ref|XP_002732085.1|	55.5	2e-06	PREDICTED: predicted protein-like [Saccoglossus kowalevskii]	--	--	--	--
CL10215.Contig2_All	439	--	--	--	--	--	--	--	--
CL10216.Contig1_All	409	--	--	--	--	--	--	--	--
CL10216.Contig2_All	395	--	--	--	--	--	--	--	--
CL10216.Contig3_All	262	--	--	--	--	--	--	--	--
CL10217.Contig1_All	490	--	--	--	--	--	--	--	--
CL10217.Contig2_All	1820	gi|298204333|gb|ADI61815.1|	56.6	4e-06	endonuclease-reverse transcriptase [Bombyx mori]	--	--	--	--
CL10217.Contig3_All	2204	gi|298204333|gb|ADI61815.1|	56.6	5e-06	endonuclease-reverse transcriptase [Bombyx mori]	--	--	--	--
CL10217.Contig4_All	285	--	--	--	--	--	--	--	--
CL10218.Contig1_All	1936	gi|383853630|ref|XP_003702325.1|	683.3	0	PREDICTED: plastin-2-like [Megachile rotundata]	gi|170588714|ref|XM_001899084.1|	61.9	9e-06	Brugia malayi L-plastin partial mRNA
CL10218.Contig2_All	1246	gi|383853630|ref|XP_003702325.1|	435.6	2e-120	PREDICTED: plastin-2-like [Megachile rotundata]	--	--	--	--
CL10218.Contig3_All	651	gi|380014813|ref|XP_003691411.1|	230.3	4e-59	PREDICTED: plastin-3 [Apis florea]	--	--	--	--
CL10219.Contig1_All	658	gi|226469236|emb|CAX70097.1|	418.3	1e-115	RNA-binding protein 39 [Schistosoma japonicum]	gi|226469233|emb|FN314363.1|	143	1e-30	Schistosoma japonicum isolate Anhui full length mRNA clone SJFCA2862.001|FSA001-P00019-F17, complete sequence
CL10219.Contig2_All	409	gi|226469236|emb|CAX70097.1|	241.5	7e-63	RNA-binding protein 39 [Schistosoma japonicum]	gi|226469235|emb|FN314364.1|	81.8	2e-12	Schistosoma japonicum isolate Anhui full length mRNA clone SJFCA2862.002|FSA001-P00034-O09, complete sequence
CL1022.Contig1_All	538	--	--	--	--	gi|124248324|emb|CT573476.13|	63.9	6e-07	Zebrafish DNA sequence from clone CH211-220A2 in linkage group 3, complete sequence
CL1022.Contig2_All	213	--	--	--	--	gi|48374116|emb|BX629345.5|	85.7	6e-14	Zebrafish DNA sequence from clone DKEY-148A13 in linkage group 15 Contains the 3' end of the gabbr1 gene for gamma-aminobutyric acid (GABA) B receptor 1, the tnf gene for tumor necrosis factor (TNF superfamily, member 2) and a CpG island, complete sequenc
CL10220.Contig1_All	204	--	--	--	--	--	--	--	--
CL10220.Contig2_All	353	--	--	--	--	--	--	--	--
CL10221.Contig1_All	1313	gi|193683445|ref|XP_001945853.1|	336.6	1e-90	PREDICTED: pleckstrin homology domain-containing family F member 2-like isoform 3 [Acyrthosiphon pisum] >gi|328722959|ref|XP_003247716.1| PREDICTED: pleckstrin homology domain-containing family F member 2-like isoform 2 [Acyrthosiphon pisum]	gi|149609520|ref|XM_001510696.1|	61.9	6e-06	PREDICTED: Ornithorhynchus anatinus pleckstrin homology domain-containing family F member 2-like (LOC100092190), mRNA
CL10221.Contig2_All	369	gi|291226686|ref|XP_002733320.1|	207.6	1e-52	PREDICTED: predicted protein-like [Saccoglossus kowalevskii]	gi|195347647|ref|XM_002040328.1|	67.9	3e-08	Drosophila sechellia GM19146 (Dsec\GM19146), mRNA
CL10222.Contig1_All	694	--	--	--	--	--	--	--	--
CL10222.Contig2_All	811	--	--	--	--	--	--	--	--
CL10222.Contig3_All	295	--	--	--	--	--	--	--	--
CL10223.Contig1_All	517	--	--	--	--	--	--	--	--
CL10223.Contig2_All	429	--	--	--	--	--	--	--	--
CL10224.Contig1_All	573	--	--	--	--	--	--	--	--
CL10224.Contig2_All	489	--	--	--	--	--	--	--	--
CL10225.Contig1_All	914	--	--	--	--	--	--	--	--
CL10225.Contig2_All	234	--	--	--	--	--	--	--	--
CL10226.Contig1_All	332	--	--	--	--	--	--	--	--
CL10226.Contig2_All	238	--	--	--	--	--	--	--	--
CL10227.Contig1_All	561	--	--	--	--	--	--	--	--
CL10227.Contig2_All	623	--	--	--	--	--	--	--	--
CL10228.Contig1_All	284	--	--	--	--	--	--	--	--
CL10229.Contig1_All	294	--	--	--	--	--	--	--	--
CL10229.Contig2_All	318	--	--	--	--	--	--	--	--
CL1023.Contig1_All	2907	--	--	--	--	--	--	--	--
CL1023.Contig2_All	2968	--	--	--	--	--	--	--	--
CL10230.Contig1_All	248	--	--	--	--	--	--	--	--
CL10231.Contig1_All	382	--	--	--	--	--	--	--	--
CL10231.Contig2_All	324	--	--	--	--	--	--	--	--
CL10232.Contig1_All	686	--	--	--	--	--	--	--	--
CL10232.Contig2_All	704	--	--	--	--	--	--	--	--
CL10233.Contig1_All	477	--	--	--	--	--	--	--	--
CL10233.Contig2_All	5174	gi|344178913|dbj|BAK64109.1|	414.1	3e-113	complement component 3-1 [Hasarius adansoni]	--	--	--	--
CL10233.Contig3_All	334	--	--	--	--	--	--	--	--
CL10233.Contig4_All	417	gi|344307272|ref|XP_003422306.1|	58.9	6e-08	PREDICTED: complement C4-A [Loxodonta africana]	--	--	--	--
CL10234.Contig1_All	784	--	--	--	--	--	--	--	--
CL10234.Contig2_All	314	--	--	--	--	--	--	--	--
CL10235.Contig1_All	818	--	--	--	--	--	--	--	--
CL10236.Contig1_All	751	--	--	--	--	--	--	--	--
CL10236.Contig2_All	683	--	--	--	--	--	--	--	--
CL10237.Contig1_All	1255	gi|167538280|ref|XP_001750805.1|	58.2	8e-07	hypothetical protein [Monosiga brevicollis MX1] >gi|163770722|gb|EDQ84404.1| predicted protein [Monosiga brevicollis MX1]	gi|58330935|gb|AC153373.4|	79.8	2e-11	Mus musculus 6 BAC RP23-100J14 (Roswell Park Cancer Institute (C57BL/6J Female) Mouse BAC Library) complete sequence
CL10237.Contig2_All	367	--	--	--	--	--	--	--	--
CL10238.Contig1_All	5892	gi|326914028|ref|XP_003203331.1|	406	1e-110	PREDICTED: protocadherin-9-like [Meleagris gallopavo]	--	--	--	--
CL10238.Contig2_All	4572	gi|326914028|ref|XP_003203331.1|	406	8e-111	PREDICTED: protocadherin-9-like [Meleagris gallopavo]	--	--	--	--
CL10239.Contig1_All	272	--	--	--	--	--	--	--	--
CL10239.Contig2_All	404	--	--	--	--	--	--	--	--
CL1024.Contig1_All	1041	--	--	--	--	gi|224830240|gb|FJ755002.1|	67.9	8e-08	Helix pomatia Cd-specific metallothionein gene, complete cds
CL1024.Contig2_All	1048	--	--	--	--	--	--	--	--
CL1024.Contig3_All	908	--	--	--	--	--	--	--	--
CL10240.Contig1_All	954	--	--	--	--	--	--	--	--
CL10240.Contig2_All	290	--	--	--	--	--	--	--	--
CL10240.Contig3_All	2392	gi|221101203|ref|XP_002168842.1|	56.6	5e-06	PREDICTED: hypothetical protein, partial [Hydra magnipapillata]	gi|149773608|gb|AC204338.3|	65.9	7e-07	Rhesus Macaque BAC CH250-4H3 () complete sequence
CL10241.Contig1_All	266	--	--	--	--	--	--	--	--
CL10241.Contig2_All	213	--	--	--	--	--	--	--	--
CL10242.Contig1_All	965	gi|260811169|ref|XP_002600295.1|	85.1	4e-15	hypothetical protein BRAFLDRAFT_261071 [Branchiostoma floridae] >gi|229285581|gb|EEN56307.1| hypothetical protein BRAFLDRAFT_261071 [Branchiostoma floridae]	--	--	--	--
CL10242.Contig2_All	873	gi|260811169|ref|XP_002600295.1|	208.8	2e-52	hypothetical protein BRAFLDRAFT_261071 [Branchiostoma floridae] >gi|229285581|gb|EEN56307.1| hypothetical protein BRAFLDRAFT_261071 [Branchiostoma floridae]	--	--	--	--
CL10243.Contig1_All	254	--	--	--	--	--	--	--	--
CL10243.Contig2_All	360	--	--	--	--	--	--	--	--
CL10244.Contig1_All	642	--	--	--	--	--	--	--	--
CL10245.Contig1_All	4102	--	--	--	--	--	--	--	--
CL10245.Contig2_All	3242	--	--	--	--	--	--	--	--
CL10245.Contig3_All	263	--	--	--	--	--	--	--	--
CL10246.Contig1_All	272	--	--	--	--	gi|238835004|gb|FJ821464.1|	71.9	1e-09	Cylindrus obtusus clone Co59 microsatellite sequence
CL10247.Contig1_All	2667	gi|291240027|ref|XP_002739922.1|	260.8	2e-67	PREDICTED: titin-like [Saccoglossus kowalevskii]	gi|73745965|gb|AC154171.5|	79.8	5e-11	Mus musculus BAC clone RP24-259F16 from chromosome 13, complete sequence
CL10247.Contig2_All	17816	gi|115681464|ref|XP_794723.2|	61.6	1e-06	PREDICTED: similar to titin isoform N2-A [Strongylocentrotus purpuratus] >gi|115951717|ref|XP_001196330.1| PREDICTED: similar to titin isoform N2-A [Strongylocentrotus purpuratus]	--	--	--	--
CL10247.Contig3_All	18012	gi|115681464|ref|XP_794723.2|	60.5	3e-06	PREDICTED: similar to titin isoform N2-A [Strongylocentrotus purpuratus] >gi|115951717|ref|XP_001196330.1| PREDICTED: similar to titin isoform N2-A [Strongylocentrotus purpuratus]	--	--	--	--
CL10247.Contig4_All	548	gi|293361836|ref|XP_002730111.1|	56.2	7e-07	PREDICTED: hypothetical protein [Rattus norvegicus]	gi|73745965|gb|AC154171.5|	79.8	1e-11	Mus musculus BAC clone RP24-259F16 from chromosome 13, complete sequence
CL10248.Contig1_All	974	gi|133874732|gb|ABO40830.1|	272.7	1e-71	peptidoglycan recognition protein long form [Biomphalaria glabrata]	gi|133874733|gb|EF452348.1|	65.9	3e-07	Biomphalaria glabrata strain M-line peptidoglycan recognition protein long form splice form 1 mRNA, complete cds, alternatively spliced
CL10248.Contig2_All	1040	gi|133874732|gb|ABO40830.1|	270.8	6e-71	peptidoglycan recognition protein long form [Biomphalaria glabrata]	gi|133874733|gb|EF452348.1|	65.9	3e-07	Biomphalaria glabrata strain M-line peptidoglycan recognition protein long form splice form 1 mRNA, complete cds, alternatively spliced
CL10249.Contig1_All	555	gi|29378319|gb|AAO83841.1|AF484082_1	323.6	2e-87	voltage-dependent non-L-type calcium channel alpha-1 subunit isoform A [Lymnaea stagnalis]	gi|29378318|gb|AF484082.1|	272	1e-69	Lymnaea stagnalis voltage-dependent non-L-type calcium channel alpha-1 subunit isoform A mRNA, complete cds, alternatively spliced
CL10249.Contig2_All	239	gi|29378319|gb|AAO83841.1|AF484082_1	105.1	8e-22	voltage-dependent non-L-type calcium channel alpha-1 subunit isoform A [Lymnaea stagnalis]	gi|29378320|gb|AF484083.1|	65.9	7e-08	Lymnaea stagnalis voltage-dependent non-L-type calcium channel alpha-1 subunit isoform b mRNA, complete cds, alternatively spliced
CL1025.Contig1_All	294	--	--	--	--	gi|12003195|gb|AF204931.1|AF204931	61.9	1e-06	Helix aspersa microsatellite 1/phi sequence
CL1025.Contig2_All	2698	gi|260790018|ref|XP_002590041.1|	543.9	1e-152	hypothetical protein BRAFLDRAFT_122946 [Branchiostoma floridae] >gi|229275228|gb|EEN46052.1| hypothetical protein BRAFLDRAFT_122946 [Branchiostoma floridae]	gi|350413882|ref|XM_003490093.1|	105	9e-19	PREDICTED: Bombus impatiens UPF0760 protein C2orf29-like (LOC100749531), mRNA
CL1025.Contig3_All	4071	gi|260790018|ref|XP_002590041.1|	543.9	2e-152	hypothetical protein BRAFLDRAFT_122946 [Branchiostoma floridae] >gi|229275228|gb|EEN46052.1| hypothetical protein BRAFLDRAFT_122946 [Branchiostoma floridae]	gi|350413882|ref|XM_003490093.1|	105	1e-18	PREDICTED: Bombus impatiens UPF0760 protein C2orf29-like (LOC100749531), mRNA
CL10250.Contig1_All	1765	--	--	--	--	--	--	--	--
CL10250.Contig2_All	1710	--	--	--	--	--	--	--	--
CL10251.Contig1_All	3455	gi|72010453|ref|XP_785819.1|	411	1e-112	PREDICTED: similar to Ser/Thr-like protein kinase lyk4 [Strongylocentrotus purpuratus] >gi|115949466|ref|XP_001195248.1| PREDICTED: similar to Ser/Thr-like protein kinase lyk4 [Strongylocentrotus purpuratus]	gi|115949465|ref|XM_001195248.1|	95.6	1e-15	PREDICTED: Strongylocentrotus purpuratus similar to Ser/Thr-like protein kinase lyk4 (LOC580685), mRNA
CL10251.Contig2_All	1373	gi|348526173|ref|XP_003450595.1|	321.6	4e-86	PREDICTED: serine/threonine-protein kinase 40-like [Oreochromis niloticus]	gi|115949465|ref|XM_001195248.1|	95.6	5e-16	PREDICTED: Strongylocentrotus purpuratus similar to Ser/Thr-like protein kinase lyk4 (LOC580685), mRNA
CL10252.Contig1_All	470	--	--	--	--	--	--	--	--
CL10253.Contig1_All	1455	--	--	--	--	gi|89570955|emb|CT025700.16|	69.9	3e-08	Mouse DNA sequence from clone RP24-151J17 on chromosome 17, complete sequence
CL10253.Contig2_All	677	--	--	--	--	--	--	--	--
CL10254.Contig1_All	2107	gi|327265865|ref|XP_003217728.1|	345.5	5e-93	PREDICTED: glycerate kinase-like [Anolis carolinensis]	--	--	--	--
CL10254.Contig2_All	2192	gi|327265865|ref|XP_003217728.1|	345.5	5e-93	PREDICTED: glycerate kinase-like [Anolis carolinensis]	--	--	--	--
CL10255.Contig1_All	2616	gi|45382153|ref|NP_990114.1|	473.4	2e-131	protein Wnt-4 precursor [Gallus gallus] >gi|1351428|sp|P49337.1|WNT4_CHICK RecName: Full=Protein Wnt-4; Flags: Precursor >gi|505352|dbj|BAA06698.1| Wnt-4 protein [Gallus gallus]	gi|118197093|dbj|AB205149.1|	63.9	3e-06	Cynops pyrrhogaster Wnt4 mRNA for wingless-type MMTV integration site family member 4, partial cds
CL10256.Contig1_All	307	gi|307207363|gb|EFN85113.1|	54.3	1e-06	hypothetical protein EAI_14909 [Harpegnathos saltator]	gi|340805839|ref|NG_029502.1|	60	5e-06	Homo sapiens growth arrest-specific 7 (GAS7), RefSeqGene on chromosome 17
CL10257.Contig1_All	551	--	--	--	--	--	--	--	--
CL10258.Contig1_All	267	gi|150251392|gb|ABR68008.1|	107.5	1e-22	matrilin-like 85 kDa protein [Lehmannia valentiana]	--	--	--	--
CL10258.Contig2_All	1892	gi|150251392|gb|ABR68008.1|	87.4	2e-15	matrilin-like 85 kDa protein [Lehmannia valentiana]	--	--	--	--
CL10258.Contig3_All	2262	gi|150251392|gb|ABR68008.1|	751.9	0	matrilin-like 85 kDa protein [Lehmannia valentiana]	--	--	--	--
CL10259.Contig1_All	723	--	--	--	--	--	--	--	--
CL10259.Contig2_All	718	--	--	--	--	--	--	--	--
CL10259.Contig3_All	420	--	--	--	--	--	--	--	--
CL10259.Contig4_All	415	--	--	--	--	--	--	--	--
CL1026.Contig1_All	417	--	--	--	--	--	--	--	--
CL1026.Contig2_All	264	--	--	--	--	--	--	--	--
CL10260.Contig1_All	1237	--	--	--	--	--	--	--	--
CL10260.Contig2_All	1256	--	--	--	--	gi|224830240|gb|FJ755002.1|	63.9	1e-06	Helix pomatia Cd-specific metallothionein gene, complete cds
CL10261.Contig1_All	383	--	--	--	--	--	--	--	--
CL10261.Contig2_All	589	--	--	--	--	--	--	--	--
CL10262.Contig1_All	282	gi|66813382|ref|XP_640870.1|	52.4	6e-06	hypothetical protein DDB_G0281185 [Dictyostelium discoideum AX4] >gi|60468889|gb|EAL66889.1| hypothetical protein DDB_G0281185 [Dictyostelium discoideum AX4]	gi|348520815|ref|XM_003447875.1|	60	5e-06	PREDICTED: Oreochromis niloticus putative RNA-binding protein Luc7-like 2-like (LOC100697878), mRNA
CL10262.Contig2_All	282	gi|66813382|ref|XP_640870.1|	52.4	6e-06	hypothetical protein DDB_G0281185 [Dictyostelium discoideum AX4] >gi|60468889|gb|EAL66889.1| hypothetical protein DDB_G0281185 [Dictyostelium discoideum AX4]	gi|348520815|ref|XM_003447875.1|	60	5e-06	PREDICTED: Oreochromis niloticus putative RNA-binding protein Luc7-like 2-like (LOC100697878), mRNA
CL10262.Contig3_All	279	gi|66813382|ref|XP_640870.1|	52.4	6e-06	hypothetical protein DDB_G0281185 [Dictyostelium discoideum AX4] >gi|60468889|gb|EAL66889.1| hypothetical protein DDB_G0281185 [Dictyostelium discoideum AX4]	gi|348520815|ref|XM_003447875.1|	60	5e-06	PREDICTED: Oreochromis niloticus putative RNA-binding protein Luc7-like 2-like (LOC100697878), mRNA
CL10263.Contig1_All	276	--	--	--	--	--	--	--	--
CL10263.Contig2_All	1882	gi|268557620|ref|XP_002636800.1|	64.7	1e-08	Hypothetical protein CBG23547 [Caenorhabditis briggsae]	--	--	--	--
CL10264.Contig1_All	303	--	--	--	--	--	--	--	--
CL10264.Contig2_All	226	--	--	--	--	--	--	--	--
CL10265.Contig1_All	281	--	--	--	--	--	--	--	--
CL10266.Contig1_All	2433	--	--	--	--	--	--	--	--
CL10266.Contig2_All	1737	--	--	--	--	--	--	--	--
CL10266.Contig3_All	1225	--	--	--	--	--	--	--	--
CL10266.Contig4_All	657	--	--	--	--	--	--	--	--
CL10267.Contig1_All	224	--	--	--	--	gi|345492656|ref|XM_001601213.2|	60	4e-06	PREDICTED: Nasonia vitripennis bromodomain-containing protein 7-like, transcript variant 1 (LOC100116878), mRNA
CL10268.Contig1_All	1519	gi|291223756|ref|XP_002731874.1|	599.4	1e-169	PREDICTED: copine IV-like [Saccoglossus kowalevskii]	gi|348504187|ref|XM_003439596.1|	71.9	7e-09	PREDICTED: Oreochromis niloticus copine II (CPNE2), mRNA
CL10268.Contig2_All	445	gi|56118474|ref|NP_001008001.1|	156	4e-37	copine III [Xenopus (Silurana) tropicalis] >gi|51703681|gb|AAH80879.1| cpne3 protein [Xenopus (Silurana) tropicalis]	--	--	--	--
CL10268.Contig3_All	366	gi|348527540|ref|XP_003451277.1|	156	4e-37	PREDICTED: copine-4-like [Oreochromis niloticus]	--	--	--	--
CL10269.Contig1_All	1589	--	--	--	--	--	--	--	--
CL10269.Contig2_All	1554	--	--	--	--	--	--	--	--
CL1027.Contig1_All	244	--	--	--	--	--	--	--	--
CL1027.Contig2_All	216	--	--	--	--	--	--	--	--
CL10271.Contig1_All	234	--	--	--	--	--	--	--	--
CL10271.Contig2_All	296	--	--	--	--	--	--	--	--
CL10271.Contig3_All	892	--	--	--	--	--	--	--	--
CL10272.Contig1_All	655	--	--	--	--	--	--	--	--
CL10272.Contig2_All	204	--	--	--	--	--	--	--	--
CL10274.Contig1_All	322	--	--	--	--	--	--	--	--
CL10274.Contig2_All	269	--	--	--	--	--	--	--	--
CL10275.Contig1_All	2037	gi|8134678|sp|Q26473.1|SEM1A_SCHAM	177.9	1e-42	RecName: Full=Semaphorin-1A; AltName: Full=Fasciclin IV; AltName: Full=Fasciclin-4; AltName: Full=Semaphorin-I; Short=Sema I; Flags: Precursor >gi|160845|gb|AAA29808.1| fasciclin IV [Schistocerca americana]	--	--	--	--
CL10275.Contig2_All	291	--	--	--	--	--	--	--	--
CL10276.Contig1_All	804	--	--	--	--	--	--	--	--
CL10276.Contig2_All	1379	--	--	--	--	--	--	--	--
CL10277.Contig1_All	213	--	--	--	--	gi|116174833|gb|AC003958.3|	63.9	2e-07	Homo sapiens chromosome 17, clone RP5-18F17, complete sequence
CL10277.Contig2_All	228	gi|307207363|gb|EFN85113.1|	53.5	2e-06	hypothetical protein EAI_14909 [Harpegnathos saltator]	gi|66796242|gb|AC153485.9|	75.8	7e-11	Mus musculus 10 BAC RP23-319B13 (Roswell Park Cancer Institute (C57BL/6J Female) Mouse BAC Library) complete sequence
CL10278.Contig1_All	311	gi|327285978|ref|XP_003227708.1|	166	3e-40	PREDICTED: rho GTPase-activating protein 39-like [Anolis carolinensis]	gi|301773379|ref|XM_002922080.1|	129	7e-27	PREDICTED: Ailuropoda melanoleuca Rho GTPase activating protein 39 (ARHGAP39), mRNA
CL10278.Contig2_All	994	gi|307214892|gb|EFN89760.1|	199.5	1e-49	Uncharacterized protein KIAA1688 [Harpegnathos saltator]	gi|301773379|ref|XM_002922080.1|	137	1e-28	PREDICTED: Ailuropoda melanoleuca Rho GTPase activating protein 39 (ARHGAP39), mRNA
CL10279.Contig1_All	549	gi|167527177|ref|XP_001747921.1|	63.2	6e-09	hypothetical protein [Monosiga brevicollis MX1] >gi|163773670|gb|EDQ87308.1| predicted protein [Monosiga brevicollis MX1]	gi|74967395|gb|AC123072.4|	77.8	4e-11	Mus musculus BAC clone RP23-87D8 from chromosome 1, complete sequence
CL10279.Contig2_All	713	gi|296216059|ref|XP_002754439.1|	55.5	2e-06	PREDICTED: hypothetical protein LOC100415025 [Callithrix jacchus]	gi|74967395|gb|AC123072.4|	77.8	6e-11	Mus musculus BAC clone RP23-87D8 from chromosome 1, complete sequence
CL1028.Contig1_All	1095	--	--	--	--	--	--	--	--
CL1028.Contig2_All	1445	--	--	--	--	--	--	--	--
CL10280.Contig1_All	2687	--	--	--	--	gi|62867667|gb|AC158660.4|	91.7	1e-14	Mus musculus 6 BAC RP23-387H1 (Roswell Park Cancer Institute (C57BL/6J Female) Mouse BAC Library) complete sequence
CL10280.Contig2_All	349	--	--	--	--	gi|74096696|gb|AC167141.2|	65.9	1e-07	Mus musculus BAC clone RP23-313L4 from chromosome 16, complete sequence
CL10281.Contig1_All	320	--	--	--	--	--	--	--	--
CL10282.Contig1_All	524	--	--	--	--	gi|332833982|ref|XM_003312531.1|	65.9	2e-07	PREDICTED: Pan troglodytes cAMP responsive element modulator (CREM), mRNA
CL10282.Contig2_All	223	--	--	--	--	--	--	--	--
CL10283.Contig1_All	320	--	--	--	--	--	--	--	--
CL10283.Contig2_All	291	--	--	--	--	--	--	--	--
CL10284.Contig1_All	665	--	--	--	--	--	--	--	--
CL10284.Contig2_All	222	--	--	--	--	--	--	--	--
CL10285.Contig1_All	758	--	--	--	--	--	--	--	--
CL10285.Contig2_All	253	--	--	--	--	--	--	--	--
CL10286.Contig1_All	480	gi|260790054|ref|XP_002590059.1|	104	2e-21	hypothetical protein BRAFLDRAFT_240821 [Branchiostoma floridae] >gi|229275246|gb|EEN46070.1| hypothetical protein BRAFLDRAFT_240821 [Branchiostoma floridae]	--	--	--	--
CL10286.Contig2_All	1775	gi|156376954|ref|XP_001630623.1|	319.7	2e-85	predicted protein [Nematostella vectensis] >gi|156217647|gb|EDO38560.1| predicted protein [Nematostella vectensis]	--	--	--	--
CL10286.Contig3_All	386	--	--	--	--	--	--	--	--
CL10287.Contig1_All	647	--	--	--	--	--	--	--	--
CL10287.Contig2_All	722	--	--	--	--	--	--	--	--
CL10287.Contig3_All	655	--	--	--	--	--	--	--	--
CL10287.Contig4_All	601	--	--	--	--	--	--	--	--
CL10288.Contig1_All	1142	--	--	--	--	--	--	--	--
CL10288.Contig2_All	1129	--	--	--	--	--	--	--	--
CL10289.Contig1_All	2248	gi|291239332|ref|XP_002739579.1|	82.8	7e-14	PREDICTED: hypothetical protein [Saccoglossus kowalevskii]	--	--	--	--
CL10289.Contig2_All	1659	gi|298204345|gb|ADI61821.1|	20.4	5e-14	endonuclease-reverse transcriptase [Bombyx mori]	--	--	--	--
CL10289.Contig3_All	1613	gi|298204345|gb|ADI61821.1|	20.4	5e-14	endonuclease-reverse transcriptase [Bombyx mori]	--	--	--	--
CL1029.Contig1_All	1939	gi|363894955|gb|AEW42986.1|	121.3	1e-25	putative procollagen type VI alpha 4 [Haliotis diversicolor]	--	--	--	--
CL1029.Contig2_All	1266	gi|363894955|gb|AEW42986.1|	121.3	8e-26	putative procollagen type VI alpha 4 [Haliotis diversicolor]	--	--	--	--
CL10290.Contig1_All	288	gi|47215859|emb|CAG02322.1|	83.6	2e-15	unnamed protein product [Tetraodon nigroviridis]	gi|33457167|gb|AC144488.2|	75.8	8e-11	Gasterosteus aculeatus clone CH213-119K16, complete sequence
CL10290.Contig2_All	250	--	--	--	--	gi|13435372|gb|AY008849.2|	103	3e-19	Ictalurus punctatus clone Icpu-UA/26 MHC class I antigen gene, complete cds
CL10290.Contig3_All	230	gi|47215859|emb|CAG02322.1|	75.1	9e-13	unnamed protein product [Tetraodon nigroviridis]	gi|306440000|gb|AC239492.2|	99.6	5e-18	Chrysemys picta BAC clone CHY3-100H12 from chromosome unknown, complete sequence
CL10291.Contig1_All	218	--	--	--	--	--	--	--	--
CL10292.Contig1_All	748	gi|170595123|ref|XP_001902255.1|	77	8e-13	U88 [Brugia malayi]	gi|52627233|gb|AC096997.3|	73.8	9e-10	Takifugu rubripes clone 217A23, complete sequence
CL10293.Contig1_All	928	--	--	--	--	--	--	--	--
CL10293.Contig2_All	277	--	--	--	--	--	--	--	--
CL10294.Contig1_All	200	--	--	--	--	--	--	--	--
CL10294.Contig2_All	242	--	--	--	--	--	--	--	--
CL10294.Contig3_All	305	gi|344250441|gb|EGW06545.1|	52.8	4e-06	Putative beta-lactamase hcpD [Cricetulus griseus]	--	--	--	--
CL10295.Contig1_All	397	--	--	--	--	--	--	--	--
CL10295.Contig2_All	2954	gi|290976836|ref|XP_002671145.1|	120.9	3e-25	TCCD-inducible-PARP-like domain-containing protein [Naegleria gruberi] >gi|284084711|gb|EFC38401.1| TCCD-inducible-PARP-like domain-containing protein [Naegleria gruberi]	--	--	--	--
CL10295.Contig3_All	366	gi|320164091|gb|EFW40990.1|	57.8	1e-07	hypothetical protein CAOG_06122 [Capsaspora owczarzaki ATCC 30864]	--	--	--	--
CL10296.Contig1_All	622	gi|170062128|ref|XP_001866534.1|	53.1	8e-06	conserved hypothetical protein [Culex quinquefasciatus] >gi|167880144|gb|EDS43527.1| conserved hypothetical protein [Culex quinquefasciatus]	--	--	--	--
CL10296.Contig2_All	615	gi|296219077|ref|XP_002755724.1|	55.5	1e-06	PREDICTED: hypothetical protein LOC100399597 [Callithrix jacchus]	--	--	--	--
CL10296.Contig3_All	219	--	--	--	--	--	--	--	--
CL10296.Contig4_All	364	--	--	--	--	--	--	--	--
CL10296.Contig5_All	214	--	--	--	--	--	--	--	--
CL10297.Contig1_All	261	--	--	--	--	--	--	--	--
CL10298.Contig1_All	960	gi|307177288|gb|EFN66466.1|	68.6	4e-10	hypothetical protein EAG_12615 [Camponotus floridanus]	--	--	--	--
CL10298.Contig2_All	222	--	--	--	--	--	--	--	--
CL10299.Contig1_All	1204	--	--	--	--	--	--	--	--
CL10299.Contig2_All	1183	--	--	--	--	--	--	--	--
CL103.Contig1_All	855	--	--	--	--	--	--	--	--
CL103.Contig2_All	949	gi|220941768|emb|CAX15771.1|	60.5	1e-07	zinc finger protein 71, releated sequence [Mus musculus]	gi|327282385|ref|XM_003225876.1|	63.9	1e-06	PREDICTED: Anolis carolinensis zinc finger protein 850-like (LOC100563626), mRNA
CL103.Contig3_All	1107	gi|220941768|emb|CAX15771.1|	60.5	1e-07	zinc finger protein 71, releated sequence [Mus musculus]	gi|327282385|ref|XM_003225876.1|	63.9	1e-06	PREDICTED: Anolis carolinensis zinc finger protein 850-like (LOC100563626), mRNA
CL103.Contig4_All	958	gi|260833931|ref|XP_002611965.1|	55.1	5e-06	hypothetical protein BRAFLDRAFT_60349 [Branchiostoma floridae] >gi|229297338|gb|EEN67974.1| hypothetical protein BRAFLDRAFT_60349 [Branchiostoma floridae]	gi|327282385|ref|XM_003225876.1|	63.9	1e-06	PREDICTED: Anolis carolinensis zinc finger protein 850-like (LOC100563626), mRNA
CL103.Contig5_All	825	--	--	--	--	--	--	--	--
CL103.Contig6_All	983	--	--	--	--	--	--	--	--
CL103.Contig7_All	948	--	--	--	--	--	--	--	--
CL1030.Contig1_All	497	--	--	--	--	--	--	--	--
CL1030.Contig2_All	609	--	--	--	--	--	--	--	--
CL1030.Contig3_All	527	--	--	--	--	--	--	--	--
CL1030.Contig4_All	579	--	--	--	--	--	--	--	--
CL10300.Contig1_All	531	--	--	--	--	--	--	--	--
CL10300.Contig2_All	1192	--	--	--	--	--	--	--	--
CL10301.Contig1_All	263	--	--	--	--	--	--	--	--
CL10301.Contig2_All	586	--	--	--	--	--	--	--	--
CL10302.Contig1_All	429	--	--	--	--	--	--	--	--
CL10303.Contig1_All	6848	gi|325296735|ref|NP_001191603.1|	1570.8	0	importin beta 1 [Aplysia californica] >gi|67782245|gb|AAY81965.1| importin beta 1 [Aplysia californica]	gi|325296734|ref|NM_001204674.1|	712	0	Aplysia californica importin beta 1 (LOC100533387), mRNA >gi|67782244|gb|DQ072162.1| Aplysia californica importin beta 1 mRNA, complete cds
CL10303.Contig2_All	6838	gi|325296735|ref|NP_001191603.1|	1570.8	0	importin beta 1 [Aplysia californica] >gi|67782245|gb|AAY81965.1| importin beta 1 [Aplysia californica]	gi|325296734|ref|NM_001204674.1|	712	0	Aplysia californica importin beta 1 (LOC100533387), mRNA >gi|67782244|gb|DQ072162.1| Aplysia californica importin beta 1 mRNA, complete cds
CL10303.Contig3_All	6882	gi|325296735|ref|NP_001191603.1|	1570.8	0	importin beta 1 [Aplysia californica] >gi|67782245|gb|AAY81965.1| importin beta 1 [Aplysia californica]	gi|325296734|ref|NM_001204674.1|	712	0	Aplysia californica importin beta 1 (LOC100533387), mRNA >gi|67782244|gb|DQ072162.1| Aplysia californica importin beta 1 mRNA, complete cds
CL10303.Contig4_All	6806	gi|325296735|ref|NP_001191603.1|	1570.8	0	importin beta 1 [Aplysia californica] >gi|67782245|gb|AAY81965.1| importin beta 1 [Aplysia californica]	gi|325296734|ref|NM_001204674.1|	712	0	Aplysia californica importin beta 1 (LOC100533387), mRNA >gi|67782244|gb|DQ072162.1| Aplysia californica importin beta 1 mRNA, complete cds
CL10303.Contig5_All	6906	gi|325296735|ref|NP_001191603.1|	1570.8	0	importin beta 1 [Aplysia californica] >gi|67782245|gb|AAY81965.1| importin beta 1 [Aplysia californica]	gi|325296734|ref|NM_001204674.1|	712	0	Aplysia californica importin beta 1 (LOC100533387), mRNA >gi|67782244|gb|DQ072162.1| Aplysia californica importin beta 1 mRNA, complete cds
CL10303.Contig6_All	6950	gi|325296735|ref|NP_001191603.1|	1570.8	0	importin beta 1 [Aplysia californica] >gi|67782245|gb|AAY81965.1| importin beta 1 [Aplysia californica]	gi|325296734|ref|NM_001204674.1|	712	0	Aplysia californica importin beta 1 (LOC100533387), mRNA >gi|67782244|gb|DQ072162.1| Aplysia californica importin beta 1 mRNA, complete cds
CL10303.Contig7_All	6872	gi|325296735|ref|NP_001191603.1|	1570.8	0	importin beta 1 [Aplysia californica] >gi|67782245|gb|AAY81965.1| importin beta 1 [Aplysia californica]	gi|325296734|ref|NM_001204674.1|	712	0	Aplysia californica importin beta 1 (LOC100533387), mRNA >gi|67782244|gb|DQ072162.1| Aplysia californica importin beta 1 mRNA, complete cds
CL10304.Contig1_All	338	--	--	--	--	--	--	--	--
CL10304.Contig2_All	563	--	--	--	--	--	--	--	--
CL10305.Contig1_All	468	gi|291242081|ref|XP_002740937.1|	77.4	1e-13	PREDICTED: hypothetical protein [Saccoglossus kowalevskii]	--	--	--	--
CL10305.Contig2_All	372	gi|291242081|ref|XP_002740937.1|	78.2	1e-13	PREDICTED: hypothetical protein [Saccoglossus kowalevskii]	--	--	--	--
CL10305.Contig3_All	303	gi|291242081|ref|XP_002740937.1|	78.6	8e-14	PREDICTED: hypothetical protein [Saccoglossus kowalevskii]	--	--	--	--
CL10306.Contig1_All	286	--	--	--	--	--	--	--	--
CL10306.Contig2_All	409	--	--	--	--	--	--	--	--
CL10307.Contig1_All	795	--	--	--	--	--	--	--	--
CL10307.Contig2_All	712	--	--	--	--	--	--	--	--
CL10308.Contig1_All	473	--	--	--	--	gi|238834998|gb|FJ821458.1|	99.6	1e-17	Cylindrus obtusus clone Co21 microsatellite sequence
CL10308.Contig2_All	793	--	--	--	--	gi|238834998|gb|FJ821458.1|	103	1e-18	Cylindrus obtusus clone Co21 microsatellite sequence
CL10308.Contig3_All	377	--	--	--	--	--	--	--	--
CL1031.Contig1_All	1669	gi|348510789|ref|XP_003442927.1|	873.6	0	PREDICTED: propionyl-CoA carboxylase beta chain, mitochondrial-like [Oreochromis niloticus]	gi|38511449|gb|BC061665.1|	232	4e-57	Xenopus laevis propionyl-CoA carboxylase, mRNA (cDNA clone MGC:68650 IMAGE:4032602), complete cds
CL1031.Contig2_All	789	gi|348510789|ref|XP_003442927.1|	343.2	6e-93	PREDICTED: propionyl-CoA carboxylase beta chain, mitochondrial-like [Oreochromis niloticus]	gi|345789228|ref|XM_534271.3|	147	8e-32	PREDICTED: Canis lupus familiaris propionyl CoA carboxylase, beta polypeptide, transcript variant 1 (PCCB), mRNA
CL1031.Contig3_All	824	gi|348510789|ref|XP_003442927.1|	315.1	2e-84	PREDICTED: propionyl-CoA carboxylase beta chain, mitochondrial-like [Oreochromis niloticus]	gi|345789228|ref|XM_534271.3|	127	8e-26	PREDICTED: Canis lupus familiaris propionyl CoA carboxylase, beta polypeptide, transcript variant 1 (PCCB), mRNA
CL10310.Contig1_All	421	--	--	--	--	--	--	--	--
CL10310.Contig2_All	274	--	--	--	--	--	--	--	--
CL10311.Contig1_All	355	--	--	--	--	--	--	--	--
CL10311.Contig2_All	206	gi|260805965|ref|XP_002597856.1|	52.4	6e-06	hypothetical protein BRAFLDRAFT_247636 [Branchiostoma floridae] >gi|229283124|gb|EEN53868.1| hypothetical protein BRAFLDRAFT_247636 [Branchiostoma floridae]	--	--	--	--
CL10312.Contig1_All	741	gi|281337740|gb|EFB13324.1|	55.1	3e-06	hypothetical protein PANDA_003018 [Ailuropoda melanoleuca]	--	--	--	--
CL10312.Contig2_All	1692	gi|221107137|ref|XP_002168448.1|	59.3	6e-07	PREDICTED: similar to predicted protein, partial [Hydra magnipapillata]	--	--	--	--
CL10313.Contig1_All	631	gi|291243235|ref|XP_002741509.1|	114.4	3e-24	PREDICTED: Icln protein-like [Saccoglossus kowalevskii]	--	--	--	--
CL10313.Contig2_All	770	gi|291243235|ref|XP_002741509.1|	168.3	2e-40	PREDICTED: Icln protein-like [Saccoglossus kowalevskii]	--	--	--	--
CL10314.Contig1_All	308	--	--	--	--	--	--	--	--
CL10314.Contig2_All	275	--	--	--	--	--	--	--	--
CL10315.Contig1_All	874	--	--	--	--	--	--	--	--
CL10315.Contig2_All	859	--	--	--	--	--	--	--	--
CL10315.Contig3_All	683	--	--	--	--	--	--	--	--
CL10316.Contig1_All	1467	--	--	--	--	--	--	--	--
CL10316.Contig2_All	1753	--	--	--	--	--	--	--	--
CL10316.Contig3_All	1166	--	--	--	--	--	--	--	--
CL10316.Contig4_All	300	--	--	--	--	--	--	--	--
CL10317.Contig1_All	2079	gi|6863176|gb|AAF30402.1|AF109924_1	442.6	3e-122	sulfatase 1 precursor [Helix pomatia]	gi|338713660|ref|XM_003362887.1|	63.9	2e-06	PREDICTED: Equus caballus arylsulfatase B-like (LOC100073268), mRNA
CL10317.Contig2_All	2162	gi|6863176|gb|AAF30402.1|AF109924_1	442.6	3e-122	sulfatase 1 precursor [Helix pomatia]	gi|338713660|ref|XM_003362887.1|	63.9	3e-06	PREDICTED: Equus caballus arylsulfatase B-like (LOC100073268), mRNA
CL10318.Contig1_All	367	--	--	--	--	--	--	--	--
CL10319.Contig1_All	985	--	--	--	--	gi|224830240|gb|FJ755002.1|	97.6	8e-17	Helix pomatia Cd-specific metallothionein gene, complete cds
CL1032.Contig1_All	320	--	--	--	--	--	--	--	--
CL1032.Contig2_All	300	--	--	--	--	--	--	--	--
CL10320.Contig1_All	259	--	--	--	--	--	--	--	--
CL10321.Contig1_All	430	--	--	--	--	--	--	--	--
CL10321.Contig2_All	340	--	--	--	--	--	--	--	--
CL10322.Contig1_All	573	--	--	--	--	--	--	--	--
CL10322.Contig2_All	589	--	--	--	--	--	--	--	--
CL10323.Contig1_All	3000	gi|291225709|ref|XP_002732841.1|	498	1e-138	PREDICTED: non-claret disjunctional-like [Saccoglossus kowalevskii]	gi|301621101|ref|XM_002939858.1|	71.9	1e-08	PREDICTED: Xenopus (Silurana) tropicalis kinesin-like protein KIF13B-like (LOC100491344), mRNA
CL10323.Contig2_All	2972	gi|291225709|ref|XP_002732841.1|	498	9e-139	PREDICTED: non-claret disjunctional-like [Saccoglossus kowalevskii]	gi|301621101|ref|XM_002939858.1|	71.9	1e-08	PREDICTED: Xenopus (Silurana) tropicalis kinesin-like protein KIF13B-like (LOC100491344), mRNA
CL10323.Contig3_All	1571	gi|291225709|ref|XP_002732841.1|	176.8	2e-42	PREDICTED: non-claret disjunctional-like [Saccoglossus kowalevskii]	gi|301621101|ref|XM_002939858.1|	71.9	8e-09	PREDICTED: Xenopus (Silurana) tropicalis kinesin-like protein KIF13B-like (LOC100491344), mRNA
CL10323.Contig4_All	1543	gi|291225709|ref|XP_002732841.1|	176.8	2e-42	PREDICTED: non-claret disjunctional-like [Saccoglossus kowalevskii]	gi|301621101|ref|XM_002939858.1|	71.9	7e-09	PREDICTED: Xenopus (Silurana) tropicalis kinesin-like protein KIF13B-like (LOC100491344), mRNA
CL10324.Contig1_All	783	--	--	--	--	--	--	--	--
CL10324.Contig2_All	647	--	--	--	--	--	--	--	--
CL10325.Contig1_All	202	gi|47197775|emb|CAF88611.1|	79.3	5e-14	unnamed protein product [Tetraodon nigroviridis]	gi|49170117|gb|AC112361.5|	143	3e-31	Rattus norvegicus 9 BAC CH230-61F12 (Children's Hospital Oakland Research Institute) complete sequence
CL10326.Contig1_All	1751	--	--	--	--	--	--	--	--
CL10326.Contig2_All	1867	--	--	--	--	--	--	--	--
CL10327.Contig1_All	362	--	--	--	--	gi|89001187|gb|AC115811.12|	65.9	1e-07	Mus musculus chromosome 5, clone RP23-429M21, complete sequence
CL10327.Contig2_All	343	--	--	--	--	gi|89001187|gb|AC115811.12|	65.9	1e-07	Mus musculus chromosome 5, clone RP23-429M21, complete sequence
CL10328.Contig1_All	379	--	--	--	--	gi|27763676|gb|AY179180.1|	79.8	7e-12	Helix aspersa eukaryotic translation initiation factor 2 alpha subunit mRNA, partial cds
CL10329.Contig1_All	2340	gi|260786178|ref|XP_002588135.1|	694.9	0	hypothetical protein BRAFLDRAFT_113818 [Branchiostoma floridae] >gi|229273294|gb|EEN44146.1| hypothetical protein BRAFLDRAFT_113818 [Branchiostoma floridae]	gi|295852819|ref|XR_086528.2|	89.7	5e-14	PREDICTED: Saccoglossus kowalevskii arginyl aminopeptidase-like (LOC100370561), miscRNA
CL10329.Contig2_All	1039	gi|224084962|ref|XP_002195602.1|	196.4	1e-48	PREDICTED: similar to MGC80387 protein [Taeniopygia guttata]	--	--	--	--
CL1033.Contig1_All	1430	gi|260830152|ref|XP_002610025.1|	323.2	1e-86	hypothetical protein BRAFLDRAFT_284774 [Branchiostoma floridae] >gi|229295388|gb|EEN66035.1| hypothetical protein BRAFLDRAFT_284774 [Branchiostoma floridae]	gi|363734029|ref|XM_420939.3|	73.8	2e-09	PREDICTED: Gallus gallus protein-L-isoaspartate (D-aspartate) O-methyltransferase-like (LOC423008), mRNA
CL1033.Contig2_All	1421	gi|260830152|ref|XP_002610025.1|	323.2	1e-86	hypothetical protein BRAFLDRAFT_284774 [Branchiostoma floridae] >gi|229295388|gb|EEN66035.1| hypothetical protein BRAFLDRAFT_284774 [Branchiostoma floridae]	gi|363734029|ref|XM_420939.3|	73.8	2e-09	PREDICTED: Gallus gallus protein-L-isoaspartate (D-aspartate) O-methyltransferase-like (LOC423008), mRNA
CL1033.Contig3_All	1607	gi|260830152|ref|XP_002610025.1|	323.2	2e-86	hypothetical protein BRAFLDRAFT_284774 [Branchiostoma floridae] >gi|229295388|gb|EEN66035.1| hypothetical protein BRAFLDRAFT_284774 [Branchiostoma floridae]	gi|363734029|ref|XM_420939.3|	73.8	2e-09	PREDICTED: Gallus gallus protein-L-isoaspartate (D-aspartate) O-methyltransferase-like (LOC423008), mRNA
CL10330.Contig1_All	2971	--	--	--	--	--	--	--	--
CL10330.Contig2_All	3304	gi|293361836|ref|XP_002730111.1|	59.3	1e-06	PREDICTED: hypothetical protein [Rattus norvegicus]	gi|38678676|gb|AC130822.3|	97.6	3e-16	Mus musculus BAC clone RP23-249G11 from chromosome 6, complete sequence
CL10331.Contig1_All	368	--	--	--	--	--	--	--	--
CL10331.Contig2_All	341	--	--	--	--	--	--	--	--
CL10332.Contig1_All	241	--	--	--	--	--	--	--	--
CL10332.Contig2_All	224	--	--	--	--	--	--	--	--
CL10333.Contig1_All	440	gi|156359473|ref|XP_001624793.1|	33.5	6e-06	predicted protein [Nematostella vectensis] >gi|156211593|gb|EDO32693.1| predicted protein [Nematostella vectensis]	--	--	--	--
CL10334.Contig1_All	367	gi|221112679|ref|XP_002159198.1|	52.4	6e-06	PREDICTED: hypothetical protein, partial [Hydra magnipapillata]	gi|66947999|emb|CR954965.4|	73.8	4e-10	Mouse DNA sequence from clone RP23-19H11 on chromosome X, complete sequence
CL10334.Contig2_All	227	gi|221112679|ref|XP_002159198.1|	52	8e-06	PREDICTED: hypothetical protein, partial [Hydra magnipapillata]	gi|66947999|emb|CR954965.4|	73.8	3e-10	Mouse DNA sequence from clone RP23-19H11 on chromosome X, complete sequence
CL10335.Contig1_All	443	--	--	--	--	gi|67906207|gb|AC153372.5|	60	8e-06	Mus musculus 6 BAC RP23-358G19 (Roswell Park Cancer Institute (C57BL/6J Female) Mouse BAC Library) complete sequence
CL10336.Contig1_All	211	--	--	--	--	--	--	--	--
CL10336.Contig2_All	328	--	--	--	--	--	--	--	--
CL10338.Contig1_All	1071	--	--	--	--	gi|242276437|gb|GQ214557.1|	67.9	8e-08	Petromyzon marinus EmxA mRNA, complete cds
CL10338.Contig2_All	1567	gi|326671688|ref|XP_683942.3|	57	2e-06	PREDICTED: hypothetical protein LOC556118 [Danio rerio]	gi|242276437|gb|GQ214557.1|	91.7	8e-15	Petromyzon marinus EmxA mRNA, complete cds
CL10339.Contig1_All	810	gi|328709949|ref|XP_001947938.2|	288.9	1e-76	PREDICTED: telomere length regulation protein TEL2 homolog [Acyrthosiphon pisum]	gi|383861127|ref|XM_003705990.1|	73.8	1e-09	PREDICTED: Megachile rotundata clathrin interactor 1-like (LOC100877782), mRNA
CL10339.Contig2_All	741	gi|328709949|ref|XP_001947938.2|	297.7	2e-79	PREDICTED: telomere length regulation protein TEL2 homolog [Acyrthosiphon pisum]	gi|383861127|ref|XM_003705990.1|	73.8	9e-10	PREDICTED: Megachile rotundata clathrin interactor 1-like (LOC100877782), mRNA
CL1034.Contig1_All	2309	gi|291233093|ref|XP_002736490.1|	553.1	1e-155	PREDICTED: heparan sulfate proteoglycan 2-like, partial [Saccoglossus kowalevskii]	--	--	--	--
CL1034.Contig2_All	2629	gi|291233093|ref|XP_002736490.1|	570.5	1e-160	PREDICTED: heparan sulfate proteoglycan 2-like, partial [Saccoglossus kowalevskii]	--	--	--	--
CL10340.Contig1_All	298	--	--	--	--	--	--	--	--
CL10340.Contig2_All	272	--	--	--	--	--	--	--	--
CL10340.Contig3_All	317	gi|340726440|ref|XP_003401566.1|	38.5	1e-07	PREDICTED: histone-lysine N-methyltransferase SETMAR-like [Bombus terrestris]	--	--	--	--
CL10340.Contig4_All	771	gi|328703830|ref|XP_003242319.1|	23.1	3e-12	PREDICTED: histone-lysine N-methyltransferase SETMAR-like [Acyrthosiphon pisum]	--	--	--	--
CL10340.Contig5_All	1024	gi|328789056|ref|XP_003251222.1|	56.2	2e-06	PREDICTED: histone-lysine N-methyltransferase SETMAR-like [Apis mellifera]	--	--	--	--
CL10340.Contig6_All	1663	gi|156618|gb|AAA28265.1|	84	2e-14	mariner transposase [Chrysoperla plorabunda] >gi|600837|gb|AAC46947.1| mariner transposase [Chrysoperla plorabunda]	--	--	--	--
CL10340.Contig7_All	205	--	--	--	--	--	--	--	--
CL10341.Contig1_All	2618	--	--	--	--	--	--	--	--
CL10341.Contig2_All	235	--	--	--	--	--	--	--	--
CL10341.Contig3_All	2205	--	--	--	--	--	--	--	--
CL10341.Contig4_All	2099	--	--	--	--	--	--	--	--
CL10342.Contig1_All	220	--	--	--	--	--	--	--	--
CL10343.Contig1_All	578	--	--	--	--	--	--	--	--
CL10343.Contig2_All	434	--	--	--	--	--	--	--	--
CL10344.Contig1_All	211	--	--	--	--	--	--	--	--
CL10345.Contig1_All	1634	--	--	--	--	--	--	--	--
CL10345.Contig2_All	892	--	--	--	--	--	--	--	--
CL10346.Contig1_All	284	--	--	--	--	--	--	--	--
CL10346.Contig2_All	264	--	--	--	--	--	--	--	--
CL10347.Contig1_All	1524	gi|312069783|ref|XP_003137843.1|	111.3	1e-22	hypothetical protein LOAG_02257 [Loa loa] >gi|307766997|gb|EFO26231.1| hypothetical protein LOAG_02257 [Loa loa]	gi|327269818|ref|XM_003219642.1|	75.8	5e-10	PREDICTED: Anolis carolinensis musculin-like (LOC100556384), mRNA
CL10347.Contig2_All	1568	gi|312069783|ref|XP_003137843.1|	111.3	1e-22	hypothetical protein LOAG_02257 [Loa loa] >gi|307766997|gb|EFO26231.1| hypothetical protein LOAG_02257 [Loa loa]	gi|327269818|ref|XM_003219642.1|	75.8	5e-10	PREDICTED: Anolis carolinensis musculin-like (LOC100556384), mRNA
CL10347.Contig3_All	1553	gi|312069783|ref|XP_003137843.1|	111.3	1e-22	hypothetical protein LOAG_02257 [Loa loa] >gi|307766997|gb|EFO26231.1| hypothetical protein LOAG_02257 [Loa loa]	gi|327269818|ref|XM_003219642.1|	85.7	5e-13	PREDICTED: Anolis carolinensis musculin-like (LOC100556384), mRNA
CL10348.Contig1_All	490	gi|260781506|ref|XP_002585849.1|	182.6	4e-45	hypothetical protein BRAFLDRAFT_155899 [Branchiostoma floridae] >gi|229270908|gb|EEN41860.1| hypothetical protein BRAFLDRAFT_155899 [Branchiostoma floridae]	--	--	--	--
CL10349.Contig1_All	627	--	--	--	--	--	--	--	--
CL10349.Contig2_All	530	--	--	--	--	--	--	--	--
CL10349.Contig3_All	374	--	--	--	--	--	--	--	--
CL1035.Contig1_All	621	--	--	--	--	--	--	--	--
CL1035.Contig2_All	230	--	--	--	--	--	--	--	--
CL10350.Contig1_All	742	gi|358339763|dbj|GAA47760.1|	184.9	2e-45	hypothetical protein CLF_100770 [Clonorchis sinensis]	--	--	--	--
CL10350.Contig2_All	535	gi|350646055|emb|CCD59333.1|	115.5	9e-25	hypothetical protein Smp_198230 [Schistosoma mansoni]	--	--	--	--
CL10351.Contig1_All	364	--	--	--	--	--	--	--	--
CL10351.Contig2_All	333	--	--	--	--	--	--	--	--
CL10351.Contig3_All	1901	--	--	--	--	--	--	--	--
CL10351.Contig4_All	2006	--	--	--	--	--	--	--	--
CL10351.Contig5_All	1525	--	--	--	--	--	--	--	--
CL10353.Contig1_All	834	gi|156340423|ref|XP_001620448.1|	53.9	8e-06	hypothetical protein NEMVEDRAFT_v1g223105 [Nematostella vectensis] >gi|156205384|gb|EDO28348.1| predicted protein [Nematostella vectensis]	--	--	--	--
CL10353.Contig2_All	744	gi|156340423|ref|XP_001620448.1|	53.5	9e-06	hypothetical protein NEMVEDRAFT_v1g223105 [Nematostella vectensis] >gi|156205384|gb|EDO28348.1| predicted protein [Nematostella vectensis]	--	--	--	--
CL10353.Contig3_All	635	gi|156340423|ref|XP_001620448.1|	56.2	1e-06	hypothetical protein NEMVEDRAFT_v1g223105 [Nematostella vectensis] >gi|156205384|gb|EDO28348.1| predicted protein [Nematostella vectensis]	--	--	--	--
CL10353.Contig4_All	599	gi|156340423|ref|XP_001620448.1|	56.2	9e-07	hypothetical protein NEMVEDRAFT_v1g223105 [Nematostella vectensis] >gi|156205384|gb|EDO28348.1| predicted protein [Nematostella vectensis]	--	--	--	--
CL10354.Contig1_All	1817	gi|66522338|ref|XP_393912.2|	437.6	8e-121	PREDICTED: l-threonine 3-dehydrogenase, mitochondrial-like [Apis mellifera]	gi|327286533|ref|XM_003227937.1|	67.9	1e-07	PREDICTED: Anolis carolinensis l-threonine 3-dehydrogenase, mitochondrial-like (LOC100559095), mRNA
CL10354.Contig2_All	1771	gi|66522338|ref|XP_393912.2|	437.6	8e-121	PREDICTED: l-threonine 3-dehydrogenase, mitochondrial-like [Apis mellifera]	gi|327286533|ref|XM_003227937.1|	67.9	1e-07	PREDICTED: Anolis carolinensis l-threonine 3-dehydrogenase, mitochondrial-like (LOC100559095), mRNA
CL10354.Contig3_All	703	gi|380013672|ref|XP_003690874.1|	274.6	2e-72	PREDICTED: L-threonine 3-dehydrogenase, mitochondrial-like [Apis florea]	gi|327286533|ref|XM_003227937.1|	67.9	5e-08	PREDICTED: Anolis carolinensis l-threonine 3-dehydrogenase, mitochondrial-like (LOC100559095), mRNA
CL10355.Contig1_All	777	gi|307196236|gb|EFN77882.1|	59.3	1e-07	hypothetical protein EAI_00564 [Harpegnathos saltator]	gi|22748573|gb|AC116583.3|	63.9	9e-07	Mus musculus BAC clone RP23-348F12 from 6, complete sequence
CL10355.Contig2_All	434	gi|307196236|gb|EFN77882.1|	55.1	9e-07	hypothetical protein EAI_00564 [Harpegnathos saltator]	--	--	--	--
CL10356.Contig1_All	364	--	--	--	--	--	--	--	--
CL10356.Contig2_All	416	--	--	--	--	--	--	--	--
CL10357.Contig1_All	1131	--	--	--	--	--	--	--	--
CL10357.Contig2_All	957	--	--	--	--	--	--	--	--
CL10357.Contig3_All	251	--	--	--	--	--	--	--	--
CL10358.Contig1_All	202	--	--	--	--	--	--	--	--
CL10359.Contig1_All	3287	gi|260798154|ref|XP_002594065.1|	407.9	1e-111	hypothetical protein BRAFLDRAFT_68495 [Branchiostoma floridae] >gi|229279298|gb|EEN50076.1| hypothetical protein BRAFLDRAFT_68495 [Branchiostoma floridae]	--	--	--	--
CL1036.Contig1_All	808	--	--	--	--	--	--	--	--
CL1036.Contig2_All	788	--	--	--	--	--	--	--	--
CL10360.Contig1_All	1552	gi|156544137|ref|XP_001605944.1|	96.7	3e-18	PREDICTED: hypothetical protein LOC100122342 [Nasonia vitripennis]	--	--	--	--
CL10360.Contig2_All	1474	gi|156544137|ref|XP_001605944.1|	95.1	8e-18	PREDICTED: hypothetical protein LOC100122342 [Nasonia vitripennis]	--	--	--	--
CL10360.Contig3_All	1335	gi|72547036|ref|XP_843163.1|	66.6	2e-09	proteophosphoglycan 5 [Leishmania major strain Friedlin] >gi|323363677|emb|CBZ12682.1| proteophosphoglycan 5 [Leishmania major strain Friedlin]	--	--	--	--
CL10360.Contig4_All	1413	gi|72547036|ref|XP_843163.1|	72	7e-11	proteophosphoglycan 5 [Leishmania major strain Friedlin] >gi|323363677|emb|CBZ12682.1| proteophosphoglycan 5 [Leishmania major strain Friedlin]	--	--	--	--
CL10361.Contig1_All	1389	gi|345494822|ref|XP_003427379.1|	171	1e-40	PREDICTED: uncharacterized protein C9orf85 homolog isoform 1 [Nasonia vitripennis]	gi|238835002|gb|FJ821462.1|	85.7	4e-13	Cylindrus obtusus clone Co46 microsatellite sequence
CL10362.Contig1_All	314	--	--	--	--	--	--	--	--
CL10362.Contig2_All	293	--	--	--	--	--	--	--	--
CL10363.Contig1_All	480	--	--	--	--	--	--	--	--
CL10363.Contig2_All	299	--	--	--	--	--	--	--	--
CL10364.Contig1_All	486	--	--	--	--	--	--	--	--
CL10364.Contig2_All	370	--	--	--	--	--	--	--	--
CL10365.Contig1_All	1096	--	--	--	--	--	--	--	--
CL10365.Contig2_All	767	--	--	--	--	--	--	--	--
CL10365.Contig3_All	1199	gi|156407296|ref|XP_001641480.1|	98.2	7e-19	predicted protein [Nematostella vectensis] >gi|156228619|gb|EDO49417.1| predicted protein [Nematostella vectensis]	gi|77681174|emb|BX927112.16|	137	1e-28	Zebrafish DNA sequence from clone DKEY-109M11 in linkage group 1, complete sequence
CL10365.Contig4_All	2490	gi|260789572|ref|XP_002589820.1|	99.4	8e-19	hypothetical protein BRAFLDRAFT_125914 [Branchiostoma floridae] >gi|229275003|gb|EEN45831.1| hypothetical protein BRAFLDRAFT_125914 [Branchiostoma floridae]	--	--	--	--
CL10365.Contig5_All	2473	gi|260789562|ref|XP_002589815.1|	99.8	6e-19	hypothetical protein BRAFLDRAFT_90503 [Branchiostoma floridae] >gi|229274998|gb|EEN45826.1| hypothetical protein BRAFLDRAFT_90503 [Branchiostoma floridae]	--	--	--	--
CL10365.Contig6_All	2073	gi|260789572|ref|XP_002589820.1|	99.4	6e-19	hypothetical protein BRAFLDRAFT_125914 [Branchiostoma floridae] >gi|229275003|gb|EEN45831.1| hypothetical protein BRAFLDRAFT_125914 [Branchiostoma floridae]	--	--	--	--
CL10366.Contig1_All	1271	--	--	--	--	--	--	--	--
CL10366.Contig2_All	1345	--	--	--	--	--	--	--	--
CL10367.Contig1_All	789	gi|294566525|gb|ADF18553.1|	24.6	1e-06	endonuclease-reverse transcriptase [Bombyx mori]	--	--	--	--
CL10367.Contig2_All	207	--	--	--	--	--	--	--	--
CL10368.Contig1_All	1427	--	--	--	--	--	--	--	--
CL10368.Contig2_All	216	--	--	--	--	--	--	--	--
CL10369.Contig1_All	296	gi|196476795|gb|ACG76261.1|	110.5	2e-23	small nuclear ribonucleoprotein G [Amblyomma americanum]	--	--	--	--
CL10369.Contig2_All	202	gi|115753786|ref|XP_001193014.1|	78.6	8e-14	PREDICTED: similar to Sm protein G, partial [Strongylocentrotus purpuratus] >gi|115928499|ref|XP_788177.2| PREDICTED: similar to Sm protein G, partial [Strongylocentrotus purpuratus]	--	--	--	--
CL10369.Contig3_All	399	gi|196476795|gb|ACG76261.1|	110.5	1e-23	small nuclear ribonucleoprotein G [Amblyomma americanum]	--	--	--	--
CL1037.Contig1_All	372	--	--	--	--	--	--	--	--
CL1037.Contig2_All	287	--	--	--	--	--	--	--	--
CL1037.Contig3_All	203	--	--	--	--	--	--	--	--
CL10370.Contig1_All	358	gi|221121876|ref|XP_002156292.1|	69.3	5e-11	PREDICTED: similar to predicted protein, partial [Hydra magnipapillata]	--	--	--	--
CL10370.Contig2_All	209	gi|156333705|ref|XP_001619393.1|	56.2	4e-07	hypothetical protein NEMVEDRAFT_v1g4107 [Nematostella vectensis] >gi|156202498|gb|EDO27293.1| predicted protein [Nematostella vectensis]	--	--	--	--
CL10371.Contig1_All	269	--	--	--	--	--	--	--	--
CL10372.Contig1_All	696	--	--	--	--	--	--	--	--
CL10372.Contig2_All	507	--	--	--	--	gi|224830240|gb|FJ755002.1|	79.8	1e-11	Helix pomatia Cd-specific metallothionein gene, complete cds
CL10372.Contig3_All	2583	gi|346471083|gb|AEO35386.1|	247.7	1e-63	hypothetical protein [Amblyomma maculatum]	gi|156717997|ref|NM_001103071.1|	71.9	1e-08	Xenopus (Silurana) tropicalis charged multivesicular body protein 6 (chmp6), mRNA
CL10372.Contig4_All	2341	gi|346471083|gb|AEO35386.1|	247.7	1e-63	hypothetical protein [Amblyomma maculatum]	gi|156717997|ref|NM_001103071.1|	71.9	1e-08	Xenopus (Silurana) tropicalis charged multivesicular body protein 6 (chmp6), mRNA
CL10373.Contig1_All	415	--	--	--	--	--	--	--	--
CL10373.Contig2_All	697	--	--	--	--	--	--	--	--
CL10373.Contig3_All	479	--	--	--	--	--	--	--	--
CL10374.Contig1_All	226	gi|260807249|ref|XP_002598421.1|	55.5	7e-07	hypothetical protein BRAFLDRAFT_83205 [Branchiostoma floridae] >gi|229283694|gb|EEN54433.1| hypothetical protein BRAFLDRAFT_83205 [Branchiostoma floridae]	--	--	--	--
CL10374.Contig2_All	215	gi|260780876|ref|XP_002585561.1|	56.2	4e-07	hypothetical protein BRAFLDRAFT_133163 [Branchiostoma floridae] >gi|229270566|gb|EEN41572.1| hypothetical protein BRAFLDRAFT_133163 [Branchiostoma floridae]	--	--	--	--
CL10375.Contig1_All	594	--	--	--	--	--	--	--	--
CL10375.Contig2_All	578	--	--	--	--	--	--	--	--
CL10376.Contig1_All	502	--	--	--	--	--	--	--	--
CL10376.Contig2_All	448	--	--	--	--	--	--	--	--
CL10377.Contig1_All	1355	gi|291241110|ref|XP_002740460.1|	365.9	2e-99	PREDICTED: TATA box binding protein-like [Saccoglossus kowalevskii]	gi|327262116|ref|XM_003215824.1|	167	1e-37	PREDICTED: Anolis carolinensis TATA-box-binding protein-like (LOC100551656), mRNA
CL10377.Contig2_All	249	--	--	--	--	--	--	--	--
CL10377.Contig3_All	274	gi|291241110|ref|XP_002740460.1|	148.7	6e-35	PREDICTED: TATA box binding protein-like [Saccoglossus kowalevskii]	gi|269980506|gb|FJ870977.1|	95.6	9e-17	Litopenaeus vannamei TATA-binding protein mRNA, complete cds
CL10378.Contig1_All	398	--	--	--	--	--	--	--	--
CL10378.Contig2_All	420	--	--	--	--	--	--	--	--
CL10379.Contig1_All	401	--	--	--	--	--	--	--	--
CL1038.Contig1_All	1698	--	--	--	--	--	--	--	--
CL1038.Contig2_All	1787	--	--	--	--	--	--	--	--
CL10380.Contig1_All	461	--	--	--	--	gi|224830240|gb|FJ755002.1|	67.9	3e-08	Helix pomatia Cd-specific metallothionein gene, complete cds
CL10380.Contig2_All	470	--	--	--	--	gi|224830240|gb|FJ755002.1|	75.8	1e-10	Helix pomatia Cd-specific metallothionein gene, complete cds
CL10381.Contig1_All	520	--	--	--	--	--	--	--	--
CL10381.Contig2_All	478	--	--	--	--	--	--	--	--
CL10382.Contig1_All	732	gi|241157692|ref|XP_002408125.1|	68.6	2e-10	RPE-spondin, putative [Ixodes scapularis] >gi|215494295|gb|EEC03936.1| RPE-spondin, putative [Ixodes scapularis]	--	--	--	--
CL10382.Contig2_All	1666	gi|91084829|ref|XP_973635.1|	163.3	2e-38	PREDICTED: similar to IP06836p [Tribolium castaneum]	--	--	--	--
CL10383.Contig1_All	333	gi|167526918|ref|XP_001747792.1|	65.1	9e-10	hypothetical protein [Monosiga brevicollis MX1] >gi|163773896|gb|EDQ87532.1| predicted protein [Monosiga brevicollis MX1]	gi|321398553|emb|FR796463.1|	63.9	4e-07	Leishmania infantum JPCM5 genome chromosome 31
CL10383.Contig2_All	383	gi|167526918|ref|XP_001747792.1|	55.8	5e-07	hypothetical protein [Monosiga brevicollis MX1] >gi|163773896|gb|EDQ87532.1| predicted protein [Monosiga brevicollis MX1]	gi|321398553|emb|FR796463.1|	63.9	4e-07	Leishmania infantum JPCM5 genome chromosome 31
CL10383.Contig3_All	232	gi|296232479|ref|XP_002761610.1|	62	8e-09	PREDICTED: hypothetical protein LOC100412928, partial [Callithrix jacchus]	gi|321398553|emb|FR796463.1|	63.9	3e-07	Leishmania infantum JPCM5 genome chromosome 31
CL10384.Contig1_All	2228	gi|220067263|gb|ACL79834.1|	388.3	7e-106	retinal dehydrogenase [Lymnaea stagnalis]	gi|344284178|ref|XM_003413799.1|	89.7	5e-14	PREDICTED: Loxodonta africana aldehyde dehydrogenase family 1 member A3-like (LOC100671859), mRNA
CL10384.Contig2_All	2260	gi|220067263|gb|ACL79834.1|	388.3	8e-106	retinal dehydrogenase [Lymnaea stagnalis]	gi|344284178|ref|XM_003413799.1|	89.7	5e-14	PREDICTED: Loxodonta africana aldehyde dehydrogenase family 1 member A3-like (LOC100671859), mRNA
CL10385.Contig1_All	272	--	--	--	--	--	--	--	--
CL10385.Contig2_All	266	--	--	--	--	--	--	--	--
CL10386.Contig1_All	1834	--	--	--	--	--	--	--	--
CL10386.Contig2_All	1636	--	--	--	--	--	--	--	--
CL10386.Contig3_All	697	--	--	--	--	--	--	--	--
CL10387.Contig1_All	276	--	--	--	--	--	--	--	--
CL10387.Contig2_All	208	--	--	--	--	--	--	--	--
CL10388.Contig1_All	1654	gi|296229751|ref|XP_002760396.1|	265.4	5e-69	PREDICTED: roquin isoform 3 [Callithrix jacchus] >gi|296229753|ref|XP_002760397.1| PREDICTED: roquin isoform 4 [Callithrix jacchus]	gi|363736399|ref|XM_001234604.2|	63.9	2e-06	PREDICTED: Gallus gallus ring finger and CCCH-type domains 1 (RC3H1), mRNA
CL10388.Contig2_All	1676	gi|94733738|emb|CAK05347.1|	313.5	1e-83	novel protein [Danio rerio]	gi|363736399|ref|XM_001234604.2|	63.9	2e-06	PREDICTED: Gallus gallus ring finger and CCCH-type domains 1 (RC3H1), mRNA
CL10388.Contig3_All	333	gi|191961841|ref|NP_001076328.2|	92.8	4e-18	ring finger and CCCH-type zinc finger domains 1 [Danio rerio] >gi|190337303|gb|AAI63288.1| Ring finger and CCCH-type zinc finger domains 1 [Danio rerio]	--	--	--	--
CL10388.Contig4_All	254	--	--	--	--	--	--	--	--
CL10389.Contig1_All	3141	--	--	--	--	gi|224830240|gb|FJ755002.1|	87.7	3e-13	Helix pomatia Cd-specific metallothionein gene, complete cds
CL10389.Contig2_All	3420	--	--	--	--	gi|224830240|gb|FJ755002.1|	87.7	3e-13	Helix pomatia Cd-specific metallothionein gene, complete cds
CL1039.Contig1_All	501	--	--	--	--	--	--	--	--
CL1039.Contig2_All	406	--	--	--	--	--	--	--	--
CL10390.Contig1_All	849	--	--	--	--	--	--	--	--
CL10390.Contig2_All	224	--	--	--	--	--	--	--	--
CL10391.Contig1_All	3451	gi|291243121|ref|XP_002741444.1|	1078.5	0	PREDICTED: hypothetical protein [Saccoglossus kowalevskii]	gi|260836712|ref|XM_002613304.1|	99.6	7e-17	Branchiostoma floridae hypothetical protein, mRNA
CL10391.Contig2_All	2720	gi|291243121|ref|XP_002741444.1|	885.6	0	PREDICTED: hypothetical protein [Saccoglossus kowalevskii]	gi|260836712|ref|XM_002613304.1|	99.6	6e-17	Branchiostoma floridae hypothetical protein, mRNA
CL10392.Contig1_All	580	--	--	--	--	--	--	--	--
CL10393.Contig1_All	364	--	--	--	--	gi|51972357|gb|AC138341.9|	77.8	3e-11	Mus musculus chromosome 5, clone RP23-37N15, complete sequence
CL10394.Contig1_All	257	--	--	--	--	--	--	--	--
CL10395.Contig1_All	1574	gi|116090563|gb|ABJ55914.1|	97.4	1e-18	small heat shock protein [Trichinella spiralis]	--	--	--	--
CL10395.Contig2_All	1468	gi|318087266|gb|ADV40225.1|	95.5	6e-18	putative alpha-B-crystallin [Latrodectus hesperus]	--	--	--	--
CL10395.Contig3_All	1580	gi|318087266|gb|ADV40225.1|	95.5	6e-18	putative alpha-B-crystallin [Latrodectus hesperus]	--	--	--	--
CL10395.Contig4_All	1469	gi|318087266|gb|ADV40225.1|	95.5	6e-18	putative alpha-B-crystallin [Latrodectus hesperus]	--	--	--	--
CL10396.Contig1_All	264	--	--	--	--	--	--	--	--
CL10396.Contig2_All	326	--	--	--	--	--	--	--	--
CL10397.Contig1_All	272	--	--	--	--	--	--	--	--
CL10397.Contig2_All	253	--	--	--	--	--	--	--	--
CL10398.Contig1_All	2078	--	--	--	--	--	--	--	--
CL10398.Contig2_All	3307	--	--	--	--	--	--	--	--
CL10399.Contig1_All	1042	gi|66358938|ref|XP_626647.1|	58.5	5e-07	hypothetical protein [Cryptosporidium parvum Iowa II] >gi|46228395|gb|EAK89294.1| hypothetical protein with signal peptide [Cryptosporidium parvum Iowa II]	--	--	--	--
CL10399.Contig2_All	3034	gi|291230350|ref|XP_002735130.1|	102.8	9e-20	PREDICTED: CD029 protein-like [Saccoglossus kowalevskii]	gi|260832029|ref|XM_002610915.1|	85.7	1e-12	Branchiostoma floridae hypothetical protein, mRNA
CL10399.Contig3_All	2316	gi|291401870|ref|XP_002717290.1|	144.1	2e-32	PREDICTED: hypothetical protein [Oryctolagus cuniculus]	--	--	--	--
CL10399.Contig4_All	241	gi|347969788|ref|XP_314274.5|	64.7	1e-09	AGAP003371-PA [Anopheles gambiae str. PEST] >gi|333469271|gb|EAA09613.6| AGAP003371-PA [Anopheles gambiae str. PEST]	--	--	--	--
CL104.Contig1_All	454	--	--	--	--	--	--	--	--
CL104.Contig2_All	2610	gi|260830403|ref|XP_002610150.1|	751.1	0	hypothetical protein BRAFLDRAFT_121562 [Branchiostoma floridae] >gi|229295514|gb|EEN66160.1| hypothetical protein BRAFLDRAFT_121562 [Branchiostoma floridae]	--	--	--	--
CL1040.Contig1_All	1081	--	--	--	--	gi|354797007|gb|JN961508.1|	65.9	3e-07	Mus musculus targeted non-conditional, lacZ-tagged mutant allele Ccdc104:tm2e(EUCOMM)Wtsi tm1e(EUCOMM)Wtsi; transgenic
CL1040.Contig2_All	625	--	--	--	--	--	--	--	--
CL1040.Contig3_All	217	--	--	--	--	--	--	--	--
CL1040.Contig4_All	228	--	--	--	--	--	--	--	--
CL10400.Contig1_All	288	--	--	--	--	--	--	--	--
CL10400.Contig2_All	231	--	--	--	--	--	--	--	--
CL10401.Contig1_All	450	gi|221053658|ref|XP_002258203.1|	55.1	1e-06	protein kinase [Plasmodium knowlesi strain H]	--	--	--	--
CL10401.Contig2_All	431	gi|221053658|ref|XP_002258203.1|	53.9	2e-06	protein kinase [Plasmodium knowlesi strain H]	--	--	--	--
CL10402.Contig1_All	265	--	--	--	--	--	--	--	--
CL10402.Contig2_All	675	gi|61815774|gb|AAX56337.1|	63.5	7e-09	astacin-like protein [Pinctada fucata]	--	--	--	--
CL10403.Contig1_All	1301	gi|321465178|gb|EFX76181.1|	803.9	0	hypothetical protein DAPPUDRAFT_306287 [Daphnia pulex]	gi|345794328|ref|XM_859352.2|	472	1e-129	PREDICTED: Canis lupus familiaris retinoblastoma binding protein 4, transcript variant 8 (RBBP4), mRNA
CL10403.Contig2_All	1769	gi|321465178|gb|EFX76181.1|	831.6	0	hypothetical protein DAPPUDRAFT_306287 [Daphnia pulex]	gi|187953966|gb|BC138570.1|	383	1e-102	Mus musculus retinoblastoma binding protein 4, mRNA (cDNA clone MGC:170195 IMAGE:8861590), complete cds
CL10403.Contig3_All	1790	gi|321465178|gb|EFX76181.1|	824.7	0	hypothetical protein DAPPUDRAFT_306287 [Daphnia pulex]	gi|187953966|gb|BC138570.1|	379	1e-101	Mus musculus retinoblastoma binding protein 4, mRNA (cDNA clone MGC:170195 IMAGE:8861590), complete cds
CL10404.Contig1_All	879	--	--	--	--	--	--	--	--
CL10404.Contig2_All	850	--	--	--	--	--	--	--	--
CL10405.Contig1_All	1981	--	--	--	--	--	--	--	--
CL10405.Contig2_All	1057	--	--	--	--	gi|12003195|gb|AF204931.1|AF204931	71.9	5e-09	Helix aspersa microsatellite 1/phi sequence
CL10405.Contig3_All	2292	--	--	--	--	--	--	--	--
CL10406.Contig1_All	349	--	--	--	--	--	--	--	--
CL10406.Contig2_All	265	--	--	--	--	--	--	--	--
CL10407.Contig1_All	536	--	--	--	--	--	--	--	--
CL10407.Contig2_All	615	--	--	--	--	gi|238834998|gb|FJ821458.1|	69.9	1e-08	Cylindrus obtusus clone Co21 microsatellite sequence
CL10408.Contig1_All	219	--	--	--	--	--	--	--	--
CL10408.Contig2_All	355	--	--	--	--	--	--	--	--
CL10409.Contig1_All	531	--	--	--	--	--	--	--	--
CL1041.Contig1_All	3054	gi|291242787|ref|XP_002741291.1|	372.9	4e-101	PREDICTED: Nose Resistant to Fluoxetine family member (nrf-6)-like [Saccoglossus kowalevskii]	gi|260800755|ref|XM_002595217.1|	63.9	4e-06	Branchiostoma floridae hypothetical protein, mRNA
CL10410.Contig1_All	312	--	--	--	--	--	--	--	--
CL10410.Contig2_All	331	--	--	--	--	--	--	--	--
CL10411.Contig1_All	1139	--	--	--	--	--	--	--	--
CL10411.Contig2_All	437	--	--	--	--	--	--	--	--
CL10412.Contig1_All	2516	gi|260807868|ref|XP_002598730.1|	1285.4	0	hypothetical protein BRAFLDRAFT_282817 [Branchiostoma floridae] >gi|229284004|gb|EEN54742.1| hypothetical protein BRAFLDRAFT_282817 [Branchiostoma floridae]	gi|327272385|ref|XM_003220918.1|	200	2e-47	PREDICTED: Anolis carolinensis polymerase (RNA) III (DNA directed) polypeptide B (polr3b), mRNA
CL10413.Contig1_All	780	--	--	--	--	--	--	--	--
CL10413.Contig2_All	287	--	--	--	--	--	--	--	--
CL10415.Contig1_All	865	--	--	--	--	--	--	--	--
CL10415.Contig2_All	864	--	--	--	--	--	--	--	--
CL10416.Contig1_All	842	gi|309264840|ref|XP_003086365.1|	96.3	1e-18	PREDICTED: acidic mammalian chitinase [Mus musculus] >gi|309268027|ref|XP_003084583.1| PREDICTED: acidic mammalian chitinase [Mus musculus]	--	--	--	--
CL10416.Contig2_All	390	gi|49258394|pdb|1OWQ|A	72	7e-12	Chain A, Crystal Structure Of A 40 Kda Signalling Protein (Spc-40) Secreted During Involution	--	--	--	--
CL10417.Contig1_All	308	--	--	--	--	--	--	--	--
CL10417.Contig2_All	213	--	--	--	--	--	--	--	--
CL10418.Contig1_All	452	--	--	--	--	--	--	--	--
CL10418.Contig2_All	227	--	--	--	--	--	--	--	--
CL10419.Contig1_All	1149	gi|345481707|ref|XP_001602794.2|	209.9	1e-52	PREDICTED: hypothetical protein LOC100118929 [Nasonia vitripennis]	--	--	--	--
CL10419.Contig2_All	2482	gi|307180404|gb|EFN68430.1|	261.9	9e-68	Plasminogen activator inhibitor 1 RNA-binding protein [Camponotus floridanus]	gi|348506633|ref|XM_003440815.1|	65.9	7e-07	PREDICTED: Oreochromis niloticus B-cell lymphoma/leukemia 11B-like (LOC100703242), mRNA
CL10419.Contig3_All	1077	gi|345481707|ref|XP_001602794.2|	167.5	8e-40	PREDICTED: hypothetical protein LOC100118929 [Nasonia vitripennis]	--	--	--	--
CL1042.Contig1_All	5532	gi|363737678|ref|XP_413959.3|	1783.5	0	PREDICTED: IQ motif containing GTPase activating protein 1 [Gallus gallus]	gi|348544842|ref|XM_003459842.1|	95.6	2e-15	PREDICTED: Oreochromis niloticus ras GTPase-activating-like protein IQGAP1-like (LOC100705988), mRNA
CL1042.Contig2_All	318	gi|291232521|ref|XP_002736212.1|	178.3	7e-44	PREDICTED: IQ motif containing GTPase activating protein 1-like [Saccoglossus kowalevskii]	gi|380028520|ref|XM_003697899.1|	69.9	6e-09	PREDICTED: Apis florea ras GTPase-activating-like protein IQGAP1-like (LOC100865445), mRNA
CL10420.Contig1_All	1297	gi|156537225|ref|XP_001605114.1|	316.2	1e-84	PREDICTED: equilibrative nucleoside transporter 4-like [Nasonia vitripennis]	--	--	--	--
CL10420.Contig2_All	625	gi|291231453|ref|XP_002735678.1|	163.3	5e-39	PREDICTED: equilibrative nucleoside transporter 3-like [Saccoglossus kowalevskii]	--	--	--	--
CL10420.Contig3_All	555	gi|291231453|ref|XP_002735678.1|	119.4	7e-26	PREDICTED: equilibrative nucleoside transporter 3-like [Saccoglossus kowalevskii]	--	--	--	--
CL10421.Contig1_All	543	--	--	--	--	--	--	--	--
CL10421.Contig2_All	384	--	--	--	--	--	--	--	--
CL10422.Contig1_All	511	gi|344239613|gb|EGV95716.1|	179.1	6e-44	Coiled-coil domain-containing protein 132 [Cricetulus griseus]	gi|224044904|ref|XM_002194720.1|	60	9e-06	PREDICTED: Taeniopygia guttata coiled-coil domain containing 132 (LOC100226856), mRNA
CL10422.Contig2_All	1885	gi|344239613|gb|EGV95716.1|	630.6	7e-179	Coiled-coil domain-containing protein 132 [Cricetulus griseus]	gi|157427951|ref|NM_001105413.1|	65.9	6e-07	Bos taurus coiled-coil domain containing 132 (CCDC132), mRNA >gi|157279069|gb|BC153221.1| Bos taurus coiled-coil domain containing 132, mRNA (cDNA clone MGC:159591 IMAGE:8443160), complete cds
CL10423.Contig1_All	1076	--	--	--	--	--	--	--	--
CL10423.Contig2_All	802	--	--	--	--	--	--	--	--
CL10424.Contig1_All	304	--	--	--	--	--	--	--	--
CL10425.Contig1_All	874	--	--	--	--	--	--	--	--
CL10425.Contig2_All	439	--	--	--	--	--	--	--	--
CL10426.Contig1_All	300	--	--	--	--	--	--	--	--
CL10426.Contig2_All	274	--	--	--	--	--	--	--	--
CL10427.Contig1_All	492	--	--	--	--	--	--	--	--
CL10427.Contig2_All	1020	gi|115743000|ref|XP_001201457.1|	226.9	1e-57	PREDICTED: similar to Trafficking protein particle complex 6b [Strongylocentrotus purpuratus] >gi|115912769|ref|XP_798724.2| PREDICTED: similar to Trafficking protein particle complex 6b [Strongylocentrotus purpuratus]	gi|291233671|ref|XM_002736730.1|	87.7	8e-14	PREDICTED: Saccoglossus kowalevskii trafficking protein particle complex 6B-like (LOC100375875), partial mRNA
CL10428.Contig1_All	429	--	--	--	--	--	--	--	--
CL10428.Contig2_All	411	--	--	--	--	--	--	--	--
CL10429.Contig1_All	787	--	--	--	--	--	--	--	--
CL10429.Contig2_All	772	--	--	--	--	--	--	--	--
CL10429.Contig3_All	1448	--	--	--	--	--	--	--	--
CL10429.Contig4_All	1463	--	--	--	--	--	--	--	--
CL1043.Contig1_All	752	--	--	--	--	--	--	--	--
CL1043.Contig2_All	542	--	--	--	--	--	--	--	--
CL1043.Contig3_All	604	--	--	--	--	--	--	--	--
CL1043.Contig4_All	419	--	--	--	--	--	--	--	--
CL1043.Contig5_All	668	--	--	--	--	--	--	--	--
CL10430.Contig1_All	302	--	--	--	--	--	--	--	--
CL10430.Contig2_All	273	--	--	--	--	--	--	--	--
CL10430.Contig3_All	210	--	--	--	--	--	--	--	--
CL10431.Contig1_All	656	--	--	--	--	--	--	--	--
CL10431.Contig2_All	1009	--	--	--	--	--	--	--	--
CL10432.Contig1_All	605	--	--	--	--	--	--	--	--
CL10432.Contig2_All	339	--	--	--	--	--	--	--	--
CL10433.Contig1_All	597	--	--	--	--	--	--	--	--
CL10433.Contig2_All	1114	gi|91081747|ref|XP_972750.1|	144.8	6e-33	PREDICTED: similar to CCK-like receptor at 17D3 CG32540-PB [Tribolium castaneum] >gi|270006463|gb|EFA02911.1| hypothetical protein TcasGA2_TC008438 [Tribolium castaneum]	--	--	--	--
CL10434.Contig1_All	219	--	--	--	--	--	--	--	--
CL10435.Contig1_All	457	--	--	--	--	--	--	--	--
CL10435.Contig2_All	574	--	--	--	--	gi|12003200|gb|AF204936.1|AF204936	119	1e-23	Helix aspersa microsatellite 5/C sequence
CL10435.Contig3_All	505	--	--	--	--	--	--	--	--
CL10436.Contig1_All	885	gi|149018274|gb|EDL76915.1|	347.4	4e-94	rCG25819, isoform CRA_a [Rattus norvegicus] >gi|149018275|gb|EDL76916.1| rCG25819, isoform CRA_a [Rattus norvegicus]	--	--	--	--
CL10436.Contig2_All	836	gi|348556676|ref|XP_003464147.1|	319.3	1e-85	PREDICTED: 3-ketoacyl-CoA thiolase B, peroxisomal-like [Cavia porcellus]	--	--	--	--
CL10436.Contig3_All	2830	gi|18700004|ref|NP_570934.1|	516.5	2e-144	3-ketoacyl-CoA thiolase A, peroxisomal precursor [Mus musculus] >gi|73919873|sp|Q921H8.1|THIKA_MOUSE RecName: Full=3-ketoacyl-CoA thiolase A, peroxisomal; AltName: Full=Acetyl-CoA acyltransferase A; AltName: Full=Beta-ketothiolase A; AltName: Full=Peroxis	gi|226358568|gb|FJ502019.1|	75.8	9e-10	Aristichthys nobilis clone A101 acetyl-coenzyme A acyltransferase 1 mRNA, partial cds
CL10436.Contig4_All	2093	gi|18700004|ref|NP_570934.1|	508.1	6e-142	3-ketoacyl-CoA thiolase A, peroxisomal precursor [Mus musculus] >gi|73919873|sp|Q921H8.1|THIKA_MOUSE RecName: Full=3-ketoacyl-CoA thiolase A, peroxisomal; AltName: Full=Acetyl-CoA acyltransferase A; AltName: Full=Beta-ketothiolase A; AltName: Full=Peroxis	gi|224167671|ref|XM_002199756.1|	63.9	2e-06	PREDICTED: Taeniopygia guttata hypothetical protein LOC100226642 (LOC100226642), partial mRNA
CL10437.Contig1_All	1211	--	--	--	--	--	--	--	--
CL10438.Contig1_All	1043	--	--	--	--	--	--	--	--
CL10438.Contig2_All	1076	--	--	--	--	--	--	--	--
CL10439.Contig1_All	415	--	--	--	--	--	--	--	--
CL10440.Contig1_All	935	--	--	--	--	--	--	--	--
CL10440.Contig2_All	1435	--	--	--	--	gi|224830240|gb|FJ755002.1|	63.9	2e-06	Helix pomatia Cd-specific metallothionein gene, complete cds
CL10441.Contig1_All	568	gi|260793515|ref|XP_002591757.1|	52.8	8e-06	hypothetical protein BRAFLDRAFT_83530 [Branchiostoma floridae] >gi|229276967|gb|EEN47768.1| hypothetical protein BRAFLDRAFT_83530 [Branchiostoma floridae]	--	--	--	--
CL10442.Contig1_All	761	--	--	--	--	gi|55771030|emb|X55947.2|	61.9	4e-06	Helix aspersa non-neuronal intermediate filament gene for non-neuronal intermediate filament proteins A and B, exons 1-11
CL10443.Contig1_All	364	--	--	--	--	--	--	--	--
CL10443.Contig2_All	329	--	--	--	--	--	--	--	--
CL10444.Contig1_All	270	--	--	--	--	--	--	--	--
CL10444.Contig2_All	466	--	--	--	--	--	--	--	--
CL10444.Contig3_All	835	gi|260806054|ref|XP_002597900.1|	56.2	1e-06	hypothetical protein BRAFLDRAFT_97887 [Branchiostoma floridae] >gi|229283169|gb|EEN53912.1| hypothetical protein BRAFLDRAFT_97887 [Branchiostoma floridae]	--	--	--	--
CL10445.Contig1_All	311	--	--	--	--	--	--	--	--
CL10445.Contig2_All	1885	gi|224063907|ref|XP_002198321.1|	209.1	5e-52	PREDICTED: hypothetical protein [Taeniopygia guttata]	--	--	--	--
CL10446.Contig1_All	1443	--	--	--	--	--	--	--	--
CL10446.Contig2_All	968	--	--	--	--	--	--	--	--
CL10446.Contig3_All	459	--	--	--	--	--	--	--	--
CL10447.Contig1_All	1458	--	--	--	--	--	--	--	--
CL10447.Contig2_All	769	--	--	--	--	--	--	--	--
CL10448.Contig1_All	449	--	--	--	--	--	--	--	--
CL10449.Contig1_All	281	--	--	--	--	--	--	--	--
CL10449.Contig2_All	261	--	--	--	--	--	--	--	--
CL1045.Contig1_All	399	--	--	--	--	--	--	--	--
CL1045.Contig2_All	409	--	--	--	--	--	--	--	--
CL10450.Contig1_All	212	--	--	--	--	--	--	--	--
CL10450.Contig2_All	356	--	--	--	--	--	--	--	--
CL10451.Contig1_All	934	--	--	--	--	--	--	--	--
CL10451.Contig2_All	1887	--	--	--	--	--	--	--	--
CL10452.Contig1_All	541	--	--	--	--	--	--	--	--
CL10452.Contig2_All	538	--	--	--	--	--	--	--	--
CL10453.Contig1_All	407	gi|355746326|gb|EHH50940.1|	54.7	1e-06	hypothetical protein EGM_10246, partial [Macaca fascicularis]	--	--	--	--
CL10453.Contig2_All	378	--	--	--	--	--	--	--	--
CL10454.Contig1_All	1326	--	--	--	--	--	--	--	--
CL10454.Contig2_All	1345	--	--	--	--	--	--	--	--
CL10455.Contig1_All	393	--	--	--	--	--	--	--	--
CL10455.Contig2_All	725	--	--	--	--	--	--	--	--
CL10456.Contig1_All	388	--	--	--	--	--	--	--	--
CL10456.Contig2_All	321	--	--	--	--	--	--	--	--
CL10456.Contig3_All	2113	gi|270012589|gb|EFA09037.1|	83.2	5e-14	hypothetical protein TcasGA2_TC006750 [Tribolium castaneum]	--	--	--	--
CL10457.Contig1_All	308	gi|260793497|ref|XP_002591748.1|	89.7	3e-17	hypothetical protein BRAFLDRAFT_83521 [Branchiostoma floridae] >gi|229276958|gb|EEN47759.1| hypothetical protein BRAFLDRAFT_83521 [Branchiostoma floridae]	--	--	--	--
CL10457.Contig2_All	1727	gi|340382038|ref|XP_003389528.1|	245.4	6e-63	PREDICTED: hypothetical protein LOC100633059 [Amphimedon queenslandica]	--	--	--	--
CL10458.Contig1_All	919	--	--	--	--	--	--	--	--
CL10458.Contig2_All	746	--	--	--	--	--	--	--	--
CL10458.Contig3_All	254	--	--	--	--	--	--	--	--
CL10459.Contig1_All	719	--	--	--	--	--	--	--	--
CL10459.Contig2_All	293	--	--	--	--	--	--	--	--
CL1046.Contig1_All	572	gi|344275005|ref|XP_003409304.1|	297	2e-79	PREDICTED: cGMP-dependent protein kinase 1-like isoform 2 [Loxodonta africana]	gi|126272694|ref|XM_001374648.1|	65.9	2e-07	PREDICTED: Monodelphis domestica protein kinase, cGMP-dependent, type I (PRKG1), mRNA
CL1046.Contig2_All	1310	gi|255349294|gb|ACU09499.1|	514.2	4e-144	cGMP-dependent protein kinase G [Spodoptera exigua]	gi|348576415|ref|XM_003473935.1|	97.6	1e-16	PREDICTED: Cavia porcellus cGMP-dependent protein kinase 1-like, transcript variant 2 (LOC100734084), mRNA
CL10460.Contig1_All	1560	--	--	--	--	--	--	--	--
CL10460.Contig2_All	773	--	--	--	--	--	--	--	--
CL10461.Contig1_All	727	--	--	--	--	--	--	--	--
CL10461.Contig2_All	466	--	--	--	--	--	--	--	--
CL10462.Contig1_All	537	gi|307196234|gb|EFN77880.1|	57	4e-07	hypothetical protein EAI_00561 [Harpegnathos saltator]	--	--	--	--
CL10463.Contig1_All	920	--	--	--	--	--	--	--	--
CL10463.Contig2_All	411	--	--	--	--	--	--	--	--
CL10463.Contig3_All	1055	--	--	--	--	--	--	--	--
CL10464.Contig1_All	1903	gi|47085821|ref|NP_998253.1|	84	2e-14	docking protein 1 [Danio rerio] >gi|44890522|gb|AAH66688.1| Docking protein 1b [Danio rerio]	--	--	--	--
CL10464.Contig2_All	1790	gi|47085821|ref|NP_998253.1|	84	2e-14	docking protein 1 [Danio rerio] >gi|44890522|gb|AAH66688.1| Docking protein 1b [Danio rerio]	--	--	--	--
CL10465.Contig1_All	1938	--	--	--	--	gi|338221705|ref|NG_029191.1|	65.9	6e-07	Homo sapiens diacylglycerol kinase, eta (DGKH), RefSeqGene on chromosome 13
CL10465.Contig2_All	1419	--	--	--	--	--	--	--	--
CL10465.Contig3_All	1285	--	--	--	--	--	--	--	--
CL10466.Contig1_All	230	--	--	--	--	gi|34452566|gb|AY365436.1|	67.9	2e-08	Arianta arbustorum microsatellite H9 sequence
CL10467.Contig1_All	1362	--	--	--	--	--	--	--	--
CL10467.Contig2_All	443	--	--	--	--	--	--	--	--
CL10468.Contig1_All	429	gi|345971942|gb|ABU89802.2|	115.9	4e-25	nuclear receptor subfamily 1 G [Mytilus galloprovincialis]	--	--	--	--
CL10468.Contig2_All	201	--	--	--	--	--	--	--	--
CL1047.Contig1_All	771	gi|256080832|ref|XP_002576680.1|	389.8	6e-107	cationic amino acid transporter [Schistosoma mansoni]	gi|226466641|emb|FN313722.1|	103	1e-18	Schistosoma japonicum isolate Anhui full length mRNA clone SJFCA0269|FSA001-P00006-H21, complete sequence
CL1047.Contig2_All	769	gi|256080832|ref|XP_002576680.1|	384.4	2e-105	cationic amino acid transporter [Schistosoma mansoni]	gi|226466641|emb|FN313722.1|	103	1e-18	Schistosoma japonicum isolate Anhui full length mRNA clone SJFCA0269|FSA001-P00006-H21, complete sequence
CL10470.Contig1_All	3455	--	--	--	--	--	--	--	--
CL10470.Contig2_All	3356	--	--	--	--	--	--	--	--
CL10471.Contig1_All	263	gi|321477714|gb|EFX88672.1|	65.5	7e-10	hypothetical protein DAPPUDRAFT_206384 [Daphnia pulex]	gi|291230847|ref|XM_002735328.1|	67.9	2e-08	PREDICTED: Saccoglossus kowalevskii alpha spectrin-like (LOC100373024), mRNA
CL10471.Contig2_All	1005	gi|195435804|ref|XP_002065869.1|	93.6	1e-17	GK20514 [Drosophila willistoni] >gi|194161954|gb|EDW76855.1| GK20514 [Drosophila willistoni]	gi|262303182|gb|GQ886611.1|	87.7	8e-14	Scolopendra polymorpha isolate 2_6 voucher SpoCHILO alpha-spectrin mRNA, partial cds
CL10471.Contig3_All	3727	gi|241997714|ref|XP_002433506.1|	277.7	2e-72	spectrin alpha chain, putative [Ixodes scapularis] >gi|215490929|gb|EEC00570.1| spectrin alpha chain, putative [Ixodes scapularis]	gi|340711444|ref|XM_003394238.1|	95.6	1e-15	PREDICTED: Bombus terrestris spectrin alpha chain-like (LOC100652224), mRNA
CL10471.Contig4_All	1455	gi|242019111|ref|XP_002430009.1|	136	4e-30	Spectrin alpha chain, putative [Pediculus humanus corporis] >gi|212515067|gb|EEB17271.1| Spectrin alpha chain, putative [Pediculus humanus corporis]	gi|147905918|ref|NM_001097205.1|	121	9e-24	Xenopus (Silurana) tropicalis spectrin, alpha, non-erythrocytic 1 (alpha-fodrin) (sptan1), mRNA
CL10471.Contig5_All	5533	gi|242019111|ref|XP_002430009.1|	134.4	5e-29	Spectrin alpha chain, putative [Pediculus humanus corporis] >gi|212515067|gb|EEB17271.1| Spectrin alpha chain, putative [Pediculus humanus corporis]	gi|195336721|ref|XM_002034946.1|	131	3e-26	Drosophila sechellia GM14169 (Dsec\GM14169), mRNA
CL10472.Contig1_All	492	--	--	--	--	--	--	--	--
CL10472.Contig2_All	1031	--	--	--	--	--	--	--	--
CL10473.Contig1_All	757	--	--	--	--	--	--	--	--
CL10473.Contig2_All	893	--	--	--	--	--	--	--	--
CL10475.Contig1_All	551	--	--	--	--	--	--	--	--
CL10475.Contig2_All	433	--	--	--	--	--	--	--	--
CL10476.Contig1_All	493	gi|281212121|gb|EFA86282.1|	57	3e-07	hypothetical protein PPL_00844 [Polysphondylium pallidum PN500]	--	--	--	--
CL10476.Contig2_All	244	--	--	--	--	--	--	--	--
CL10477.Contig1_All	1017	gi|301604496|ref|XP_002931888.1|	95.9	2e-18	PREDICTED: filamin-C isoform 5 [Xenopus (Silurana) tropicalis]	--	--	--	--
CL10478.Contig1_All	1027	--	--	--	--	gi|110797370|gb|AC187295.2|	61.9	5e-06	Canis Familiaris chromosome 33, clone XX-84F14, complete sequence
CL10478.Contig2_All	986	--	--	--	--	gi|110797370|gb|AC187295.2|	61.9	5e-06	Canis Familiaris chromosome 33, clone XX-84F14, complete sequence
CL1048.Contig1_All	363	--	--	--	--	--	--	--	--
CL10480.Contig1_All	1153	gi|291236067|ref|XP_002737954.1|	180.3	1e-43	PREDICTED: binder of Arl Two-like isoform 1 [Saccoglossus kowalevskii]	gi|224830240|gb|FJ755002.1|	81.8	6e-12	Helix pomatia Cd-specific metallothionein gene, complete cds
CL10480.Contig2_All	1188	gi|291236067|ref|XP_002737954.1|	181.4	6e-44	PREDICTED: binder of Arl Two-like isoform 1 [Saccoglossus kowalevskii]	gi|224830240|gb|FJ755002.1|	81.8	6e-12	Helix pomatia Cd-specific metallothionein gene, complete cds
CL10481.Contig1_All	628	gi|345492697|ref|XP_001599586.2|	150.2	5e-35	PREDICTED: c-Maf-inducing protein-like [Nasonia vitripennis]	--	--	--	--
CL10481.Contig2_All	1450	gi|126303746|ref|XP_001380964.1|	66.6	3e-09	PREDICTED: c-Maf-inducing protein-like [Monodelphis domestica]	gi|301764692|ref|XM_002917726.1|	83.8	2e-12	PREDICTED: Ailuropoda melanoleuca c-Maf-inducing protein-like (LOC100484257), mRNA
CL10482.Contig1_All	1264	gi|260786564|ref|XP_002588327.1|	196.1	2e-48	hypothetical protein BRAFLDRAFT_122892 [Branchiostoma floridae] >gi|229273488|gb|EEN44338.1| hypothetical protein BRAFLDRAFT_122892 [Branchiostoma floridae]	--	--	--	--
CL10482.Contig2_All	2754	gi|260786564|ref|XP_002588327.1|	196.1	7e-48	hypothetical protein BRAFLDRAFT_122892 [Branchiostoma floridae] >gi|229273488|gb|EEN44338.1| hypothetical protein BRAFLDRAFT_122892 [Branchiostoma floridae]	--	--	--	--
CL10482.Contig3_All	429	--	--	--	--	gi|38524628|gb|AC126773.3|	63.9	5e-07	Homo sapiens chromosome 16 clone RP11-615I2, complete sequence
CL10483.Contig1_All	287	--	--	--	--	--	--	--	--
CL10483.Contig2_All	286	--	--	--	--	--	--	--	--
CL10484.Contig1_All	394	--	--	--	--	--	--	--	--
CL10484.Contig2_All	411	--	--	--	--	--	--	--	--
CL10485.Contig1_All	491	--	--	--	--	gi|6863175|gb|AF109924.1|AF109924	113	7e-22	Helix pomatia sulfatase 1 precursor (SULF1) mRNA, complete cds
CL10485.Contig2_All	547	--	--	--	--	gi|6863175|gb|AF109924.1|AF109924	113	8e-22	Helix pomatia sulfatase 1 precursor (SULF1) mRNA, complete cds
CL10486.Contig1_All	477	--	--	--	--	--	--	--	--
CL10486.Contig2_All	501	--	--	--	--	--	--	--	--
CL10487.Contig1_All	4537	gi|115663135|ref|XP_787033.2|	57.8	5e-06	PREDICTED: similar to myosin light chain kinase [Strongylocentrotus purpuratus] >gi|115937311|ref|XP_001195424.1| PREDICTED: similar to myosin light chain kinase [Strongylocentrotus purpuratus]	--	--	--	--
CL10487.Contig2_All	4338	gi|115663135|ref|XP_787033.2|	62	2e-07	PREDICTED: similar to myosin light chain kinase [Strongylocentrotus purpuratus] >gi|115937311|ref|XP_001195424.1| PREDICTED: similar to myosin light chain kinase [Strongylocentrotus purpuratus]	--	--	--	--
CL10487.Contig3_All	207	--	--	--	--	--	--	--	--
CL10488.Contig1_All	2458	gi|324502390|gb|ADY41053.1|	87.8	2e-15	Cell death abnormality protein 1 [Ascaris suum]	--	--	--	--
CL10488.Contig2_All	2426	gi|324502390|gb|ADY41053.1|	87.8	2e-15	Cell death abnormality protein 1 [Ascaris suum]	--	--	--	--
CL10489.Contig1_All	3036	gi|241156890|ref|XP_002407884.1|	186.4	6e-45	protocadherin beta-6, putative [Ixodes scapularis] >gi|215494247|gb|EEC03888.1| protocadherin beta-6, putative [Ixodes scapularis]	gi|340058162|emb|HE573027.1|	63.9	4e-06	Trypanosoma vivax Y486 annotated genomic contig, chromosome 11
CL10489.Contig2_All	486	--	--	--	--	--	--	--	--
CL1049.Contig1_All	920	--	--	--	--	--	--	--	--
CL1049.Contig2_All	828	--	--	--	--	--	--	--	--
CL1049.Contig3_All	365	--	--	--	--	gi|6863175|gb|AF109924.1|AF109924	83.8	4e-13	Helix pomatia sulfatase 1 precursor (SULF1) mRNA, complete cds
CL10490.Contig1_All	4111	gi|260790117|ref|XP_002590090.1|	169.9	8e-40	hypothetical protein BRAFLDRAFT_83361 [Branchiostoma floridae] >gi|229275278|gb|EEN46101.1| hypothetical protein BRAFLDRAFT_83361 [Branchiostoma floridae]	--	--	--	--
CL10490.Contig2_All	4486	gi|85726472|ref|NP_648504.2|	60.5	8e-07	mucin 68D [Drosophila melanogaster] >gi|18447198|gb|AAL68190.1| GH09355p [Drosophila melanogaster] >gi|84796112|gb|AAF50015.3| mucin 68D [Drosophila melanogaster]	--	--	--	--
CL10490.Contig3_All	1841	gi|260790117|ref|XP_002590090.1|	169.9	3e-40	hypothetical protein BRAFLDRAFT_83361 [Branchiostoma floridae] >gi|229275278|gb|EEN46101.1| hypothetical protein BRAFLDRAFT_83361 [Branchiostoma floridae]	--	--	--	--
CL10490.Contig4_All	566	--	--	--	--	--	--	--	--
CL10491.Contig1_All	632	--	--	--	--	--	--	--	--
CL10492.Contig1_All	209	--	--	--	--	--	--	--	--
CL10492.Contig2_All	7092	gi|118094253|ref|XP_422300.2|	1241.5	0	PREDICTED: nucleoprotein TPR [Gallus gallus]	gi|354795961|gb|JN960462.1|	69.9	1e-07	Mus musculus targeted KO-first, conditional ready, lacZ-tagged mutant allele Ncl:tm1a(EUCOMM)Hmgu; transgenic
CL10493.Contig1_All	261	--	--	--	--	--	--	--	--
CL10493.Contig2_All	284	--	--	--	--	--	--	--	--
CL10494.Contig1_All	2980	--	--	--	--	--	--	--	--
CL10494.Contig2_All	480	--	--	--	--	--	--	--	--
CL10495.Contig1_All	396	--	--	--	--	--	--	--	--
CL10495.Contig2_All	440	--	--	--	--	--	--	--	--
CL10495.Contig3_All	435	--	--	--	--	--	--	--	--
CL10496.Contig1_All	392	--	--	--	--	--	--	--	--
CL10496.Contig2_All	349	--	--	--	--	--	--	--	--
CL10497.Contig1_All	474	--	--	--	--	--	--	--	--
CL10497.Contig2_All	269	--	--	--	--	--	--	--	--
CL10498.Contig1_All	219	--	--	--	--	--	--	--	--
CL10499.Contig1_All	233	--	--	--	--	--	--	--	--
CL10499.Contig2_All	239	gi|355687618|gb|EHH26202.1|	52.4	6e-06	hypothetical protein EGK_16110, partial [Macaca mulatta]	--	--	--	--
CL105.Contig1_All	1784	gi|6492342|gb|AAF14287.1|AF182339_1	571.6	3e-161	clathrin assembly protein AP180 [Doryteuthis pealeii]	gi|281361269|ref|NM_001170067.1|	87.7	1e-13	Drosophila melanogaster like-AP180 (lap), transcript variant D, mRNA
CL105.Contig2_All	3971	gi|6492342|gb|AAF14287.1|AF182339_1	607.1	2e-171	clathrin assembly protein AP180 [Doryteuthis pealeii]	gi|281361269|ref|NM_001170067.1|	87.7	3e-13	Drosophila melanogaster like-AP180 (lap), transcript variant D, mRNA
CL1050.Contig1_All	2780	gi|260811095|ref|XP_002600258.1|	577.8	9e-163	hypothetical protein BRAFLDRAFT_276428 [Branchiostoma floridae] >gi|229285544|gb|EEN56270.1| hypothetical protein BRAFLDRAFT_276428 [Branchiostoma floridae]	gi|115621297|ref|XM_783658.2|	63.9	3e-06	PREDICTED: Strongylocentrotus purpuratus similar to DC2-related axonemal dynein intermediate chain 4 (LOC583764), mRNA
CL1050.Contig2_All	2838	gi|260811095|ref|XP_002600258.1|	577.8	9e-163	hypothetical protein BRAFLDRAFT_276428 [Branchiostoma floridae] >gi|229285544|gb|EEN56270.1| hypothetical protein BRAFLDRAFT_276428 [Branchiostoma floridae]	gi|115621297|ref|XM_783658.2|	63.9	3e-06	PREDICTED: Strongylocentrotus purpuratus similar to DC2-related axonemal dynein intermediate chain 4 (LOC583764), mRNA
CL10500.Contig1_All	222	--	--	--	--	--	--	--	--
CL10500.Contig2_All	220	--	--	--	--	--	--	--	--
CL10501.Contig1_All	468	--	--	--	--	--	--	--	--
CL10501.Contig2_All	229	--	--	--	--	--	--	--	--
CL10502.Contig1_All	3812	gi|157116037|ref|XP_001658351.1|	136.3	9e-30	hypothetical protein AaeL_AAEL007414 [Aedes aegypti] >gi|108876651|gb|EAT40876.1| conserved hypothetical protein [Aedes aegypti]	--	--	--	--
CL10502.Contig2_All	2490	--	--	--	--	--	--	--	--
CL10503.Contig1_All	943	--	--	--	--	--	--	--	--
CL10504.Contig1_All	1200	gi|291227000|ref|XP_002733477.1|	136.3	2e-30	PREDICTED: hypothetical protein [Saccoglossus kowalevskii]	--	--	--	--
CL10504.Contig2_All	623	gi|115675658|ref|XP_001185248.1|	78.6	1e-13	PREDICTED: hypothetical protein, partial [Strongylocentrotus purpuratus]	--	--	--	--
CL10505.Contig1_All	1428	--	--	--	--	--	--	--	--
CL10505.Contig2_All	1314	--	--	--	--	--	--	--	--
CL10505.Contig3_All	1371	--	--	--	--	--	--	--	--
CL10506.Contig1_All	262	gi|309270393|ref|XP_003085077.1|	54.7	1e-06	PREDICTED: uncharacterized protein LOC100502795, partial [Mus musculus]	--	--	--	--
CL10506.Contig2_All	387	gi|350402953|ref|XP_003486655.1|	73.2	3e-12	PREDICTED: hypothetical protein LOC100741094, partial [Bombus impatiens]	--	--	--	--
CL10507.Contig1_All	246	--	--	--	--	--	--	--	--
CL10507.Contig2_All	210	--	--	--	--	--	--	--	--
CL10508.Contig1_All	587	gi|291229380|ref|XP_002734661.1|	100.1	5e-20	PREDICTED: sialin-like [Saccoglossus kowalevskii]	--	--	--	--
CL10509.Contig1_All	392	--	--	--	--	--	--	--	--
CL10509.Contig2_All	699	--	--	--	--	--	--	--	--
CL10509.Contig3_All	773	--	--	--	--	--	--	--	--
CL10509.Contig4_All	847	--	--	--	--	--	--	--	--
CL1051.Contig1_All	1164	--	--	--	--	--	--	--	--
CL1051.Contig2_All	788	--	--	--	--	--	--	--	--
CL1051.Contig3_All	1266	--	--	--	--	--	--	--	--
CL1051.Contig4_All	727	--	--	--	--	--	--	--	--
CL10510.Contig1_All	432	--	--	--	--	gi|89572707|gb|AC182366.4|	65.9	1e-07	Mus musculus BAC clone RP24-360I14 from chromosome y, complete sequence
CL10511.Contig1_All	1339	gi|358339569|dbj|GAA47606.1|	56.2	3e-06	hypothetical protein CLF_100574 [Clonorchis sinensis]	gi|224830240|gb|FJ755002.1|	89.7	3e-14	Helix pomatia Cd-specific metallothionein gene, complete cds
CL10511.Contig2_All	513	gi|358339569|dbj|GAA47606.1|	52.4	8e-06	hypothetical protein CLF_100574 [Clonorchis sinensis]	--	--	--	--
CL10512.Contig1_All	427	--	--	--	--	--	--	--	--
CL10512.Contig2_All	936	--	--	--	--	--	--	--	--
CL10513.Contig1_All	285	--	--	--	--	--	--	--	--
CL10513.Contig2_All	299	--	--	--	--	--	--	--	--
CL10514.Contig1_All	206	--	--	--	--	--	--	--	--
CL10514.Contig2_All	220	--	--	--	--	--	--	--	--
CL10515.Contig1_All	318	--	--	--	--	--	--	--	--
CL10515.Contig2_All	302	--	--	--	--	--	--	--	--
CL10516.Contig1_All	1732	--	--	--	--	--	--	--	--
CL10516.Contig2_All	244	--	--	--	--	--	--	--	--
CL10517.Contig1_All	309	--	--	--	--	--	--	--	--
CL10517.Contig2_All	399	--	--	--	--	--	--	--	--
CL10518.Contig1_All	216	gi|148616179|gb|ABQ96856.1|	52	8e-06	unknown, partial [Haemaphysalis qinghaiensis]	--	--	--	--
CL10519.Contig1_All	1332	--	--	--	--	--	--	--	--
CL10519.Contig2_All	1328	--	--	--	--	--	--	--	--
CL1052.Contig1_All	2134	gi|115676936|ref|XP_785557.2|	68.6	1e-09	PREDICTED: similar to zinc finger protein [Strongylocentrotus purpuratus] >gi|115944016|ref|XP_001180903.1| PREDICTED: similar to zinc finger protein [Strongylocentrotus purpuratus]	--	--	--	--
CL1052.Contig2_All	249	--	--	--	--	--	--	--	--
CL10520.Contig1_All	217	--	--	--	--	--	--	--	--
CL10521.Contig1_All	1109	--	--	--	--	--	--	--	--
CL10521.Contig2_All	551	--	--	--	--	--	--	--	--
CL10521.Contig3_All	521	--	--	--	--	--	--	--	--
CL10522.Contig1_All	1000	gi|159145016|gb|ABW90145.1|	135.2	4e-30	schistosomin [Biomphalaria glabrata]	gi|158634601|gb|EU098002.1|	65.9	3e-07	Xenopus laevis fibroblast growth factor 8 (Fgf-8) gene, promoter region and partial cds
CL10522.Contig2_All	1052	gi|159145016|gb|ABW90145.1|	135.2	4e-30	schistosomin [Biomphalaria glabrata]	gi|158634601|gb|EU098002.1|	65.9	3e-07	Xenopus laevis fibroblast growth factor 8 (Fgf-8) gene, promoter region and partial cds
CL10524.Contig1_All	1151	--	--	--	--	--	--	--	--
CL10525.Contig1_All	420	--	--	--	--	--	--	--	--
CL10525.Contig2_All	442	--	--	--	--	--	--	--	--
CL10526.Contig1_All	1037	--	--	--	--	--	--	--	--
CL10526.Contig2_All	926	--	--	--	--	--	--	--	--
CL10527.Contig1_All	629	--	--	--	--	gi|354785713|gb|JN950214.1|	73.8	8e-10	Mus musculus targeted KO-first, conditional ready, lacZ-tagged mutant allele Kctd13:tm1a(EUCOMM)Wtsi; transgenic
CL10527.Contig2_All	249	--	--	--	--	--	--	--	--
CL10528.Contig1_All	832	--	--	--	--	--	--	--	--
CL10528.Contig2_All	973	--	--	--	--	--	--	--	--
CL10528.Contig3_All	359	--	--	--	--	--	--	--	--
CL10529.Contig1_All	250	--	--	--	--	--	--	--	--
CL10529.Contig2_All	1504	gi|195475592|ref|XP_002090068.1|	333.2	1e-89	GE19417 [Drosophila yakuba] >gi|194176169|gb|EDW89780.1| GE19417 [Drosophila yakuba]	gi|147905220|ref|NM_001088124.1|	91.7	8e-15	Xenopus laevis TFIIS elongation factor (xTFIIS.oB), mRNA >gi|50414698|gb|BC077765.1| Xenopus laevis TFIIS elongation factor, mRNA (cDNA clone MGC:79952 IMAGE:6863720), complete cds
CL10529.Contig3_All	1307	gi|346466499|gb|AEO33094.1|	327.8	6e-88	hypothetical protein [Amblyomma maculatum]	gi|147905220|ref|NM_001088124.1|	91.7	7e-15	Xenopus laevis TFIIS elongation factor (xTFIIS.oB), mRNA >gi|50414698|gb|BC077765.1| Xenopus laevis TFIIS elongation factor, mRNA (cDNA clone MGC:79952 IMAGE:6863720), complete cds
CL1053.Contig1_All	1027	--	--	--	--	--	--	--	--
CL1053.Contig2_All	204	--	--	--	--	--	--	--	--
CL1053.Contig3_All	259	--	--	--	--	--	--	--	--
CL1053.Contig4_All	704	--	--	--	--	--	--	--	--
CL10530.Contig1_All	4699	gi|354481857|ref|XP_003503117.1|	90.5	7e-16	PREDICTED: hypothetical protein LOC100763491 [Cricetulus griseus]	--	--	--	--
CL10530.Contig2_All	6240	gi|260828538|ref|XP_002609220.1|	62.8	2e-07	hypothetical protein BRAFLDRAFT_90673 [Branchiostoma floridae] >gi|229294575|gb|EEN65230.1| hypothetical protein BRAFLDRAFT_90673 [Branchiostoma floridae]	--	--	--	--
CL10531.Contig1_All	793	gi|115965891|ref|XP_001186294.1|	144.1	6e-33	PREDICTED: hypothetical protein, partial [Strongylocentrotus purpuratus]	--	--	--	--
CL10532.Contig1_All	835	--	--	--	--	--	--	--	--
CL10532.Contig2_All	967	--	--	--	--	--	--	--	--
CL10533.Contig1_All	341	--	--	--	--	gi|224830240|gb|FJ755002.1|	95.6	1e-16	Helix pomatia Cd-specific metallothionein gene, complete cds
CL10534.Contig1_All	467	--	--	--	--	--	--	--	--
CL10534.Contig2_All	297	--	--	--	--	--	--	--	--
CL10535.Contig1_All	272	--	--	--	--	--	--	--	--
CL10536.Contig1_All	856	gi|291231779|ref|XP_002735841.1|	245	2e-63	PREDICTED: KIAA0216-like [Saccoglossus kowalevskii]	--	--	--	--
CL10536.Contig2_All	275	gi|291231779|ref|XP_002735841.1|	123.2	2e-27	PREDICTED: KIAA0216-like [Saccoglossus kowalevskii]	--	--	--	--
CL10536.Contig3_All	3342	gi|291231779|ref|XP_002735841.1|	772.7	0	PREDICTED: KIAA0216-like [Saccoglossus kowalevskii]	gi|241999019|ref|XM_002434108.1|	63.9	4e-06	Ixodes scapularis myosin heavy chain, putative, mRNA
CL10537.Contig1_All	1127	gi|325296733|ref|NP_001191602.1|	282	3e-74	aminopeptidase [Aplysia californica] >gi|6594617|gb|AAF18559.1|U42380_1 aminopeptidase [Aplysia californica]	--	--	--	--
CL10537.Contig2_All	843	gi|325296733|ref|NP_001191602.1|	132.1	2e-29	aminopeptidase [Aplysia californica] >gi|6594617|gb|AAF18559.1|U42380_1 aminopeptidase [Aplysia californica]	--	--	--	--
CL10537.Contig3_All	248	gi|325296733|ref|NP_001191602.1|	79.7	3e-14	aminopeptidase [Aplysia californica] >gi|6594617|gb|AAF18559.1|U42380_1 aminopeptidase [Aplysia californica]	--	--	--	--
CL10538.Contig1_All	781	--	--	--	--	gi|27763676|gb|AY179180.1|	83.8	1e-12	Helix aspersa eukaryotic translation initiation factor 2 alpha subunit mRNA, partial cds
CL10538.Contig2_All	585	--	--	--	--	--	--	--	--
CL10538.Contig3_All	608	--	--	--	--	--	--	--	--
CL10538.Contig4_All	1390	--	--	--	--	--	--	--	--
CL10538.Contig5_All	435	--	--	--	--	--	--	--	--
CL10539.Contig1_All	1504	--	--	--	--	--	--	--	--
CL10539.Contig2_All	497	--	--	--	--	--	--	--	--
CL1054.Contig10_All	7968	gi|321455885|gb|EFX67006.1|	2912.9	0	hypothetical protein DAPPUDRAFT_218819 [Daphnia pulex]	gi|194763181|ref|XM_001963676.1|	176	9e-40	Drosophila ananassae GF21115 (Dana\GF21115), mRNA
CL1054.Contig11_All	958	gi|383864241|ref|XP_003707588.1|	80.5	1e-13	PREDICTED: spectrin beta chain-like [Megachile rotundata]	--	--	--	--
CL1054.Contig12_All	1637	gi|383864241|ref|XP_003707588.1|	64.7	1e-08	PREDICTED: spectrin beta chain-like [Megachile rotundata]	gi|359320584|ref|XM_003639327.1|	107	1e-19	PREDICTED: Canis lupus familiaris spectrin, beta, non-erythrocytic 1 (SPTBN1), mRNA
CL1054.Contig13_All	340	gi|242012459|ref|XP_002426950.1|	137.9	1e-31	Spectrin beta chain, putative [Pediculus humanus corporis] >gi|212511179|gb|EEB14212.1| Spectrin beta chain, putative [Pediculus humanus corporis]	gi|301622454|ref|XM_002940505.1|	65.9	1e-07	PREDICTED: Xenopus (Silurana) tropicalis spectrin beta chain, brain 2-like (LOC100486199), mRNA
CL1054.Contig14_All	2839	gi|321455885|gb|EFX67006.1|	192.6	8e-47	hypothetical protein DAPPUDRAFT_218819 [Daphnia pulex]	gi|326919906|ref|XM_003206170.1|	123	4e-24	PREDICTED: Meleagris gallopavo spectrin, beta, erythrocytic (SPTB), mRNA
CL1054.Contig15_All	2390	gi|321455885|gb|EFX67006.1|	75.5	1e-11	hypothetical protein DAPPUDRAFT_218819 [Daphnia pulex]	gi|195060087|ref|XM_001995716.1|	67.9	2e-07	Drosophila grimshawi GH17926 (Dgri\GH17926), mRNA
CL1054.Contig16_All	2340	--	--	--	--	--	--	--	--
CL1054.Contig1_All	1681	gi|307192223|gb|EFN75525.1|	100.9	1e-19	Spectrin beta chain [Harpegnathos saltator]	gi|195060087|ref|XM_001995716.1|	63.9	2e-06	Drosophila grimshawi GH17926 (Dgri\GH17926), mRNA
CL1054.Contig2_All	765	gi|345491086|ref|XP_001607596.2|	419.5	7e-116	PREDICTED: spectrin beta chain-like [Nasonia vitripennis]	gi|300795971|ref|NM_001192276.1|	165	3e-37	Bos taurus spectrin, beta, non-erythrocytic 1 (SPTBN1), mRNA
CL1054.Contig3_All	1765	gi|321455885|gb|EFX67006.1|	66.6	3e-09	hypothetical protein DAPPUDRAFT_218819 [Daphnia pulex]	gi|229220813|gb|AC126581.3|	69.9	3e-08	Rattus norvegicus CH230-12O23 (Children's Hospital Oakland Research Institute Rat (BN/SsNHsd/MCW) BAC library) complete sequence
CL1054.Contig4_All	1648	gi|350419877|ref|XP_003492332.1|	59.7	4e-07	PREDICTED: spectrin beta chain-like isoform 2 [Bombus impatiens]	gi|229220813|gb|AC126581.3|	69.9	3e-08	Rattus norvegicus CH230-12O23 (Children's Hospital Oakland Research Institute Rat (BN/SsNHsd/MCW) BAC library) complete sequence
CL1054.Contig5_All	525	gi|332019960|gb|EGI60420.1|	136.7	3e-31	Spectrin beta chain [Acromyrmex echinatior]	--	--	--	--
CL1054.Contig6_All	426	gi|343455267|gb|AEM36073.1|	94	1e-18	spectrin beta chain-like protein [Mytilus edulis]	--	--	--	--
CL1054.Contig7_All	408	gi|345491086|ref|XP_001607596.2|	107.1	2e-22	PREDICTED: spectrin beta chain-like [Nasonia vitripennis]	--	--	--	--
CL1054.Contig8_All	12147	gi|383864241|ref|XP_003707588.1|	2899	0	PREDICTED: spectrin beta chain-like [Megachile rotundata]	gi|194763181|ref|XM_001963676.1|	176	1e-39	Drosophila ananassae GF21115 (Dana\GF21115), mRNA
CL1054.Contig9_All	12064	gi|383864241|ref|XP_003707588.1|	2914.4	0	PREDICTED: spectrin beta chain-like [Megachile rotundata]	gi|194763181|ref|XM_001963676.1|	176	1e-39	Drosophila ananassae GF21115 (Dana\GF21115), mRNA
CL10540.Contig1_All	911	--	--	--	--	--	--	--	--
CL10540.Contig2_All	494	--	--	--	--	--	--	--	--
CL10541.Contig1_All	533	--	--	--	--	gi|12003205|gb|AF204941.1|AF204941	81.8	3e-12	Helix aspersa microsatellite 8/93 sequence
CL10541.Contig2_All	581	--	--	--	--	--	--	--	--
CL10542.Contig1_All	1040	--	--	--	--	--	--	--	--
CL10542.Contig2_All	3626	--	--	--	--	--	--	--	--
CL10542.Contig3_All	1108	--	--	--	--	--	--	--	--
CL10543.Contig1_All	732	gi|293354501|ref|XP_002728517.1|	77.4	5e-13	PREDICTED: hypothetical protein [Rattus norvegicus]	gi|57506522|emb|CR762487.7|	77.8	6e-11	Zebrafish DNA sequence from clone CH211-197G14 in linkage group 13 Contains part of the gene for a novel protein similar to vertebrate attractin (ATRN) and two CpG islands, complete sequence
CL10544.Contig1_All	994	--	--	--	--	--	--	--	--
CL10544.Contig2_All	385	--	--	--	--	--	--	--	--
CL10545.Contig1_All	391	--	--	--	--	--	--	--	--
CL10545.Contig2_All	241	--	--	--	--	--	--	--	--
CL10546.Contig1_All	980	gi|162077098|gb|ABX82453.1|	62.8	2e-08	dentin sialophosphoprotein [Homo sapiens]	--	--	--	--
CL10547.Contig1_All	569	--	--	--	--	--	--	--	--
CL10547.Contig2_All	1055	--	--	--	--	--	--	--	--
CL10548.Contig1_All	790	--	--	--	--	--	--	--	--
CL10548.Contig2_All	580	--	--	--	--	--	--	--	--
CL10549.Contig1_All	1486	gi|221106888|ref|XP_002169653.1|	72.4	5e-11	PREDICTED: similar to predicted protein [Hydra magnipapillata]	--	--	--	--
CL10549.Contig2_All	1456	gi|221106888|ref|XP_002169653.1|	72.4	5e-11	PREDICTED: similar to predicted protein [Hydra magnipapillata]	--	--	--	--
CL1055.Contig1_All	419	--	--	--	--	--	--	--	--
CL1055.Contig2_All	410	--	--	--	--	gi|12003195|gb|AF204931.1|AF204931	89.7	8e-15	Helix aspersa microsatellite 1/phi sequence
CL10550.Contig1_All	548	--	--	--	--	--	--	--	--
CL10551.Contig1_All	4311	gi|383848360|ref|XP_003699819.1|	154.8	3e-35	PREDICTED: uncharacterized protein LOC100881697 [Megachile rotundata]	--	--	--	--
CL10551.Contig2_All	4353	gi|383848360|ref|XP_003699819.1|	154.8	3e-35	PREDICTED: uncharacterized protein LOC100881697 [Megachile rotundata]	--	--	--	--
CL10552.Contig1_All	2197	gi|156391949|ref|XP_001635812.1|	215.7	6e-54	predicted protein [Nematostella vectensis] >gi|156222909|gb|EDO43749.1| predicted protein [Nematostella vectensis]	--	--	--	--
CL10552.Contig2_All	568	--	--	--	--	--	--	--	--
CL10553.Contig1_All	483	--	--	--	--	--	--	--	--
CL10553.Contig2_All	231	--	--	--	--	--	--	--	--
CL10554.Contig1_All	958	--	--	--	--	--	--	--	--
CL10554.Contig2_All	920	--	--	--	--	--	--	--	--
CL10555.Contig1_All	632	--	--	--	--	--	--	--	--
CL10555.Contig2_All	498	--	--	--	--	--	--	--	--
CL10556.Contig1_All	303	--	--	--	--	gi|224830240|gb|FJ755002.1|	67.9	2e-08	Helix pomatia Cd-specific metallothionein gene, complete cds
CL10556.Contig2_All	254	--	--	--	--	gi|224830240|gb|FJ755002.1|	60	4e-06	Helix pomatia Cd-specific metallothionein gene, complete cds
CL10557.Contig1_All	771	--	--	--	--	--	--	--	--
CL10558.Contig1_All	341	--	--	--	--	--	--	--	--
CL10558.Contig2_All	309	--	--	--	--	--	--	--	--
CL10559.Contig1_All	632	--	--	--	--	--	--	--	--
CL10559.Contig2_All	558	--	--	--	--	--	--	--	--
CL1056.Contig1_All	599	--	--	--	--	gi|212725435|gb|FJ407075.1|	61.9	3e-06	Strigops habroptilus clone Strhab25 microsatellite sequence
CL1056.Contig2_All	592	--	--	--	--	--	--	--	--
CL1056.Contig3_All	534	--	--	--	--	--	--	--	--
CL10560.Contig1_All	2690	--	--	--	--	--	--	--	--
CL10560.Contig2_All	749	--	--	--	--	gi|293324854|emb|FP102894.6|	69.9	1e-08	Zebrafish DNA sequence from clone CH73-331J9 in linkage group 21, complete sequence
CL10560.Contig3_All	430	--	--	--	--	--	--	--	--
CL10560.Contig4_All	768	--	--	--	--	--	--	--	--
CL10560.Contig5_All	1260	--	--	--	--	gi|226490349|emb|CU694544.8|	77.8	1e-10	Pig DNA sequence from clone CH242-123C16 on chromosome 13, complete sequence
CL10560.Contig6_All	279	--	--	--	--	--	--	--	--
CL10561.Contig1_All	1712	gi|291228663|ref|XP_002734297.1|	258.5	6e-67	PREDICTED: core 2-GlcNac-transferase-like [Saccoglossus kowalevskii]	--	--	--	--
CL10561.Contig2_All	1517	gi|291228663|ref|XP_002734297.1|	258.5	5e-67	PREDICTED: core 2-GlcNac-transferase-like [Saccoglossus kowalevskii]	--	--	--	--
CL10561.Contig3_All	475	gi|291228663|ref|XP_002734297.1|	67.8	1e-10	PREDICTED: core 2-GlcNac-transferase-like [Saccoglossus kowalevskii]	--	--	--	--
CL10562.Contig1_All	1347	--	--	--	--	--	--	--	--
CL10562.Contig2_All	374	--	--	--	--	--	--	--	--
CL10563.Contig1_All	297	--	--	--	--	--	--	--	--
CL10563.Contig2_All	201	--	--	--	--	--	--	--	--
CL10564.Contig1_All	890	--	--	--	--	--	--	--	--
CL10564.Contig2_All	1984	--	--	--	--	gi|238835004|gb|FJ821464.1|	63.9	2e-06	Cylindrus obtusus clone Co59 microsatellite sequence
CL10564.Contig3_All	1188	--	--	--	--	--	--	--	--
CL10565.Contig1_All	1533	--	--	--	--	--	--	--	--
CL10565.Contig2_All	4594	--	--	--	--	--	--	--	--
CL10565.Contig3_All	1563	--	--	--	--	--	--	--	--
CL10565.Contig4_All	4631	--	--	--	--	--	--	--	--
CL10565.Contig5_All	838	--	--	--	--	--	--	--	--
CL10565.Contig6_All	868	--	--	--	--	--	--	--	--
CL10567.Contig1_All	887	gi|195132524|ref|XP_002010693.1|	92	3e-17	GI21565 [Drosophila mojavensis] >gi|193907481|gb|EDW06348.1| GI21565 [Drosophila mojavensis]	--	--	--	--
CL10567.Contig2_All	905	gi|292609374|ref|XP_694356.4|	60.5	1e-07	PREDICTED: hypothetical protein LOC565999 [Danio rerio]	--	--	--	--
CL10568.Contig1_All	1438	--	--	--	--	gi|55058686|gb|AC140337.3|	73.8	2e-09	Mus musculus BAC clone RP23-238H7 from 1, complete sequence
CL10568.Contig2_All	1476	--	--	--	--	--	--	--	--
CL10569.Contig1_All	1564	--	--	--	--	--	--	--	--
CL10569.Contig2_All	214	--	--	--	--	--	--	--	--
CL10569.Contig3_All	1090	--	--	--	--	--	--	--	--
CL1057.Contig1_All	421	gi|343471404|emb|CCD16151.1|	53.1	3e-06	unnamed protein product [Trypanosoma congolense IL3000]	gi|21747438|gb|AC011461.5|	69.9	8e-09	Homo sapiens chromosome 19 clone CTC-429L19, complete sequence
CL1057.Contig2_All	315	--	--	--	--	gi|21747438|gb|AC011461.5|	69.9	6e-09	Homo sapiens chromosome 19 clone CTC-429L19, complete sequence
CL10570.Contig1_All	260	--	--	--	--	--	--	--	--
CL10570.Contig2_All	227	--	--	--	--	--	--	--	--
CL10571.Contig1_All	894	gi|241681445|ref|XP_002411613.1|	194.9	3e-48	ankyrin repeat containing protein [Ixodes scapularis] >gi|215504353|gb|EEC13847.1| ankyrin repeat containing protein [Ixodes scapularis]	--	--	--	--
CL10571.Contig2_All	555	gi|241681445|ref|XP_002411613.1|	159.1	8e-38	ankyrin repeat containing protein [Ixodes scapularis] >gi|215504353|gb|EEC13847.1| ankyrin repeat containing protein [Ixodes scapularis]	--	--	--	--
CL10572.Contig1_All	367	--	--	--	--	--	--	--	--
CL10572.Contig2_All	1585	gi|224068131|ref|XP_002188628.1|	111.3	1e-22	PREDICTED: interferon regulatory factor 1 [Taeniopygia guttata]	--	--	--	--
CL10572.Contig3_All	1804	gi|224068131|ref|XP_002188628.1|	111.3	1e-22	PREDICTED: interferon regulatory factor 1 [Taeniopygia guttata]	--	--	--	--
CL10573.Contig1_All	215	--	--	--	--	--	--	--	--
CL10573.Contig2_All	218	--	--	--	--	--	--	--	--
CL10574.Contig1_All	1196	--	--	--	--	--	--	--	--
CL10574.Contig2_All	1356	--	--	--	--	--	--	--	--
CL10574.Contig3_All	399	--	--	--	--	--	--	--	--
CL10574.Contig4_All	663	--	--	--	--	--	--	--	--
CL10574.Contig5_All	631	--	--	--	--	--	--	--	--
CL10575.Contig1_All	285	--	--	--	--	--	--	--	--
CL10576.Contig1_All	284	--	--	--	--	--	--	--	--
CL10576.Contig2_All	461	gi|291390178|ref|XP_002711584.1|	97.8	1e-19	PREDICTED: ring finger and SPRY domain containing 1 [Oryctolagus cuniculus]	--	--	--	--
CL10577.Contig1_All	677	gi|358417005|ref|XP_002702018.2|	122.5	1e-26	PREDICTED: zinc finger protein 665 [Bos taurus]	gi|291412707|ref|XM_002722577.1|	71.9	3e-09	PREDICTED: Oryctolagus cuniculus zinc finger protein 471 (LOC100344528), mRNA
CL10577.Contig2_All	1661	gi|358417007|ref|XP_002702019.2|	73.6	3e-11	PREDICTED: LOW QUALITY PROTEIN: zinc finger protein 91 [Bos taurus]	gi|291412707|ref|XM_002722577.1|	71.9	8e-09	PREDICTED: Oryctolagus cuniculus zinc finger protein 471 (LOC100344528), mRNA
CL10578.Contig1_All	462	gi|351702358|gb|EHB05277.1|	54.7	1e-06	Zinc finger protein 606 [Heterocephalus glaber]	gi|320118931|gb|AC241858.2|	77.8	4e-11	Rattus norvegicus Y Chr BAC RNECO-36I16 (Amplicon Express Rat SHR-Akr (EcoR1 Digest) BAC library) complete sequence
CL10579.Contig1_All	3822	gi|189233881|ref|XP_970343.2|	949.9	0	PREDICTED: similar to Chromodomain-helicase-DNA-binding protein [Tribolium castaneum] >gi|270014822|gb|EFA11270.1| hypothetical protein TcasGA2_TC010805 [Tribolium castaneum]	gi|118343652|ref|NM_001078179.1|	115	1e-21	Taeniopygia guttata chromo-helicase DNA-binding protein (CHD1Z), mRNA >gi|28975394|gb|AY217131.1| Taeniopygia guttata chromo-helicase DNA-binding protein (CHD1Z) mRNA, complete cds
CL10579.Contig2_All	1714	gi|296204004|ref|XP_002806940.1|	685.3	0	PREDICTED: LOW QUALITY PROTEIN: chromodomain-helicase-DNA-binding protein 2-like [Callithrix jacchus]	gi|170584902|ref|XM_001897195.1|	85.7	6e-13	Brugia malayi Type III restriction enzyme, res subunit family protein partial mRNA
CL10579.Contig3_All	1228	gi|321461550|gb|EFX72581.1|	625.5	1e-177	hypothetical protein DAPPUDRAFT_227473 [Daphnia pulex]	gi|348503899|ref|XM_003439452.1|	73.8	2e-09	PREDICTED: Oreochromis niloticus chromodomain-helicase-DNA-binding protein 1-like (LOC100700705), mRNA
CL10579.Contig4_All	3102	gi|321461550|gb|EFX72581.1|	1190.6	0	hypothetical protein DAPPUDRAFT_227473 [Daphnia pulex]	gi|118343652|ref|NM_001078179.1|	115	1e-21	Taeniopygia guttata chromo-helicase DNA-binding protein (CHD1Z), mRNA >gi|28975394|gb|AY217131.1| Taeniopygia guttata chromo-helicase DNA-binding protein (CHD1Z) mRNA, complete cds
CL10579.Contig5_All	2653	gi|326926799|ref|XP_003209584.1|	628.6	4e-178	PREDICTED: chromodomain-helicase-DNA-binding protein 2-like [Meleagris gallopavo]	--	--	--	--
CL10579.Contig6_All	4269	gi|189233881|ref|XP_970343.2|	1051.6	0	PREDICTED: similar to Chromodomain-helicase-DNA-binding protein [Tribolium castaneum] >gi|270014822|gb|EFA11270.1| hypothetical protein TcasGA2_TC010805 [Tribolium castaneum]	gi|118343652|ref|NM_001078179.1|	115	2e-21	Taeniopygia guttata chromo-helicase DNA-binding protein (CHD1Z), mRNA >gi|28975394|gb|AY217131.1| Taeniopygia guttata chromo-helicase DNA-binding protein (CHD1Z) mRNA, complete cds
CL10579.Contig7_All	5772	gi|321461550|gb|EFX72581.1|	1523.8	0	hypothetical protein DAPPUDRAFT_227473 [Daphnia pulex]	gi|118343652|ref|NM_001078179.1|	115	2e-21	Taeniopygia guttata chromo-helicase DNA-binding protein (CHD1Z), mRNA >gi|28975394|gb|AY217131.1| Taeniopygia guttata chromo-helicase DNA-binding protein (CHD1Z) mRNA, complete cds
CL10579.Contig8_All	810	gi|307210254|gb|EFN86904.1|	223	1e-56	Chromodomain-helicase-DNA-binding protein 1 [Harpegnathos saltator]	gi|241250525|ref|XM_002403230.1|	61.9	4e-06	Ixodes scapularis chromodomain helicase DNA binding protein, putative, mRNA
CL1058.Contig1_All	1711	gi|157819231|ref|NP_001100555.1|	127.9	1e-27	carboxypeptidase N, polypeptide 2 [Rattus norvegicus] >gi|149020006|gb|EDL78154.1| rCG36501 [Rattus norvegicus]	--	--	--	--
CL1058.Contig2_All	1663	gi|157819231|ref|NP_001100555.1|	127.9	1e-27	carboxypeptidase N, polypeptide 2 [Rattus norvegicus] >gi|149020006|gb|EDL78154.1| rCG36501 [Rattus norvegicus]	--	--	--	--
CL1058.Contig3_All	1626	gi|157819231|ref|NP_001100555.1|	127.9	1e-27	carboxypeptidase N, polypeptide 2 [Rattus norvegicus] >gi|149020006|gb|EDL78154.1| rCG36501 [Rattus norvegicus]	--	--	--	--
CL1058.Contig4_All	597	gi|260793838|ref|XP_002591917.1|	60.8	3e-08	hypothetical protein BRAFLDRAFT_236952 [Branchiostoma floridae] >gi|229277130|gb|EEN47928.1| hypothetical protein BRAFLDRAFT_236952 [Branchiostoma floridae]	--	--	--	--
CL1058.Contig5_All	1151	gi|157819231|ref|NP_001100555.1|	87.8	9e-16	carboxypeptidase N, polypeptide 2 [Rattus norvegicus] >gi|149020006|gb|EDL78154.1| rCG36501 [Rattus norvegicus]	--	--	--	--
CL1058.Contig6_All	1091	gi|348524990|ref|XP_003450005.1|	89.7	2e-16	PREDICTED: leucine-rich repeat protein SHOC-2-like [Oreochromis niloticus]	--	--	--	--
CL1058.Contig7_All	263	--	--	--	--	--	--	--	--
CL1058.Contig8_All	234	--	--	--	--	--	--	--	--
CL1058.Contig9_All	233	--	--	--	--	--	--	--	--
CL10580.Contig1_All	328	--	--	--	--	--	--	--	--
CL10580.Contig2_All	235	--	--	--	--	--	--	--	--
CL10581.Contig1_All	252	gi|268566259|ref|XP_002639675.1|	53.5	2e-06	C. briggsae CBR-TSP-15 protein [Caenorhabditis briggsae]	--	--	--	--
CL10581.Contig2_All	216	--	--	--	--	--	--	--	--
CL10582.Contig1_All	309	gi|260805136|ref|XP_002597443.1|	100.5	2e-20	hypothetical protein BRAFLDRAFT_222918 [Branchiostoma floridae] >gi|229282708|gb|EEN53455.1| hypothetical protein BRAFLDRAFT_222918 [Branchiostoma floridae]	--	--	--	--
CL10583.Contig1_All	1491	--	--	--	--	--	--	--	--
CL10583.Contig2_All	1302	--	--	--	--	--	--	--	--
CL10583.Contig3_All	3276	--	--	--	--	--	--	--	--
CL10583.Contig4_All	305	--	--	--	--	--	--	--	--
CL10583.Contig5_All	436	--	--	--	--	--	--	--	--
CL10584.Contig1_All	554	--	--	--	--	--	--	--	--
CL10584.Contig2_All	542	--	--	--	--	--	--	--	--
CL10584.Contig3_All	298	--	--	--	--	--	--	--	--
CL10585.Contig1_All	219	--	--	--	--	--	--	--	--
CL10585.Contig2_All	364	--	--	--	--	--	--	--	--
CL10586.Contig1_All	2507	gi|115689560|ref|XP_784047.2|	571.2	7e-161	PREDICTED: similar to TGF-beta resistance-associated protein TRAG [Strongylocentrotus purpuratus] >gi|115938857|ref|XP_001185044.1| PREDICTED: similar to TGF-beta resistance-associated protein TRAG [Strongylocentrotus purpuratus]	gi|291394406|ref|XM_002713548.1|	67.9	2e-07	PREDICTED: Oryctolagus cuniculus rabconnectin-3 beta, transcript variant 2 (LOC100343812), mRNA
CL10586.Contig2_All	3238	gi|307212723|gb|EFN88399.1|	710.3	0	WD repeat-containing protein 7 [Harpegnathos saltator]	gi|291394406|ref|XM_002713548.1|	67.9	2e-07	PREDICTED: Oryctolagus cuniculus rabconnectin-3 beta, transcript variant 2 (LOC100343812), mRNA
CL10587.Contig1_All	1224	--	--	--	--	--	--	--	--
CL10588.Contig1_All	627	--	--	--	--	--	--	--	--
CL10588.Contig2_All	719	--	--	--	--	--	--	--	--
CL10589.Contig1_All	837	--	--	--	--	gi|6863175|gb|AF109924.1|AF109924	65.9	2e-07	Helix pomatia sulfatase 1 precursor (SULF1) mRNA, complete cds
CL10589.Contig2_All	264	--	--	--	--	gi|6863175|gb|AF109924.1|AF109924	65.9	7e-08	Helix pomatia sulfatase 1 precursor (SULF1) mRNA, complete cds
CL10589.Contig3_All	240	--	--	--	--	gi|78190288|gb|AC167976.4|	69.9	4e-09	Mus musculus BAC clone RP23-167L5 from chromosome 3, complete sequence
CL1059.Contig1_All	441	--	--	--	--	--	--	--	--
CL10590.Contig1_All	784	--	--	--	--	--	--	--	--
CL10591.Contig1_All	300	--	--	--	--	--	--	--	--
CL10592.Contig1_All	516	--	--	--	--	--	--	--	--
CL10592.Contig2_All	494	--	--	--	--	--	--	--	--
CL10593.Contig1_All	272	gi|301617868|ref|XP_002938353.1|	60.5	2e-08	PREDICTED: hypothetical protein LOC100490320 [Xenopus (Silurana) tropicalis]	--	--	--	--
CL10593.Contig2_All	1164	gi|34392569|dbj|BAC82615.1|	124	1e-26	pol-like protein [Danio rerio]	--	--	--	--
CL10594.Contig1_All	3041	--	--	--	--	--	--	--	--
CL10594.Contig2_All	1286	--	--	--	--	--	--	--	--
CL10595.Contig1_All	302	--	--	--	--	--	--	--	--
CL10595.Contig2_All	373	--	--	--	--	--	--	--	--
CL10596.Contig1_All	1606	--	--	--	--	--	--	--	--
CL10596.Contig2_All	1371	--	--	--	--	--	--	--	--
CL10596.Contig3_All	943	--	--	--	--	--	--	--	--
CL10597.Contig1_All	341	--	--	--	--	--	--	--	--
CL10597.Contig2_All	271	--	--	--	--	--	--	--	--
CL10598.Contig1_All	329	gi|195454847|ref|XP_002074434.1|	53.5	2e-06	GK10515 [Drosophila willistoni] >gi|194170519|gb|EDW85420.1| GK10515 [Drosophila willistoni]	gi|345487762|ref|XM_001606177.2|	61.9	1e-06	PREDICTED: Nasonia vitripennis hormone receptor 51 (Hr51), mRNA
CL10599.Contig1_All	254	--	--	--	--	--	--	--	--
CL10599.Contig2_All	392	--	--	--	--	--	--	--	--
CL106.Contig1_All	666	--	--	--	--	gi|259151659|emb|FP325305.3|	63.9	8e-07	Zebrafish DNA sequence from clone CH73-162O18 in linkage group 21, complete sequence
CL106.Contig2_All	1419	--	--	--	--	gi|259151659|emb|FP325305.3|	63.9	2e-06	Zebrafish DNA sequence from clone CH73-162O18 in linkage group 21, complete sequence
CL1060.Contig1_All	427	--	--	--	--	--	--	--	--
CL1060.Contig2_All	397	--	--	--	--	--	--	--	--
CL10600.Contig1_All	259	gi|241626862|ref|XP_002409734.1|	140.2	2e-32	rabGAP domain-containing protein, putative [Ixodes scapularis] >gi|215503230|gb|EEC12724.1| rabGAP domain-containing protein, putative [Ixodes scapularis]	gi|350404790|ref|XM_003487173.1|	77.8	2e-11	PREDICTED: Bombus impatiens TBC1 domain family member 13-like (LOC100748567), mRNA
CL10600.Contig2_All	763	gi|260782661|ref|XP_002586403.1|	317.8	2e-85	hypothetical protein BRAFLDRAFT_288608 [Branchiostoma floridae] >gi|229271509|gb|EEN42414.1| hypothetical protein BRAFLDRAFT_288608 [Branchiostoma floridae]	gi|340377117|ref|XM_003387029.1|	61.9	4e-06	PREDICTED: Amphimedon queenslandica TBC1 domain family member 13-like (LOC100632120), mRNA
CL10600.Contig3_All	997	gi|332078526|ref|NP_001193644.1|	401.7	2e-110	TBC1 domain family member 13 [Bos taurus] >gi|296482119|gb|DAA24234.1| TBC1 domain family, member 5-like [Bos taurus]	gi|293357736|ref|XM_575106.3|	67.9	7e-08	PREDICTED: Rattus norvegicus TBC1 domain family, member 13 (Tbc1d13), mRNA
CL10601.Contig1_All	820	--	--	--	--	--	--	--	--
CL10602.Contig1_All	452	--	--	--	--	--	--	--	--
CL10602.Contig2_All	495	--	--	--	--	--	--	--	--
CL10602.Contig3_All	537	--	--	--	--	--	--	--	--
CL10602.Contig4_All	1212	--	--	--	--	--	--	--	--
CL10602.Contig5_All	1052	--	--	--	--	--	--	--	--
CL10603.Contig1_All	693	--	--	--	--	--	--	--	--
CL10603.Contig2_All	648	--	--	--	--	--	--	--	--
CL10604.Contig1_All	713	--	--	--	--	gi|354790444|gb|JN954945.1|	69.9	1e-08	Mus musculus targeted KO-first, conditional ready, lacZ-tagged mutant allele Brwd3:tm1a(EUCOMM)Wtsi; transgenic
CL10604.Contig2_All	809	--	--	--	--	gi|354790444|gb|JN954945.1|	69.9	2e-08	Mus musculus targeted KO-first, conditional ready, lacZ-tagged mutant allele Brwd3:tm1a(EUCOMM)Wtsi; transgenic
CL10605.Contig1_All	607	gi|350402953|ref|XP_003486655.1|	77.4	4e-13	PREDICTED: hypothetical protein LOC100741094, partial [Bombus impatiens]	gi|63025440|gb|AC154255.2|	103	8e-19	Mus musculus BAC clone RP24-202K20 from chromosome 13, complete sequence
CL10605.Contig2_All	365	gi|307171886|gb|EFN63528.1|	56.6	3e-07	hypothetical protein EAG_16421 [Camponotus floridanus]	gi|323363625|emb|FR796431.1|	129	8e-27	Leishmania major strain Friedlin complete genome, chromosome 35
CL10605.Contig3_All	289	gi|194762028|ref|XP_001963163.1|	61.6	1e-08	GF14082 [Drosophila ananassae] >gi|190616860|gb|EDV32384.1| GF14082 [Drosophila ananassae]	gi|323363625|emb|FR796431.1|	109	6e-21	Leishmania major strain Friedlin complete genome, chromosome 35
CL10606.Contig1_All	221	--	--	--	--	--	--	--	--
CL10606.Contig2_All	260	--	--	--	--	--	--	--	--
CL10607.Contig1_All	5555	gi|156538993|ref|XP_001600396.1|	353.2	7e-95	PREDICTED: nucleobindin-2 [Nasonia vitripennis]	--	--	--	--
CL10607.Contig2_All	5513	gi|156538993|ref|XP_001600396.1|	357.1	5e-96	PREDICTED: nucleobindin-2 [Nasonia vitripennis]	--	--	--	--
CL10608.Contig1_All	463	gi|242018538|ref|XP_002429731.1|	63.5	2e-09	conserved hypothetical protein [Pediculus humanus corporis] >gi|212514743|gb|EEB16993.1| conserved hypothetical protein [Pediculus humanus corporis]	--	--	--	--
CL10608.Contig2_All	1741	gi|291229008|ref|XP_002734469.1|	709.9	0	PREDICTED: kelch-like 18-like [Saccoglossus kowalevskii]	gi|260836055|ref|XM_002612977.1|	75.8	5e-10	Branchiostoma floridae hypothetical protein, mRNA
CL10609.Contig1_All	500	--	--	--	--	gi|23343878|gb|AC084251.13|	60	9e-06	Homo sapiens chromosome 8, clone RP11-152C15, complete sequence
CL1061.Contig1_All	983	gi|281341948|gb|EFB17532.1|	162.9	1e-38	hypothetical protein PANDA_002816 [Ailuropoda melanoleuca]	--	--	--	--
CL1061.Contig2_All	217	--	--	--	--	--	--	--	--
CL10610.Contig1_All	208	--	--	--	--	--	--	--	--
CL10610.Contig2_All	242	--	--	--	--	--	--	--	--
CL10610.Contig3_All	507	--	--	--	--	gi|83921770|gb|AC164400.7|	81.8	2e-12	Mus musculus chromosome 1, clone RP23-379N20, complete sequence
CL10611.Contig1_All	2146	gi|158296205|ref|XP_316667.4|	384	1e-104	AGAP006636-PA [Anopheles gambiae str. PEST] >gi|157016400|gb|EAA11003.5| AGAP006636-PA [Anopheles gambiae str. PEST]	--	--	--	--
CL10611.Contig2_All	331	gi|312381645|gb|EFR27350.1|	58.5	9e-08	hypothetical protein AND_06001 [Anopheles darlingi]	--	--	--	--
CL10612.Contig1_All	427	--	--	--	--	--	--	--	--
CL10612.Contig2_All	214	--	--	--	--	--	--	--	--
CL10613.Contig1_All	2050	gi|320164611|gb|EFW41510.1|	65.1	1e-08	predicted protein [Capsaspora owczarzaki ATCC 30864]	--	--	--	--
CL10613.Contig2_All	1930	gi|320168281|gb|EFW45180.1|	74.7	1e-11	predicted protein [Capsaspora owczarzaki ATCC 30864]	--	--	--	--
CL10614.Contig1_All	368	--	--	--	--	--	--	--	--
CL10614.Contig2_All	253	--	--	--	--	--	--	--	--
CL10615.Contig1_All	1000	gi|12656151|gb|AAK00767.1|	378.3	2e-103	kidney-specific protein 32 [Rattus norvegicus]	gi|55793668|gb|AY738257.1|	75.8	3e-10	Mus musculus myo-inositol oxygenase (Aldrl6) mRNA, complete cds
CL10615.Contig2_All	1189	gi|12656151|gb|AAK00767.1|	45.4	8e-99	kidney-specific protein 32 [Rattus norvegicus]	gi|55793668|gb|AY738257.1|	83.8	2e-12	Mus musculus myo-inositol oxygenase (Aldrl6) mRNA, complete cds
CL10615.Contig3_All	1243	gi|116667858|pdb|2HUO|A	376.7	1e-102	Chain A, Crystal Structure Of Mouse Myo-Inositol Oxygenase In Complex With Substrate >gi|167013490|pdb|3BXD|A Chain A, Crystal Structure Of Mouse Myo-Inositol Oxygenase (Re-Refined)	gi|55793668|gb|AY738257.1|	83.8	2e-12	Mus musculus myo-inositol oxygenase (Aldrl6) mRNA, complete cds
CL10616.Contig1_All	1045	--	--	--	--	--	--	--	--
CL10616.Contig2_All	1015	--	--	--	--	--	--	--	--
CL10616.Contig3_All	1107	--	--	--	--	--	--	--	--
CL10617.Contig1_All	1007	--	--	--	--	--	--	--	--
CL10617.Contig2_All	944	--	--	--	--	--	--	--	--
CL10617.Contig3_All	512	--	--	--	--	--	--	--	--
CL10618.Contig1_All	425	--	--	--	--	--	--	--	--
CL10618.Contig2_All	321	--	--	--	--	--	--	--	--
CL10618.Contig3_All	640	--	--	--	--	--	--	--	--
CL10619.Contig1_All	496	--	--	--	--	gi|41392554|emb|BX571705.10|	73.8	6e-10	Zebrafish DNA sequence from clone DKEY-261E22 in linkage group 4 Contains a gene for a novel protein similar to the vertebrate plexin family, the 3' end of a gene for a novel protein similar to the vertebrate plexin family, the gene for a novel protein si
CL10620.Contig1_All	583	--	--	--	--	--	--	--	--
CL10620.Contig2_All	635	--	--	--	--	--	--	--	--
CL10621.Contig1_All	302	--	--	--	--	--	--	--	--
CL10621.Contig2_All	259	--	--	--	--	--	--	--	--
CL10622.Contig1_All	306	--	--	--	--	--	--	--	--
CL10622.Contig2_All	802	--	--	--	--	gi|224830240|gb|FJ755002.1|	89.7	2e-14	Helix pomatia Cd-specific metallothionein gene, complete cds
CL10623.Contig1_All	207	--	--	--	--	--	--	--	--
CL10624.Contig1_All	1432	--	--	--	--	--	--	--	--
CL10624.Contig2_All	555	--	--	--	--	--	--	--	--
CL10625.Contig1_All	531	--	--	--	--	--	--	--	--
CL10625.Contig2_All	448	--	--	--	--	--	--	--	--
CL10626.Contig1_All	289	--	--	--	--	gi|224830240|gb|FJ755002.1|	71.9	1e-09	Helix pomatia Cd-specific metallothionein gene, complete cds
CL10626.Contig2_All	625	--	--	--	--	--	--	--	--
CL10626.Contig3_All	368	--	--	--	--	gi|224830240|gb|FJ755002.1|	65.9	1e-07	Helix pomatia Cd-specific metallothionein gene, complete cds
CL10627.Contig1_All	1374	gi|341886420|gb|EGT42355.1|	188	8e-46	hypothetical protein CAEBREN_29678 [Caenorhabditis brenneri]	gi|23575775|dbj|AK112555.1|	83.8	2e-12	Ciona intestinalis cDNA, clone:cicl051e04, full insert sequence
CL10627.Contig2_All	1420	gi|5832912|emb|CAB55116.1|	204.9	7e-51	Protein Y48C3A.16 [Caenorhabditis elegans]	gi|23575775|dbj|AK112555.1|	83.8	2e-12	Ciona intestinalis cDNA, clone:cicl051e04, full insert sequence
CL10628.Contig1_All	1578	gi|19920346|ref|NP_608326.1|	92	7e-17	HspB8, isoform A [Drosophila melanogaster] >gi|7293608|gb|AAF48980.1| CG14207, isoform A [Drosophila melanogaster] >gi|16769536|gb|AAL28987.1| LD37169p [Drosophila melanogaster]	gi|6448924|gb|AF162592.1|AF162592	77.8	1e-10	Drosophila virilis strain 15010-1051.0 zeste protein (z) gene, partial cds
CL10628.Contig2_All	918	gi|19920346|ref|NP_608326.1|	92	3e-17	HspB8, isoform A [Drosophila melanogaster] >gi|7293608|gb|AAF48980.1| CG14207, isoform A [Drosophila melanogaster] >gi|16769536|gb|AAL28987.1| LD37169p [Drosophila melanogaster]	--	--	--	--
CL10629.Contig1_All	1316	--	--	--	--	--	--	--	--
CL10629.Contig2_All	1348	--	--	--	--	--	--	--	--
CL1063.Contig1_All	340	--	--	--	--	--	--	--	--
CL1063.Contig2_All	806	--	--	--	--	--	--	--	--
CL1063.Contig3_All	748	--	--	--	--	--	--	--	--
CL1063.Contig4_All	677	--	--	--	--	--	--	--	--
CL10630.Contig1_All	1471	gi|47940038|gb|AAH71429.1|	177.2	1e-42	CD9 antigen, like [Danio rerio]	--	--	--	--
CL10630.Contig2_All	852	gi|45382099|ref|NP_990093.1|	188	4e-46	CD9 antigen [Gallus gallus] >gi|7363256|dbj|BAA93011.1| CD9 antigen [Gallus gallus]	--	--	--	--
CL10631.Contig1_All	475	--	--	--	--	--	--	--	--
CL10631.Contig2_All	215	--	--	--	--	--	--	--	--
CL10631.Contig3_All	611	--	--	--	--	--	--	--	--
CL10632.Contig1_All	1327	gi|119351137|gb|ABL63470.1|	509.6	1e-142	plasma membrane calcium ATPase [Pinctada fucata]	gi|354468956|ref|XM_003496868.1|	180	1e-41	PREDICTED: Cricetulus griseus ATPase, Ca++ transporting, plasma membrane 2, transcript variant 3 (Atp2b2), mRNA
CL10632.Contig2_All	1279	gi|119351137|gb|ABL63470.1|	509.6	1e-142	plasma membrane calcium ATPase [Pinctada fucata]	gi|354468956|ref|XM_003496868.1|	180	9e-42	PREDICTED: Cricetulus griseus ATPase, Ca++ transporting, plasma membrane 2, transcript variant 3 (Atp2b2), mRNA
CL10632.Contig3_All	345	gi|119351137|gb|ABL63470.1|	151.4	1e-35	plasma membrane calcium ATPase [Pinctada fucata]	gi|119351136|gb|EF121960.1|	89.7	7e-15	Pinctada fucata plasma membrane calcium ATPase mRNA, complete cds
CL10633.Contig1_All	769	gi|326432835|gb|EGD78405.1|	62.4	2e-08	hypothetical protein PTSG_09101 [Salpingoeca sp. ATCC 50818]	gi|39979574|gb|AC124466.3|	61.9	4e-06	Mus musculus BAC clone RP24-160P1 from chromosome 18, complete sequence
CL10633.Contig2_All	611	--	--	--	--	--	--	--	--
CL10634.Contig1_All	270	--	--	--	--	--	--	--	--
CL10634.Contig2_All	1953	--	--	--	--	--	--	--	--
CL10634.Contig3_All	471	--	--	--	--	--	--	--	--
CL10634.Contig4_All	270	--	--	--	--	--	--	--	--
CL10635.Contig1_All	487	--	--	--	--	--	--	--	--
CL10635.Contig2_All	576	--	--	--	--	--	--	--	--
CL10636.Contig1_All	482	gi|344258237|gb|EGW14341.1|	93.6	2e-18	Stress protein DDR48 [Cricetulus griseus]	--	--	--	--
CL10636.Contig2_All	266	gi|344250441|gb|EGW06545.1|	60.1	3e-08	Putative beta-lactamase hcpD [Cricetulus griseus]	--	--	--	--
CL10636.Contig3_All	609	gi|344258237|gb|EGW14341.1|	60.1	6e-08	Stress protein DDR48 [Cricetulus griseus]	--	--	--	--
CL10637.Contig1_All	306	--	--	--	--	--	--	--	--
CL10637.Contig2_All	1649	gi|291238678|ref|XP_002739260.1|	373.2	1e-101	PREDICTED: spermatogenesis associated 17-like [Saccoglossus kowalevskii]	--	--	--	--
CL10638.Contig1_All	579	--	--	--	--	--	--	--	--
CL10638.Contig2_All	677	--	--	--	--	--	--	--	--
CL10639.Contig1_All	238	--	--	--	--	--	--	--	--
CL1064.Contig1_All	204	--	--	--	--	--	--	--	--
CL1064.Contig2_All	207	--	--	--	--	--	--	--	--
CL10640.Contig1_All	987	gi|260841677|ref|XP_002614037.1|	167.5	7e-40	hypothetical protein BRAFLDRAFT_67379 [Branchiostoma floridae] >gi|229299427|gb|EEN70046.1| hypothetical protein BRAFLDRAFT_67379 [Branchiostoma floridae]	--	--	--	--
CL10640.Contig2_All	2724	gi|321459570|gb|EFX70622.1|	245.7	7e-63	hypothetical protein DAPPUDRAFT_328004 [Daphnia pulex]	--	--	--	--
CL10640.Contig3_All	1851	gi|321459570|gb|EFX70622.1|	98.6	1e-18	hypothetical protein DAPPUDRAFT_328004 [Daphnia pulex]	--	--	--	--
CL10641.Contig1_All	498	--	--	--	--	--	--	--	--
CL10642.Contig1_All	865	gi|358337017|dbj|GAA30269.2|	112.5	2e-23	protein strawberry notch homolog 1 [Clonorchis sinensis]	--	--	--	--
CL10642.Contig2_All	838	gi|358337017|dbj|GAA30269.2|	107.8	5e-22	protein strawberry notch homolog 1 [Clonorchis sinensis]	--	--	--	--
CL10643.Contig1_All	676	--	--	--	--	--	--	--	--
CL10643.Contig2_All	455	--	--	--	--	--	--	--	--
CL10643.Contig3_All	944	--	--	--	--	--	--	--	--
CL10643.Contig4_All	969	--	--	--	--	--	--	--	--
CL10643.Contig5_All	918	--	--	--	--	--	--	--	--
CL10643.Contig6_All	278	--	--	--	--	--	--	--	--
CL10643.Contig7_All	223	--	--	--	--	--	--	--	--
CL10644.Contig1_All	214	--	--	--	--	--	--	--	--
CL10644.Contig2_All	239	--	--	--	--	--	--	--	--
CL10645.Contig1_All	341	--	--	--	--	--	--	--	--
CL10645.Contig2_All	299	--	--	--	--	--	--	--	--
CL10646.Contig1_All	710	--	--	--	--	--	--	--	--
CL10646.Contig2_All	768	--	--	--	--	--	--	--	--
CL10646.Contig3_All	850	--	--	--	--	--	--	--	--
CL10647.Contig1_All	208	--	--	--	--	--	--	--	--
CL10647.Contig2_All	386	--	--	--	--	gi|284005279|ref|NG_016385.1|	60	7e-06	Homo sapiens RNA binding motif protein 41 (RBM41), RefSeqGene on chromosome X
CL10648.Contig1_All	226	--	--	--	--	--	--	--	--
CL10648.Contig2_All	311	--	--	--	--	--	--	--	--
CL10649.Contig1_All	217	--	--	--	--	--	--	--	--
CL1065.Contig1_All	925	--	--	--	--	--	--	--	--
CL1065.Contig2_All	206	--	--	--	--	--	--	--	--
CL10650.Contig1_All	5684	gi|327285206|ref|XP_003227325.1|	2844.7	0	PREDICTED: clathrin heavy chain 1-like [Anolis carolinensis]	gi|115925260|ref|XR_026009.1|	638	1e-179	PREDICTED: Strongylocentrotus purpuratus similar to Clathrin heavy chain 1 (CLH-17) (LOC579533), mRNA
CL10650.Contig2_All	441	gi|380809502|gb|AFE76626.1|	279.3	3e-74	clathrin heavy chain 1 [Macaca mulatta]	gi|115925260|ref|XR_026009.1|	135	2e-28	PREDICTED: Strongylocentrotus purpuratus similar to Clathrin heavy chain 1 (CLH-17) (LOC579533), mRNA
CL10651.Contig1_All	759	gi|72137184|ref|XP_791924.1|	176.8	7e-43	PREDICTED: similar to parathyroid hormone-responsive B1 [Strongylocentrotus purpuratus] >gi|115931695|ref|XP_001194496.1| PREDICTED: similar to parathyroid hormone-responsive B1 [Strongylocentrotus purpuratus]	--	--	--	--
CL10651.Contig2_All	1772	gi|72137184|ref|XP_791924.1|	604	6e-171	PREDICTED: similar to parathyroid hormone-responsive B1 [Strongylocentrotus purpuratus] >gi|115931695|ref|XP_001194496.1| PREDICTED: similar to parathyroid hormone-responsive B1 [Strongylocentrotus purpuratus]	gi|291241184|ref|XR_086607.1|	67.9	1e-07	PREDICTED: Saccoglossus kowalevskii parathyroid hormone-responsive B1-like (LOC100375000), miscRNA
CL10652.Contig1_All	483	--	--	--	--	--	--	--	--
CL10652.Contig2_All	521	--	--	--	--	--	--	--	--
CL10653.Contig1_All	319	--	--	--	--	--	--	--	--
CL10653.Contig2_All	304	--	--	--	--	--	--	--	--
CL10654.Contig1_All	1023	--	--	--	--	--	--	--	--
CL10654.Contig2_All	752	--	--	--	--	--	--	--	--
CL10654.Contig3_All	547	--	--	--	--	--	--	--	--
CL10655.Contig1_All	210	--	--	--	--	--	--	--	--
CL10656.Contig1_All	493	gi|348538430|ref|XP_003456694.1|	52.4	7e-06	PREDICTED: hypothetical protein LOC100707576 [Oreochromis niloticus]	gi|15638815|gb|AC073082.6|	61.9	2e-06	Homo sapiens BAC clone RP11-310N16 from 2, complete sequence
CL10657.Contig1_All	590	--	--	--	--	--	--	--	--
CL10657.Contig2_All	305	--	--	--	--	--	--	--	--
CL10658.Contig1_All	302	--	--	--	--	--	--	--	--
CL10658.Contig2_All	285	--	--	--	--	--	--	--	--
CL10659.Contig1_All	206	--	--	--	--	--	--	--	--
CL1066.Contig1_All	1309	gi|194756436|ref|XP_001960484.1|	59.3	4e-07	GF11488 [Drosophila ananassae] >gi|190621782|gb|EDV37306.1| GF11488 [Drosophila ananassae]	--	--	--	--
CL1066.Contig2_All	1920	--	--	--	--	--	--	--	--
CL10660.Contig1_All	1264	gi|197091713|gb|ACH42089.1|	369.4	1e-100	Snf7 [Crassostrea gigas]	gi|327275058|ref|XM_003222243.1|	101	7e-18	PREDICTED: Anolis carolinensis charged multivesicular body protein 5-like (LOC100553062), mRNA
CL10660.Contig2_All	1092	gi|197091713|gb|ACH42089.1|	369.4	1e-100	Snf7 [Crassostrea gigas]	gi|327275058|ref|XM_003222243.1|	101	6e-18	PREDICTED: Anolis carolinensis charged multivesicular body protein 5-like (LOC100553062), mRNA
CL10661.Contig1_All	203	--	--	--	--	--	--	--	--
CL10661.Contig2_All	206	--	--	--	--	--	--	--	--
CL10662.Contig1_All	796	--	--	--	--	--	--	--	--
CL10662.Contig2_All	771	--	--	--	--	--	--	--	--
CL10663.Contig1_All	1624	--	--	--	--	--	--	--	--
CL10663.Contig2_All	1246	--	--	--	--	--	--	--	--
CL10664.Contig1_All	542	--	--	--	--	--	--	--	--
CL10664.Contig2_All	204	--	--	--	--	--	--	--	--
CL10664.Contig3_All	313	--	--	--	--	--	--	--	--
CL10665.Contig1_All	1861	gi|380021827|ref|XP_003694758.1|	114.4	1e-23	PREDICTED: uncharacterized protein LOC100870110 [Apis florea]	--	--	--	--
CL10665.Contig2_All	797	gi|91086937|ref|XP_972589.1|	77.8	5e-13	PREDICTED: similar to CG14968 CG14968-PB [Tribolium castaneum] >gi|270009664|gb|EFA06112.1| hypothetical protein TcasGA2_TC008955 [Tribolium castaneum]	--	--	--	--
CL10665.Contig3_All	310	--	--	--	--	--	--	--	--
CL10666.Contig1_All	1769	--	--	--	--	--	--	--	--
CL10666.Contig2_All	1463	--	--	--	--	--	--	--	--
CL10666.Contig3_All	1496	--	--	--	--	--	--	--	--
CL10667.Contig1_All	653	--	--	--	--	--	--	--	--
CL10668.Contig1_All	628	gi|233142302|gb|ACQ91104.1|	98.6	1e-19	tetraspanin [Crassostrea ariakensis]	--	--	--	--
CL10668.Contig2_All	267	--	--	--	--	--	--	--	--
CL10668.Contig3_All	484	gi|233142302|gb|ACQ91104.1|	57	3e-07	tetraspanin [Crassostrea ariakensis]	--	--	--	--
CL10669.Contig1_All	1131	gi|167518313|ref|XP_001743497.1|	58.5	5e-07	hypothetical protein [Monosiga brevicollis MX1] >gi|163778596|gb|EDQ92211.1| predicted protein [Monosiga brevicollis MX1]	gi|22003160|emb|AL683877.10|	95.6	4e-16	Mouse DNA sequence from clone RP23-120P2 on chromosome 4 Contains the 5' end of the Mmp16 gene for matrix metalloproteinase 16, complete sequence
CL10669.Contig2_All	1104	gi|167518313|ref|XP_001743497.1|	58.5	5e-07	hypothetical protein [Monosiga brevicollis MX1] >gi|163778596|gb|EDQ92211.1| predicted protein [Monosiga brevicollis MX1]	gi|22003160|emb|AL683877.10|	95.6	4e-16	Mouse DNA sequence from clone RP23-120P2 on chromosome 4 Contains the 5' end of the Mmp16 gene for matrix metalloproteinase 16, complete sequence
CL1067.Contig1_All	1939	gi|126314351|ref|XP_001365841.1|	93.2	4e-17	PREDICTED: uncharacterized protein C21orf56 homolog isoform 1 [Monodelphis domestica]	--	--	--	--
CL1067.Contig2_All	865	gi|126314351|ref|XP_001365841.1|	91.7	4e-17	PREDICTED: uncharacterized protein C21orf56 homolog isoform 1 [Monodelphis domestica]	gi|337730192|gb|JF745110.1|	77.8	7e-11	Rimicaris exoculata clone Rim30 microsatellite sequence
CL1067.Contig3_All	1354	gi|126314351|ref|XP_001365841.1|	94	1e-17	PREDICTED: uncharacterized protein C21orf56 homolog isoform 1 [Monodelphis domestica]	--	--	--	--
CL10670.Contig1_All	2085	gi|332817236|ref|XP_001149055.2|	152.5	6e-35	PREDICTED: TRAF-interacting protein [Pan troglodytes]	--	--	--	--
CL10670.Contig2_All	208	--	--	--	--	--	--	--	--
CL10671.Contig1_All	275	--	--	--	--	--	--	--	--
CL10672.Contig1_All	3437	--	--	--	--	gi|345500008|emb|CU469343.8|	63.9	4e-06	Pig DNA sequence from clone CH242-396K9 on chromosome X, complete sequence
CL10672.Contig2_All	3321	--	--	--	--	gi|345500008|emb|CU469343.8|	63.9	4e-06	Pig DNA sequence from clone CH242-396K9 on chromosome X, complete sequence
CL10672.Contig3_All	954	--	--	--	--	--	--	--	--
CL10673.Contig1_All	972	--	--	--	--	gi|6863175|gb|AF109924.1|AF109924	151	6e-33	Helix pomatia sulfatase 1 precursor (SULF1) mRNA, complete cds
CL10673.Contig2_All	1356	--	--	--	--	gi|6863175|gb|AF109924.1|AF109924	133	2e-27	Helix pomatia sulfatase 1 precursor (SULF1) mRNA, complete cds
CL10673.Contig3_All	760	--	--	--	--	--	--	--	--
CL10673.Contig4_All	754	--	--	--	--	--	--	--	--
CL10673.Contig5_All	725	--	--	--	--	--	--	--	--
CL10673.Contig6_All	719	--	--	--	--	--	--	--	--
CL10674.Contig1_All	315	--	--	--	--	gi|55771030|emb|X55947.2|	71.9	1e-09	Helix aspersa non-neuronal intermediate filament gene for non-neuronal intermediate filament proteins A and B, exons 1-11
CL10674.Contig2_All	354	--	--	--	--	gi|55771030|emb|X55947.2|	71.9	2e-09	Helix aspersa non-neuronal intermediate filament gene for non-neuronal intermediate filament proteins A and B, exons 1-11
CL10674.Contig3_All	335	--	--	--	--	gi|55771030|emb|X55947.2|	83.8	4e-13	Helix aspersa non-neuronal intermediate filament gene for non-neuronal intermediate filament proteins A and B, exons 1-11
CL10674.Contig4_All	299	--	--	--	--	gi|55771030|emb|X55947.2|	83.8	4e-13	Helix aspersa non-neuronal intermediate filament gene for non-neuronal intermediate filament proteins A and B, exons 1-11
CL10674.Contig5_All	366	--	--	--	--	gi|55771030|emb|X55947.2|	83.8	4e-13	Helix aspersa non-neuronal intermediate filament gene for non-neuronal intermediate filament proteins A and B, exons 1-11
CL10674.Contig6_All	324	--	--	--	--	gi|55771030|emb|X55947.2|	83.8	4e-13	Helix aspersa non-neuronal intermediate filament gene for non-neuronal intermediate filament proteins A and B, exons 1-11
CL10675.Contig1_All	318	--	--	--	--	--	--	--	--
CL10675.Contig2_All	297	--	--	--	--	--	--	--	--
CL10676.Contig1_All	680	--	--	--	--	--	--	--	--
CL10677.Contig1_All	1629	gi|260826750|ref|XP_002608328.1|	197.2	1e-48	hypothetical protein BRAFLDRAFT_125500 [Branchiostoma floridae] >gi|229293679|gb|EEN64338.1| hypothetical protein BRAFLDRAFT_125500 [Branchiostoma floridae]	gi|12003195|gb|AF204931.1|AF204931	61.9	8e-06	Helix aspersa microsatellite 1/phi sequence
CL10677.Contig2_All	511	gi|260826750|ref|XP_002608328.1|	124	2e-27	hypothetical protein BRAFLDRAFT_125500 [Branchiostoma floridae] >gi|229293679|gb|EEN64338.1| hypothetical protein BRAFLDRAFT_125500 [Branchiostoma floridae]	--	--	--	--
CL10678.Contig1_All	208	--	--	--	--	--	--	--	--
CL10679.Contig1_All	250	--	--	--	--	--	--	--	--
CL10679.Contig2_All	566	--	--	--	--	--	--	--	--
CL10680.Contig1_All	443	--	--	--	--	--	--	--	--
CL10680.Contig2_All	399	--	--	--	--	--	--	--	--
CL10681.Contig1_All	1173	gi|260805003|ref|XP_002597377.1|	446	1e-123	hypothetical protein BRAFLDRAFT_118210 [Branchiostoma floridae] >gi|229282640|gb|EEN53389.1| hypothetical protein BRAFLDRAFT_118210 [Branchiostoma floridae]	gi|327259560|ref|XM_003214557.1|	63.9	1e-06	PREDICTED: Anolis carolinensis StAR-related lipid transfer (START) domain containing 9 (stard9), mRNA
CL10681.Contig2_All	842	gi|115752595|ref|XP_790655.2|	265.8	1e-69	PREDICTED: similar to C-terminal kinesin KIFC1 [Strongylocentrotus purpuratus] >gi|115929994|ref|XP_001194846.1| PREDICTED: similar to C-terminal kinesin KIFC1 [Strongylocentrotus purpuratus]	gi|260805002|ref|XM_002597331.1|	63.9	1e-06	Branchiostoma floridae hypothetical protein, mRNA
CL10682.Contig1_All	324	--	--	--	--	--	--	--	--
CL10682.Contig2_All	331	--	--	--	--	--	--	--	--
CL10683.Contig1_All	936	--	--	--	--	gi|29135614|gb|AC100810.18|	63.9	1e-06	Homo sapiens chromosome 8, clone CTD-2336O2, complete sequence
CL10683.Contig2_All	611	--	--	--	--	--	--	--	--
CL10684.Contig1_All	1689	--	--	--	--	--	--	--	--
CL10684.Contig2_All	347	--	--	--	--	gi|114703662|emb|CU074400.3|	71.9	2e-09	Mouse DNA sequence from clone RP23-88A13 on chromosome 13, complete sequence
CL10685.Contig1_All	286	--	--	--	--	--	--	--	--
CL10685.Contig2_All	221	--	--	--	--	--	--	--	--
CL10686.Contig1_All	332	--	--	--	--	--	--	--	--
CL10686.Contig2_All	314	--	--	--	--	--	--	--	--
CL10687.Contig1_All	719	--	--	--	--	--	--	--	--
CL10688.Contig1_All	208	--	--	--	--	--	--	--	--
CL10688.Contig2_All	474	--	--	--	--	--	--	--	--
CL10688.Contig3_All	504	--	--	--	--	--	--	--	--
CL10689.Contig1_All	341	--	--	--	--	--	--	--	--
CL10689.Contig2_All	2879	gi|156404504|ref|XP_001640447.1|	1077.4	0	predicted protein [Nematostella vectensis] >gi|156227581|gb|EDO48384.1| predicted protein [Nematostella vectensis]	gi|156717525|ref|NM_001102833.1|	242	7e-60	Xenopus (Silurana) tropicalis tetratricopeptide repeat domain 30a (ttc30a), mRNA >gi|134024461|gb|BC135644.1| Xenopus tropicalis fleer, mRNA (cDNA clone MGC:121708 IMAGE:7630066), complete cds
CL1069.Contig10_All	1338	--	--	--	--	--	--	--	--
CL1069.Contig11_All	2305	gi|198418353|ref|XP_002119131.1|	94.7	1e-17	PREDICTED: hypothetical protein [Ciona intestinalis]	--	--	--	--
CL1069.Contig12_All	3507	gi|198418353|ref|XP_002119131.1|	94.7	3e-17	PREDICTED: hypothetical protein [Ciona intestinalis]	--	--	--	--
CL1069.Contig13_All	508	--	--	--	--	--	--	--	--
CL1069.Contig14_All	543	--	--	--	--	--	--	--	--
CL1069.Contig15_All	337	--	--	--	--	gi|354798524|gb|JN963025.1|	85.7	1e-13	Mus musculus targeted KO-first, conditional ready, lacZ-tagged mutant allele C4bp:tm1a(KOMP)Wtsi; transgenic
CL1069.Contig16_All	2903	--	--	--	--	gi|224830240|gb|FJ755002.1|	65.9	9e-07	Helix pomatia Cd-specific metallothionein gene, complete cds
CL1069.Contig17_All	2859	--	--	--	--	gi|224830240|gb|FJ755002.1|	65.9	9e-07	Helix pomatia Cd-specific metallothionein gene, complete cds
CL1069.Contig18_All	2570	gi|321477891|gb|EFX88849.1|	98.6	1e-18	hypothetical protein DAPPUDRAFT_304790 [Daphnia pulex]	--	--	--	--
CL1069.Contig19_All	339	--	--	--	--	--	--	--	--
CL1069.Contig1_All	597	--	--	--	--	--	--	--	--
CL1069.Contig20_All	1089	gi|296194950|ref|XP_002745185.1|	54.7	8e-06	PREDICTED: hypothetical protein LOC100389613 [Callithrix jacchus]	gi|46309680|gb|AC147233.3|	77.8	9e-11	Mus musculus BAC clone RP23-350J18 from chromosome 8, complete sequence
CL1069.Contig21_All	1029	--	--	--	--	gi|343403365|emb|FQ790376.2|	67.9	8e-08	Zebrafish DNA sequence from clone CH73-210G19 in linkage group 14, complete sequence
CL1069.Contig22_All	247	--	--	--	--	gi|60459017|gb|AC133581.22|	60	4e-06	Mus musculus chromosome 1, clone RP24-395P3, complete sequence
CL1069.Contig23_All	774	--	--	--	--	--	--	--	--
CL1069.Contig24_All	885	--	--	--	--	gi|269311828|gb|GU136853.1|	65.9	3e-07	Acropora cytherea clone Ac0044 microsatellite sequence
CL1069.Contig25_All	2838	gi|321470899|gb|EFX81873.1|	528.1	8e-148	hypothetical protein DAPPUDRAFT_317026 [Daphnia pulex]	--	--	--	--
CL1069.Contig26_All	521	--	--	--	--	gi|238956086|emb|FP101858.10|	65.9	2e-07	Zebrafish DNA sequence from clone CH73-218H2 in linkage group 19, complete sequence
CL1069.Contig27_All	370	--	--	--	--	gi|12003200|gb|AF204936.1|AF204936	83.8	5e-13	Helix aspersa microsatellite 5/C sequence
CL1069.Contig28_All	208	--	--	--	--	--	--	--	--
CL1069.Contig29_All	476	--	--	--	--	--	--	--	--
CL1069.Contig2_All	593	--	--	--	--	--	--	--	--
CL1069.Contig30_All	222	--	--	--	--	--	--	--	--
CL1069.Contig31_All	280	--	--	--	--	gi|27374600|emb|AL928618.10|	67.9	2e-08	Zebrafish DNA sequence from clone CH211-10O8, complete sequence
CL1069.Contig32_All	234	--	--	--	--	--	--	--	--
CL1069.Contig33_All	713	--	--	--	--	--	--	--	--
CL1069.Contig34_All	597	--	--	--	--	--	--	--	--
CL1069.Contig35_All	349	--	--	--	--	--	--	--	--
CL1069.Contig3_All	1361	--	--	--	--	--	--	--	--
CL1069.Contig4_All	412	--	--	--	--	--	--	--	--
CL1069.Contig5_All	1103	--	--	--	--	--	--	--	--
CL1069.Contig6_All	817	--	--	--	--	--	--	--	--
CL1069.Contig7_All	767	--	--	--	--	--	--	--	--
CL1069.Contig8_All	389	--	--	--	--	--	--	--	--
CL1069.Contig9_All	608	--	--	--	--	gi|155368458|emb|CU179730.13|	77.8	5e-11	Zebrafish DNA sequence from clone CH211-186I18 in linkage group 7, complete sequence
CL10690.Contig1_All	388	--	--	--	--	--	--	--	--
CL10690.Contig2_All	368	--	--	--	--	--	--	--	--
CL10691.Contig1_All	979	--	--	--	--	--	--	--	--
CL10691.Contig2_All	929	--	--	--	--	--	--	--	--
CL10691.Contig3_All	996	--	--	--	--	--	--	--	--
CL10692.Contig1_All	449	--	--	--	--	--	--	--	--
CL10693.Contig1_All	1867	--	--	--	--	--	--	--	--
CL10694.Contig1_All	431	--	--	--	--	gi|354797578|gb|JN962079.1|	71.9	2e-09	Mus musculus targeted KO-first, conditional ready, lacZ-tagged mutant allele Erp44:tm1a(KOMP)Wtsi; transgenic
CL10695.Contig1_All	683	--	--	--	--	--	--	--	--
CL10695.Contig2_All	975	gi|346473023|gb|AEO36356.1|	102.1	3e-20	hypothetical protein [Amblyomma maculatum]	--	--	--	--
CL10695.Contig3_All	344	--	--	--	--	--	--	--	--
CL10696.Contig1_All	554	--	--	--	--	gi|306440000|gb|AC239492.2|	61.9	3e-06	Chrysemys picta BAC clone CHY3-100H12 from chromosome unknown, complete sequence
CL10696.Contig2_All	835	--	--	--	--	gi|40879301|emb|AJ620737.1|	67.9	6e-08	Tetraodon nigroviridis transposon Charlot3_Tet
CL10697.Contig1_All	499	--	--	--	--	--	--	--	--
CL10697.Contig2_All	226	--	--	--	--	--	--	--	--
CL10698.Contig1_All	6144	gi|261333820|emb|CBH16815.1|	69.3	2e-09	hypothetical protein, conserved, (fragment) [Trypanosoma brucei gambiense DAL972]	--	--	--	--
CL10698.Contig2_All	6114	gi|261333820|emb|CBH16815.1|	67.8	7e-09	hypothetical protein, conserved, (fragment) [Trypanosoma brucei gambiense DAL972]	--	--	--	--
CL10699.Contig1_All	1611	--	--	--	--	--	--	--	--
CL10699.Contig2_All	647	gi|260811516|ref|XP_002600468.1|	120.6	4e-26	hypothetical protein BRAFLDRAFT_119296 [Branchiostoma floridae] >gi|229285755|gb|EEN56480.1| hypothetical protein BRAFLDRAFT_119296 [Branchiostoma floridae]	--	--	--	--
CL10699.Contig3_All	2174	--	--	--	--	gi|238737449|gb|GQ187578.1|	71.9	1e-08	Agkistrodon contortrix clone E33DIFJ02HVM4F microsatellite sequence
CL10699.Contig4_All	2176	gi|260811516|ref|XP_002600468.1|	128.6	1e-27	hypothetical protein BRAFLDRAFT_119296 [Branchiostoma floridae] >gi|229285755|gb|EEN56480.1| hypothetical protein BRAFLDRAFT_119296 [Branchiostoma floridae]	--	--	--	--
CL1070.Contig1_All	354	--	--	--	--	--	--	--	--
CL1070.Contig2_All	1067	--	--	--	--	--	--	--	--
CL1070.Contig3_All	410	--	--	--	--	--	--	--	--
CL10700.Contig1_All	208	--	--	--	--	--	--	--	--
CL10700.Contig2_All	1415	--	--	--	--	--	--	--	--
CL10701.Contig1_All	1149	--	--	--	--	--	--	--	--
CL10701.Contig2_All	1184	--	--	--	--	--	--	--	--
CL10702.Contig1_All	217	--	--	--	--	--	--	--	--
CL10702.Contig2_All	215	--	--	--	--	--	--	--	--
CL10703.Contig1_All	357	--	--	--	--	--	--	--	--
CL10703.Contig2_All	415	--	--	--	--	gi|269945652|emb|FP243386.8|	63.9	5e-07	Zebrafish DNA sequence from clone CH73-322F19 in linkage group 5, complete sequence
CL10704.Contig1_All	327	--	--	--	--	--	--	--	--
CL10704.Contig2_All	350	--	--	--	--	--	--	--	--
CL10705.Contig1_All	273	--	--	--	--	--	--	--	--
CL10705.Contig2_All	316	--	--	--	--	--	--	--	--
CL10706.Contig1_All	216	gi|170595123|ref|XP_001902255.1|	132.1	6e-30	U88 [Brugia malayi]	gi|76780787|emb|CR792453.9|	83.8	3e-13	Zebrafish DNA sequence from clone DKEY-12F6 in linkage group 3, complete sequence
CL10707.Contig1_All	372	gi|281201593|gb|EFA75802.1|	53.9	2e-06	phosphatidylinositol 4-kinase [Polysphondylium pallidum PN500]	gi|111038150|gb|AC132998.5|	71.9	2e-09	Rattus norvegicus BAC CH230-6L10 () complete sequence
CL10708.Contig1_All	2532	--	--	--	--	--	--	--	--
CL10708.Contig2_All	3179	gi|215415905|dbj|BAG85183.1|	127.9	2e-27	hypoxia-inducible factor 1 alpha [Crassostrea gigas]	--	--	--	--
CL10708.Contig3_All	3210	gi|215415905|dbj|BAG85183.1|	127.9	2e-27	hypoxia-inducible factor 1 alpha [Crassostrea gigas]	--	--	--	--
CL10708.Contig4_All	3148	gi|215415905|dbj|BAG85183.1|	127.9	2e-27	hypoxia-inducible factor 1 alpha [Crassostrea gigas]	--	--	--	--
CL10709.Contig1_All	256	--	--	--	--	--	--	--	--
CL10709.Contig2_All	239	--	--	--	--	--	--	--	--
CL1071.Contig1_All	274	--	--	--	--	--	--	--	--
CL10711.Contig1_All	362	--	--	--	--	--	--	--	--
CL10711.Contig2_All	350	--	--	--	--	--	--	--	--
CL10712.Contig1_All	2074	gi|291229380|ref|XP_002734661.1|	427.9	8e-118	PREDICTED: sialin-like [Saccoglossus kowalevskii]	--	--	--	--
CL10712.Contig2_All	262	gi|383865486|ref|XP_003708204.1|	80.5	2e-14	PREDICTED: putative inorganic phosphate cotransporter-like [Megachile rotundata]	--	--	--	--
CL10713.Contig1_All	585	gi|346473495|gb|AEO36592.1|	115.9	9e-25	hypothetical protein [Amblyomma maculatum]	gi|110810181|gb|DQ851108.1|	226	8e-56	Bigelowiella natans plastid, complete genome
CL10714.Contig1_All	294	--	--	--	--	--	--	--	--
CL10716.Contig1_All	351	--	--	--	--	--	--	--	--
CL10716.Contig2_All	279	--	--	--	--	--	--	--	--
CL10717.Contig1_All	227	--	--	--	--	--	--	--	--
CL10718.Contig1_All	428	--	--	--	--	gi|353677987|gb|AC245229.5|	69.9	8e-09	Rattus norvegicus Y Chr BAC RNAEX-47K04 (Amplicon Express Rat SHR-Akr BAC library) complete sequence
CL10718.Contig2_All	361	--	--	--	--	gi|353677987|gb|AC245229.5|	69.9	7e-09	Rattus norvegicus Y Chr BAC RNAEX-47K04 (Amplicon Express Rat SHR-Akr BAC library) complete sequence
CL10719.Contig1_All	958	--	--	--	--	gi|34495066|gb|AC124755.4|	61.9	4e-06	Mus musculus BAC clone RP23-285L4 from chromosome 12, complete sequence
CL10719.Contig2_All	226	--	--	--	--	--	--	--	--
CL10719.Contig3_All	241	--	--	--	--	--	--	--	--
CL1072.Contig1_All	714	gi|115699971|ref|XP_787609.2|	71.6	3e-11	PREDICTED: similar to RhoGTPase regulating protein variant ARHGAP20-1ad [Strongylocentrotus purpuratus] >gi|115970721|ref|XP_001185876.1| PREDICTED: similar to RhoGTPase regulating protein variant ARHGAP20-1ad [Strongylocentrotus purpuratus]	gi|221513050|ref|NM_001144509.1|	61.9	3e-06	Drosophila melanogaster teyrha-meyrha (tey), transcript variant B, mRNA
CL1072.Contig2_All	569	gi|66809595|ref|XP_638520.1|	53.9	4e-06	armadillo-like helical domain-containing protein [Dictyostelium discoideum AX4] >gi|74854233|sp|Q54PL2.1|INT7_DICDI RecName: Full=Integrator complex subunit 7 homolog >gi|60467132|gb|EAL65168.1| armadillo-like helical domain-containing protein [Dictyostel	gi|221513050|ref|NM_001144509.1|	61.9	3e-06	Drosophila melanogaster teyrha-meyrha (tey), transcript variant B, mRNA
CL1072.Contig3_All	7895	gi|260789546|ref|XP_002589807.1|	352.8	1e-94	hypothetical protein BRAFLDRAFT_125910 [Branchiostoma floridae] >gi|229274990|gb|EEN45818.1| hypothetical protein BRAFLDRAFT_125910 [Branchiostoma floridae]	gi|66818254|ref|XM_637695.1|	67.9	6e-07	Dictyostelium discoideum AX4 hypothetical protein (DDB_G0277165) mRNA, complete cds
CL10720.Contig1_All	1232	gi|351699066|gb|EHB01985.1|	398.7	2e-109	Alpha-1,3-mannosyl-glycoprotein 2-beta-N-acetylglucosaminyltransferase [Heterocephalus glaber]	gi|260820508|ref|XM_002605531.1|	65.9	4e-07	Branchiostoma floridae hypothetical protein, mRNA
CL10720.Contig2_All	333	gi|41053413|ref|NP_956970.1|	144.4	1e-33	mannosyl (alpha-1,3-)-glycoprotein beta-1,2-N-acetylglucosaminyltransferase [Danio rerio] >gi|37194843|gb|AAH58297.1| Zgc:66030 [Danio rerio]	gi|260820508|ref|XM_002605531.1|	65.9	9e-08	Branchiostoma floridae hypothetical protein, mRNA
CL10721.Contig1_All	1171	--	--	--	--	--	--	--	--
CL10721.Contig2_All	1902	--	--	--	--	--	--	--	--
CL10721.Contig3_All	912	--	--	--	--	--	--	--	--
CL10722.Contig1_All	345	--	--	--	--	--	--	--	--
CL10722.Contig2_All	415	--	--	--	--	--	--	--	--
CL10723.Contig1_All	260	--	--	--	--	--	--	--	--
CL10723.Contig2_All	239	--	--	--	--	--	--	--	--
CL10725.Contig1_All	333	gi|307207799|gb|EFN85417.1|	57.8	1e-07	hypothetical protein EAI_14633 [Harpegnathos saltator]	gi|354799519|gb|JN964020.1|	67.9	2e-08	Mus musculus targeted non-conditional, lacZ-tagged mutant allele Fkbp1b:tm1e(EUCOMM)Hmgu; transgenic
CL10726.Contig1_All	267	--	--	--	--	--	--	--	--
CL10726.Contig2_All	237	--	--	--	--	--	--	--	--
CL10727.Contig1_All	265	--	--	--	--	--	--	--	--
CL10728.Contig1_All	715	gi|260787672|ref|XP_002588876.1|	138.3	2e-31	hypothetical protein BRAFLDRAFT_235882 [Branchiostoma floridae] >gi|229274047|gb|EEN44887.1| hypothetical protein BRAFLDRAFT_235882 [Branchiostoma floridae]	--	--	--	--
CL10728.Contig2_All	448	gi|354500954|ref|XP_003512561.1|	79.3	4e-14	PREDICTED: rap1 GTPase-GDP dissociation stimulator 1-like, partial [Cricetulus griseus]	--	--	--	--
CL10729.Contig1_All	1277	--	--	--	--	--	--	--	--
CL10729.Contig2_All	277	--	--	--	--	gi|41053301|gb|AC118210.6|	67.9	2e-08	Mus musculus chromosome 9, clone RP24-124B1, complete sequence
CL1073.Contig1_All	505	--	--	--	--	--	--	--	--
CL1073.Contig2_All	442	--	--	--	--	--	--	--	--
CL10730.Contig1_All	1105	--	--	--	--	gi|12003195|gb|AF204931.1|AF204931	63.9	1e-06	Helix aspersa microsatellite 1/phi sequence
CL10730.Contig2_All	992	--	--	--	--	gi|12003195|gb|AF204931.1|AF204931	71.9	5e-09	Helix aspersa microsatellite 1/phi sequence
CL10730.Contig3_All	1893	--	--	--	--	--	--	--	--
CL10731.Contig1_All	3165	gi|311267981|ref|XP_003131824.1|	354.8	1e-95	PREDICTED: peroxisomal sarcosine oxidase-like [Sus scrofa]	gi|149641831|ref|XM_001510634.1|	65.9	1e-06	PREDICTED: Ornithorhynchus anatinus peroxisomal sarcosine oxidase-like (LOC100079754), mRNA
CL10731.Contig2_All	1450	gi|149053482|gb|EDM05299.1|	145.2	6e-33	rCG35090 [Rattus norvegicus]	--	--	--	--
CL10731.Contig3_All	3315	gi|311267981|ref|XP_003131824.1|	354.8	1e-95	PREDICTED: peroxisomal sarcosine oxidase-like [Sus scrofa]	gi|149641831|ref|XM_001510634.1|	65.9	1e-06	PREDICTED: Ornithorhynchus anatinus peroxisomal sarcosine oxidase-like (LOC100079754), mRNA
CL10732.Contig1_All	460	gi|123427793|ref|XP_001307336.1|	52.4	6e-06	polymorphic repeat outer membrane protein [Trichomonas vaginalis G3]	--	--	--	--
CL10732.Contig2_All	793	--	--	--	--	--	--	--	--
CL10732.Contig3_All	2268	gi|156346344|ref|XP_001621513.1|	37.4	4e-09	hypothetical protein NEMVEDRAFT_v1g3251 [Nematostella vectensis] >gi|156207540|gb|EDO29413.1| predicted protein [Nematostella vectensis]	--	--	--	--
CL10733.Contig1_All	402	--	--	--	--	--	--	--	--
CL10733.Contig2_All	362	--	--	--	--	--	--	--	--
CL10734.Contig1_All	312	--	--	--	--	--	--	--	--
CL10735.Contig1_All	1748	gi|321477682|gb|EFX88640.1|	84	2e-14	phospholipase C, beta isoform [Daphnia pulex]	gi|345490548|ref|XR_134115.1|	87.7	1e-13	PREDICTED: Nasonia vitripennis 1-phosphatidylinositol-4,5-bisphosphate phosphodiesterase-like (LOC100122708), miscRNA
CL10735.Contig2_All	894	gi|321477682|gb|EFX88640.1|	176.4	1e-42	phospholipase C, beta isoform [Daphnia pulex]	gi|345490548|ref|XR_134115.1|	97.6	7e-17	PREDICTED: Nasonia vitripennis 1-phosphatidylinositol-4,5-bisphosphate phosphodiesterase-like (LOC100122708), miscRNA
CL10736.Contig1_All	1798	gi|91092242|ref|XP_971366.1|	605.1	3e-171	PREDICTED: similar to zinc finger protein [Tribolium castaneum] >gi|270014427|gb|EFA10875.1| hypothetical protein TcasGA2_TC001697 [Tribolium castaneum]	gi|194221336|ref|XM_001498598.2|	168	5e-38	PREDICTED: Equus caballus ariadne homolog 2 (Drosophila) (ARIH2), mRNA
CL10736.Contig2_All	838	gi|291221611|ref|XP_002730810.1|	423.3	5e-117	PREDICTED: ariadne 2-like [Saccoglossus kowalevskii]	gi|83307315|emb|CT033289.1|	159	2e-35	Platynereis dumerilii EST IB0AAA23AH03EM1
CL10737.Contig1_All	202	gi|260797691|ref|XP_002593835.1|	75.1	9e-13	hypothetical protein BRAFLDRAFT_58305 [Branchiostoma floridae] >gi|229279065|gb|EEN49846.1| hypothetical protein BRAFLDRAFT_58305 [Branchiostoma floridae]	--	--	--	--
CL10737.Contig2_All	1592	gi|348580447|ref|XP_003475990.1|	391.3	6e-107	PREDICTED: protein phosphatase 1 regulatory subunit 12A-like isoform 3 [Cavia porcellus]	gi|332811632|ref|XM_514103.3|	75.8	5e-10	PREDICTED: Pan troglodytes protein phosphatase 1, regulatory (inhibitor) subunit 12B, transcript variant 4 (PPP1R12B), mRNA
CL10738.Contig1_All	209	--	--	--	--	--	--	--	--
CL10739.Contig1_All	2103	gi|260829923|ref|XP_002609911.1|	328.6	6e-88	hypothetical protein BRAFLDRAFT_90706 [Branchiostoma floridae] >gi|229295273|gb|EEN65921.1| hypothetical protein BRAFLDRAFT_90706 [Branchiostoma floridae]	gi|182890607|gb|BC164846.1|	77.8	2e-10	Danio rerio zgc:110265, mRNA (cDNA clone MGC:192021 IMAGE:100060330), complete cds
CL10739.Contig2_All	2124	gi|260829923|ref|XP_002609911.1|	377.1	1e-102	hypothetical protein BRAFLDRAFT_90706 [Branchiostoma floridae] >gi|229295273|gb|EEN65921.1| hypothetical protein BRAFLDRAFT_90706 [Branchiostoma floridae]	gi|182890607|gb|BC164846.1|	77.8	2e-10	Danio rerio zgc:110265, mRNA (cDNA clone MGC:192021 IMAGE:100060330), complete cds
CL1074.Contig1_All	677	--	--	--	--	--	--	--	--
CL1074.Contig2_All	2152	--	--	--	--	gi|27763676|gb|AY179180.1|	73.8	3e-09	Helix aspersa eukaryotic translation initiation factor 2 alpha subunit mRNA, partial cds
CL10740.Contig1_All	1253	--	--	--	--	--	--	--	--
CL10740.Contig2_All	218	--	--	--	--	--	--	--	--
CL10741.Contig1_All	772	--	--	--	--	gi|12003194|gb|AF204930.1|AF204930	63.9	9e-07	Helix aspersa microsatellite 1/alpha sequence
CL10741.Contig2_All	558	--	--	--	--	--	--	--	--
CL10742.Contig1_All	271	--	--	--	--	--	--	--	--
CL10743.Contig1_All	456	--	--	--	--	--	--	--	--
CL10743.Contig2_All	1177	--	--	--	--	--	--	--	--
CL10744.Contig1_All	544	--	--	--	--	--	--	--	--
CL10745.Contig1_All	240	--	--	--	--	--	--	--	--
CL10746.Contig1_All	483	gi|167524669|ref|XP_001746670.1|	52	9e-06	hypothetical protein [Monosiga brevicollis MX1] >gi|163774940|gb|EDQ88566.1| predicted protein [Monosiga brevicollis MX1]	gi|121663775|emb|CT025733.5|	97.6	4e-17	Zebrafish DNA sequence from clone DKEY-208H1 in linkage group 8, complete sequence
CL10746.Contig2_All	305	--	--	--	--	gi|57209579|emb|CR932808.1|	97.6	2e-17	Mus musculus chromosome 2, clone RPCI-21-370D12 strain 129/Sv, complete sequence
CL10747.Contig1_All	3017	gi|327261903|ref|XP_003215766.1|	642.1	0	PREDICTED: e3 ubiquitin-protein ligase HUWE1-like [Anolis carolinensis]	gi|66820716|ref|XM_638843.1|	73.8	4e-09	Dictyostelium discoideum AX4 MIZ-type zinc finger-containing protein (DDB_G0274743) mRNA, complete cds >gi|338858371|dbj|AB642170.1| Dictyostelium discoideum pisA mRNA for PIAS homologue, complete cds
CL10747.Contig2_All	3120	gi|327261903|ref|XP_003215766.1|	627.9	8e-178	PREDICTED: e3 ubiquitin-protein ligase HUWE1-like [Anolis carolinensis]	gi|66820716|ref|XM_638843.1|	73.8	4e-09	Dictyostelium discoideum AX4 MIZ-type zinc finger-containing protein (DDB_G0274743) mRNA, complete cds >gi|338858371|dbj|AB642170.1| Dictyostelium discoideum pisA mRNA for PIAS homologue, complete cds
CL10748.Contig1_All	270	--	--	--	--	--	--	--	--
CL10748.Contig2_All	1131	gi|344244673|gb|EGW00777.1|	58.2	7e-07	Vomeronasal type-1 receptor 4 [Cricetulus griseus]	gi|2916859|emb|Z97055.1|	69.9	2e-08	Human DNA sequence from clone RP3-388M5 on chromosome 22 Contains the 5' end of the PNPLA3 gene for patatin-like phospholipase domain containing 3, the SULT4A1 gene for sulfotransferase family 4A, member 1, the gene for a high-mobility group nucleosomal b
CL10749.Contig1_All	801	--	--	--	--	--	--	--	--
CL10749.Contig2_All	414	--	--	--	--	--	--	--	--
CL1075.Contig1_All	342	--	--	--	--	--	--	--	--
CL10750.Contig1_All	523	--	--	--	--	--	--	--	--
CL10751.Contig1_All	221	--	--	--	--	--	--	--	--
CL10752.Contig1_All	490	--	--	--	--	gi|11066247|gb|AF197881.1|AF197881	71.9	2e-09	Helix lucorum presenilin (PS) mRNA, complete cds
CL10752.Contig2_All	503	--	--	--	--	gi|11066247|gb|AF197881.1|AF197881	71.9	2e-09	Helix lucorum presenilin (PS) mRNA, complete cds
CL10752.Contig3_All	648	--	--	--	--	--	--	--	--
CL10753.Contig1_All	699	--	--	--	--	--	--	--	--
CL10753.Contig2_All	409	--	--	--	--	--	--	--	--
CL10754.Contig1_All	293	--	--	--	--	--	--	--	--
CL10754.Contig2_All	262	--	--	--	--	--	--	--	--
CL10755.Contig1_All	215	--	--	--	--	--	--	--	--
CL10756.Contig1_All	253	gi|198438481|ref|XP_002130951.1|	118.6	7e-26	PREDICTED: similar to MGC115188 protein [Ciona intestinalis]	--	--	--	--
CL10756.Contig2_All	1764	gi|260804965|ref|XP_002597358.1|	415.2	4e-114	hypothetical protein BRAFLDRAFT_260972 [Branchiostoma floridae] >gi|229282621|gb|EEN53370.1| hypothetical protein BRAFLDRAFT_260972 [Branchiostoma floridae]	gi|291391336|ref|XM_002712008.1|	67.9	1e-07	PREDICTED: Oryctolagus cuniculus zinc finger protein (C2H2 type) 277 (LOC100356034), mRNA
CL10757.Contig1_All	2271	--	--	--	--	gi|6863175|gb|AF109924.1|AF109924	65.9	7e-07	Helix pomatia sulfatase 1 precursor (SULF1) mRNA, complete cds
CL10757.Contig2_All	1516	--	--	--	--	--	--	--	--
CL10757.Contig3_All	3489	gi|345495001|ref|XP_001605299.2|	357.5	2e-96	PREDICTED: zinc finger MYM-type protein 4-like [Nasonia vitripennis]	gi|167555111|ref|NM_001114399.1|	67.9	3e-07	Mus musculus zinc finger, MYM-type 4 (Zmym4), mRNA
CL10758.Contig1_All	877	gi|351696964|gb|EHA99882.1|	425.6	1e-117	40S ribosomal protein S3 [Heterocephalus glaber]	gi|166952342|gb|EU302565.1|	256	1e-64	Lineus viridis ribosomal protein rps3 mRNA, partial cds
CL10758.Contig2_All	877	gi|351696964|gb|EHA99882.1|	427.6	3e-118	40S ribosomal protein S3 [Heterocephalus glaber]	gi|182891739|gb|BC165099.1|	260	9e-66	Danio rerio ribosomal protein S3, mRNA (cDNA clone MGC:192274 IMAGE:100060583), complete cds
CL10758.Contig3_All	866	gi|155369251|ref|NP_001094409.1|	425.6	1e-117	40S ribosomal protein S3-A [Xenopus laevis] >gi|133940|sp|P02350.2|RS31_XENLA RecName: Full=40S ribosomal protein S3-A; AltName: Full=S1A >gi|65091|emb|CAA40592.1| ribosomal protein S1a [Xenopus laevis] >gi|27769401|gb|AAH42230.1| Ribosomal protein S1a pr	gi|182891739|gb|BC165099.1|	266	1e-67	Danio rerio ribosomal protein S3, mRNA (cDNA clone MGC:192274 IMAGE:100060583), complete cds
CL10758.Contig4_All	866	gi|155369251|ref|NP_001094409.1|	427.6	3e-118	40S ribosomal protein S3-A [Xenopus laevis] >gi|133940|sp|P02350.2|RS31_XENLA RecName: Full=40S ribosomal protein S3-A; AltName: Full=S1A >gi|65091|emb|CAA40592.1| ribosomal protein S1a [Xenopus laevis] >gi|27769401|gb|AAH42230.1| Ribosomal protein S1a pr	gi|182891739|gb|BC165099.1|	274	6e-70	Danio rerio ribosomal protein S3, mRNA (cDNA clone MGC:192274 IMAGE:100060583), complete cds
CL10759.Contig1_All	263	--	--	--	--	--	--	--	--
CL10759.Contig2_All	263	--	--	--	--	--	--	--	--
CL10760.Contig1_All	870	--	--	--	--	--	--	--	--
CL10760.Contig2_All	225	--	--	--	--	--	--	--	--
CL10761.Contig1_All	396	--	--	--	--	--	--	--	--
CL10761.Contig2_All	478	--	--	--	--	--	--	--	--
CL10762.Contig1_All	241	gi|328697255|ref|XP_003240286.1|	74.3	1e-12	PREDICTED: zinc finger protein 2 [Acyrthosiphon pisum]	--	--	--	--
CL10762.Contig2_All	533	gi|378744161|ref|NP_001243753.1|	53.1	5e-06	zinc finger protein 195 isoform 8 [Homo sapiens]	--	--	--	--
CL10762.Contig3_All	223	gi|156328698|ref|XP_001618979.1|	54.3	1e-06	hypothetical protein NEMVEDRAFT_v1g231585 [Nematostella vectensis] >gi|156201151|gb|EDO26879.1| predicted protein [Nematostella vectensis]	--	--	--	--
CL10764.Contig1_All	220	--	--	--	--	--	--	--	--
CL10764.Contig2_All	312	--	--	--	--	--	--	--	--
CL10765.Contig1_All	464	--	--	--	--	--	--	--	--
CL10765.Contig2_All	782	--	--	--	--	--	--	--	--
CL10766.Contig1_All	2296	--	--	--	--	--	--	--	--
CL10766.Contig2_All	2206	--	--	--	--	--	--	--	--
CL10766.Contig3_All	2492	--	--	--	--	--	--	--	--
CL10766.Contig4_All	2540	--	--	--	--	--	--	--	--
CL10767.Contig1_All	973	--	--	--	--	gi|224830240|gb|FJ755002.1|	63.9	1e-06	Helix pomatia Cd-specific metallothionein gene, complete cds
CL10767.Contig2_All	1010	--	--	--	--	gi|224830240|gb|FJ755002.1|	63.9	1e-06	Helix pomatia Cd-specific metallothionein gene, complete cds
CL10767.Contig3_All	970	--	--	--	--	gi|224830240|gb|FJ755002.1|	67.9	7e-08	Helix pomatia Cd-specific metallothionein gene, complete cds
CL10767.Contig4_All	1007	--	--	--	--	gi|224830240|gb|FJ755002.1|	67.9	8e-08	Helix pomatia Cd-specific metallothionein gene, complete cds
CL10768.Contig1_All	273	--	--	--	--	--	--	--	--
CL10769.Contig1_All	304	--	--	--	--	gi|12003195|gb|AF204931.1|AF204931	60	5e-06	Helix aspersa microsatellite 1/phi sequence
CL10769.Contig2_All	380	--	--	--	--	gi|224830240|gb|FJ755002.1|	63.9	4e-07	Helix pomatia Cd-specific metallothionein gene, complete cds
CL1077.Contig1_All	297	gi|6863176|gb|AAF30402.1|AF109924_1	180.6	1e-44	sulfatase 1 precursor [Helix pomatia]	gi|6863175|gb|AF109924.1|AF109924	266	4e-68	Helix pomatia sulfatase 1 precursor (SULF1) mRNA, complete cds
CL1077.Contig2_All	2688	gi|6863176|gb|AAF30402.1|AF109924_1	738	0	sulfatase 1 precursor [Helix pomatia]	gi|6863175|gb|AF109924.1|AF109924	864	0	Helix pomatia sulfatase 1 precursor (SULF1) mRNA, complete cds
CL1077.Contig3_All	2170	gi|6863176|gb|AAF30402.1|AF109924_1	446	3e-123	sulfatase 1 precursor [Helix pomatia]	gi|6863175|gb|AF109924.1|AF109924	1695	0	Helix pomatia sulfatase 1 precursor (SULF1) mRNA, complete cds
CL1077.Contig4_All	511	gi|6863176|gb|AAF30402.1|AF109924_1	131.7	1e-29	sulfatase 1 precursor [Helix pomatia]	gi|6863175|gb|AF109924.1|AF109924	349	7e-93	Helix pomatia sulfatase 1 precursor (SULF1) mRNA, complete cds
CL10770.Contig1_All	233	--	--	--	--	--	--	--	--
CL10770.Contig2_All	212	--	--	--	--	--	--	--	--
CL10771.Contig1_All	244	--	--	--	--	--	--	--	--
CL10771.Contig2_All	225	--	--	--	--	--	--	--	--
CL10772.Contig1_All	517	--	--	--	--	--	--	--	--
CL10772.Contig2_All	548	--	--	--	--	--	--	--	--
CL10773.Contig1_All	735	--	--	--	--	--	--	--	--
CL10773.Contig2_All	643	--	--	--	--	--	--	--	--
CL10773.Contig3_All	624	--	--	--	--	--	--	--	--
CL10774.Contig1_All	994	--	--	--	--	--	--	--	--
CL10774.Contig2_All	1020	--	--	--	--	--	--	--	--
CL10775.Contig1_All	210	--	--	--	--	--	--	--	--
CL10775.Contig2_All	202	--	--	--	--	--	--	--	--
CL10776.Contig1_All	978	--	--	--	--	--	--	--	--
CL10776.Contig2_All	396	--	--	--	--	--	--	--	--
CL10777.Contig1_All	935	--	--	--	--	--	--	--	--
CL10777.Contig2_All	881	--	--	--	--	--	--	--	--
CL10777.Contig3_All	989	--	--	--	--	--	--	--	--
CL10778.Contig1_All	1422	--	--	--	--	--	--	--	--
CL10778.Contig2_All	5024	--	--	--	--	--	--	--	--
CL10778.Contig3_All	4016	--	--	--	--	--	--	--	--
CL10779.Contig1_All	402	gi|149043451|gb|EDL96902.1|	57.8	1e-07	rCG65894 [Rattus norvegicus]	--	--	--	--
CL10779.Contig2_All	252	gi|260818585|ref|XP_002604463.1|	52.4	6e-06	hypothetical protein BRAFLDRAFT_79236 [Branchiostoma floridae] >gi|229289790|gb|EEN60474.1| hypothetical protein BRAFLDRAFT_79236 [Branchiostoma floridae]	--	--	--	--
CL10780.Contig1_All	242	--	--	--	--	--	--	--	--
CL10780.Contig2_All	213	--	--	--	--	--	--	--	--
CL10781.Contig1_All	1326	--	--	--	--	--	--	--	--
CL10781.Contig2_All	1339	--	--	--	--	--	--	--	--
CL10781.Contig3_All	316	--	--	--	--	--	--	--	--
CL10782.Contig1_All	611	--	--	--	--	gi|47131444|gb|AC124717.3|	67.9	5e-08	Mus musculus BAC clone RP24-147K15 from chromosome 18, complete sequence
CL10782.Contig2_All	688	--	--	--	--	gi|32347756|gb|AY285413.1|	75.8	2e-10	Sus scrofa clone UMNp1317.gcg microsatellite sequence
CL10783.Contig1_All	454	--	--	--	--	--	--	--	--
CL10783.Contig2_All	430	--	--	--	--	--	--	--	--
CL10784.Contig1_All	301	--	--	--	--	--	--	--	--
CL10784.Contig2_All	270	--	--	--	--	--	--	--	--
CL10785.Contig1_All	276	--	--	--	--	--	--	--	--
CL10785.Contig2_All	239	--	--	--	--	--	--	--	--
CL10786.Contig1_All	283	--	--	--	--	--	--	--	--
CL10787.Contig1_All	1329	gi|260798781|ref|XP_002594378.1|	530.4	6e-149	hypothetical protein BRAFLDRAFT_262257 [Branchiostoma floridae] >gi|229279612|gb|EEN50389.1| hypothetical protein BRAFLDRAFT_262257 [Branchiostoma floridae]	gi|315075410|gb|AC241622.4|	69.9	3e-08	Mus musculus BAC clone RP23-353M5 from chromosome 5, complete sequence
CL10787.Contig2_All	1950	gi|260798781|ref|XP_002594378.1|	530.4	1e-148	hypothetical protein BRAFLDRAFT_262257 [Branchiostoma floridae] >gi|229279612|gb|EEN50389.1| hypothetical protein BRAFLDRAFT_262257 [Branchiostoma floridae]	gi|315075410|gb|AC241622.4|	69.9	4e-08	Mus musculus BAC clone RP23-353M5 from chromosome 5, complete sequence
CL10787.Contig3_All	1302	gi|260798781|ref|XP_002594378.1|	530.4	6e-149	hypothetical protein BRAFLDRAFT_262257 [Branchiostoma floridae] >gi|229279612|gb|EEN50389.1| hypothetical protein BRAFLDRAFT_262257 [Branchiostoma floridae]	gi|315075410|gb|AC241622.4|	69.9	2e-08	Mus musculus BAC clone RP23-353M5 from chromosome 5, complete sequence
CL10788.Contig1_All	1355	--	--	--	--	--	--	--	--
CL10788.Contig2_All	1357	--	--	--	--	--	--	--	--
CL10789.Contig1_All	407	gi|308469594|ref|XP_003097034.1|	52.8	4e-06	hypothetical protein CRE_21981 [Caenorhabditis remanei] >gi|308241073|gb|EFO85025.1| hypothetical protein CRE_21981 [Caenorhabditis remanei]	gi|41471377|gb|AC146612.2|	63.9	5e-07	Mus musculus BAC clone RP23-56K8 from chromosome 5, complete sequence
CL10789.Contig2_All	355	gi|293361836|ref|XP_002730111.1|	61.6	1e-08	PREDICTED: hypothetical protein [Rattus norvegicus]	gi|347969580|ref|XM_307783.5|	67.9	3e-08	Anopheles gambiae str. PEST AGAP003276-PA (AgaP_AGAP003276) mRNA, complete cds
CL1079.Contig1_All	710	--	--	--	--	--	--	--	--
CL1079.Contig2_All	729	--	--	--	--	--	--	--	--
CL10790.Contig1_All	273	--	--	--	--	--	--	--	--
CL10790.Contig2_All	209	--	--	--	--	--	--	--	--
CL10791.Contig1_All	208	--	--	--	--	--	--	--	--
CL10792.Contig1_All	847	gi|291229380|ref|XP_002734661.1|	123.6	9e-27	PREDICTED: sialin-like [Saccoglossus kowalevskii]	gi|158296284|ref|XM_316705.4|	81.8	4e-12	Anopheles gambiae str. PEST AGAP006669-PA (AgaP_AGAP006669) mRNA, complete cds
CL10792.Contig2_All	266	gi|260815277|ref|XP_002602400.1|	89	6e-17	hypothetical protein BRAFLDRAFT_274979 [Branchiostoma floridae] >gi|229287709|gb|EEN58412.1| hypothetical protein BRAFLDRAFT_274979 [Branchiostoma floridae]	--	--	--	--
CL10793.Contig1_All	3698	--	--	--	--	gi|224830240|gb|FJ755002.1|	69.9	7e-08	Helix pomatia Cd-specific metallothionein gene, complete cds
CL10793.Contig2_All	2043	--	--	--	--	--	--	--	--
CL10793.Contig3_All	1230	--	--	--	--	--	--	--	--
CL10793.Contig4_All	614	--	--	--	--	gi|224830240|gb|FJ755002.1|	71.9	3e-09	Helix pomatia Cd-specific metallothionein gene, complete cds
CL10794.Contig1_All	1832	gi|327265777|ref|XP_003217684.1|	67.4	2e-09	PREDICTED: probable G-protein coupled receptor-like [Anolis carolinensis]	--	--	--	--
CL10794.Contig2_All	1931	gi|327265777|ref|XP_003217684.1|	67.4	2e-09	PREDICTED: probable G-protein coupled receptor-like [Anolis carolinensis]	--	--	--	--
CL10795.Contig1_All	795	--	--	--	--	--	--	--	--
CL10795.Contig2_All	1346	--	--	--	--	--	--	--	--
CL10796.Contig1_All	719	--	--	--	--	--	--	--	--
CL10797.Contig1_All	685	--	--	--	--	--	--	--	--
CL10798.Contig1_All	2939	gi|326431449|gb|EGD77019.1|	58.2	2e-06	plasminogen [Salpingoeca sp. ATCC 50818]	gi|350420571|ref|XM_003492504.1|	65.9	9e-07	PREDICTED: Bombus impatiens hypothetical protein LOC100741268 (LOC100741268), mRNA
CL10798.Contig2_All	3061	gi|326431449|gb|EGD77019.1|	58.2	2e-06	plasminogen [Salpingoeca sp. ATCC 50818]	gi|350420571|ref|XM_003492504.1|	65.9	9e-07	PREDICTED: Bombus impatiens hypothetical protein LOC100741268 (LOC100741268), mRNA
CL10799.Contig1_All	538	--	--	--	--	gi|224830240|gb|FJ755002.1|	65.9	2e-07	Helix pomatia Cd-specific metallothionein gene, complete cds
CL10799.Contig2_All	285	--	--	--	--	gi|224830240|gb|FJ755002.1|	65.9	8e-08	Helix pomatia Cd-specific metallothionein gene, complete cds
CL108.Contig1_All	1019	--	--	--	--	--	--	--	--
CL108.Contig2_All	544	--	--	--	--	--	--	--	--
CL108.Contig3_All	3338	--	--	--	--	--	--	--	--
CL1080.Contig1_All	638	--	--	--	--	--	--	--	--
CL1080.Contig2_All	599	--	--	--	--	--	--	--	--
CL1080.Contig3_All	560	--	--	--	--	--	--	--	--
CL10800.Contig1_All	560	--	--	--	--	gi|224830240|gb|FJ755002.1|	65.9	2e-07	Helix pomatia Cd-specific metallothionein gene, complete cds
CL10800.Contig2_All	243	--	--	--	--	--	--	--	--
CL10801.Contig1_All	730	--	--	--	--	--	--	--	--
CL10801.Contig2_All	310	--	--	--	--	--	--	--	--
CL10802.Contig1_All	982	--	--	--	--	--	--	--	--
CL10802.Contig2_All	1336	gi|309272546|ref|XP_003085559.1|	60.8	1e-07	PREDICTED: uncharacterized protein LOC100504165 [Mus musculus]	--	--	--	--
CL10803.Contig1_All	1717	gi|345488677|ref|XP_003425963.1|	221.1	1e-55	PREDICTED: U6 snRNA-associated Sm-like protein LSm4-like [Nasonia vitripennis]	gi|52078459|gb|BC082491.1|	174	8e-40	Xenopus tropicalis LSM4 homolog, U6 small nuclear RNA associated (S. cerevisiae), mRNA (cDNA clone MGC:89032 IMAGE:7005032), complete cds
CL10803.Contig2_All	406	--	--	--	--	--	--	--	--
CL10804.Contig1_All	2464	--	--	--	--	--	--	--	--
CL10804.Contig2_All	1927	gi|156554116|ref|XP_001602967.1|	607.8	5e-172	PREDICTED: protein disulfide-isomerase A6-like [Nasonia vitripennis]	gi|345492865|ref|XM_001602917.2|	83.8	2e-12	PREDICTED: Nasonia vitripennis protein disulfide-isomerase A6-like (LOC100113567), mRNA
CL10804.Contig3_All	4286	gi|156554116|ref|XP_001602967.1|	607.8	1e-171	PREDICTED: protein disulfide-isomerase A6-like [Nasonia vitripennis]	gi|345492865|ref|XM_001602917.2|	83.8	6e-12	PREDICTED: Nasonia vitripennis protein disulfide-isomerase A6-like (LOC100113567), mRNA
CL10805.Contig1_All	944	--	--	--	--	gi|55831584|gb|AC151754.1|	61.9	4e-06	Ornithorhynchus anatinus chromosome UNK clone OABb-469A1, complete sequence
CL10805.Contig2_All	1601	--	--	--	--	gi|52694070|gb|AC119857.10|	99.6	3e-17	Mus musculus chromosome 3, clone RP23-257A18, complete sequence
CL10806.Contig1_All	1131	--	--	--	--	--	--	--	--
CL10806.Contig2_All	801	--	--	--	--	--	--	--	--
CL10807.Contig1_All	421	--	--	--	--	--	--	--	--
CL10807.Contig2_All	510	--	--	--	--	--	--	--	--
CL10808.Contig1_All	1329	--	--	--	--	--	--	--	--
CL10808.Contig2_All	262	--	--	--	--	--	--	--	--
CL10809.Contig1_All	3920	gi|291223863|ref|XP_002731928.1|	91.7	2e-16	PREDICTED: tetratricopeptide repeat domain 17-like [Saccoglossus kowalevskii]	--	--	--	--
CL10809.Contig2_All	368	--	--	--	--	--	--	--	--
CL1081.Contig1_All	1367	--	--	--	--	--	--	--	--
CL1081.Contig2_All	756	--	--	--	--	--	--	--	--
CL10810.Contig1_All	295	--	--	--	--	--	--	--	--
CL10810.Contig2_All	256	--	--	--	--	--	--	--	--
CL10811.Contig1_All	775	gi|60459910|gb|AAX20126.1|	161.8	2e-38	tripartite motif protein L-TRIM [Lymnaea stagnalis]	--	--	--	--
CL10811.Contig2_All	479	gi|60459910|gb|AAX20126.1|	125.2	8e-28	tripartite motif protein L-TRIM [Lymnaea stagnalis]	--	--	--	--
CL10812.Contig1_All	826	--	--	--	--	--	--	--	--
CL10812.Contig2_All	620	--	--	--	--	gi|5702212|gb|AF139021.1|	67.9	5e-08	Cepaea nemoralis microsatellite Cne10 sequence
CL10813.Contig1_All	228	--	--	--	--	--	--	--	--
CL10814.Contig1_All	555	gi|225542788|gb|ACN91277.1|	54.3	2e-06	dentin sialophosphoprotein precursor [Odocoileus virginianus]	--	--	--	--
CL10814.Contig2_All	4870	gi|225542784|gb|ACN91275.1|	76.6	1e-11	dentin sialophosphoprotein precursor [Bos taurus]	--	--	--	--
CL10814.Contig3_All	4183	gi|225542784|gb|ACN91275.1|	76.6	1e-11	dentin sialophosphoprotein precursor [Bos taurus]	--	--	--	--
CL10814.Contig4_All	4282	gi|225542780|gb|ACN91273.1|	94	6e-17	dentin sialophosphoprotein precursor [Pan troglodytes]	--	--	--	--
CL10814.Contig5_All	4971	gi|225542780|gb|ACN91273.1|	94	7e-17	dentin sialophosphoprotein precursor [Pan troglodytes]	--	--	--	--
CL10814.Contig6_All	571	gi|123530|sp|P04929.1|HRPX_PLALO	53.1	6e-06	RecName: Full=Histidine-rich glycoprotein; Flags: Precursor >gi|9999|emb|CAA25698.1| histidine-rich protein [Plasmodium lophurae] >gi|224316|prf||1101401A protein,His rich	--	--	--	--
CL10815.Contig1_All	843	--	--	--	--	--	--	--	--
CL10815.Contig2_All	222	--	--	--	--	--	--	--	--
CL10816.Contig1_All	373	--	--	--	--	--	--	--	--
CL10816.Contig2_All	390	--	--	--	--	--	--	--	--
CL10817.Contig1_All	305	gi|170595123|ref|XP_001902255.1|	26.2	1e-14	U88 [Brugia malayi]	gi|66813267|ref|XM_635721.1|	220	2e-54	Dictyostelium discoideum AX4 SAP DNA-binding domain-containing protein (DDB_G0281095) mRNA, complete cds
CL10818.Contig1_All	705	--	--	--	--	--	--	--	--
CL10818.Contig2_All	446	--	--	--	--	--	--	--	--
CL10819.Contig1_All	226	--	--	--	--	--	--	--	--
CL10819.Contig2_All	205	--	--	--	--	--	--	--	--
CL1082.Contig1_All	923	--	--	--	--	--	--	--	--
CL1082.Contig2_All	904	--	--	--	--	--	--	--	--
CL1082.Contig3_All	885	--	--	--	--	--	--	--	--
CL10820.Contig1_All	709	--	--	--	--	--	--	--	--
CL10820.Contig2_All	1086	--	--	--	--	--	--	--	--
CL10820.Contig3_All	464	--	--	--	--	--	--	--	--
CL10821.Contig1_All	219	gi|156382321|ref|XP_001632502.1|	52	8e-06	predicted protein [Nematostella vectensis] >gi|156219559|gb|EDO40439.1| predicted protein [Nematostella vectensis]	--	--	--	--
CL10822.Contig1_All	321	--	--	--	--	--	--	--	--
CL10822.Contig2_All	205	--	--	--	--	--	--	--	--
CL10823.Contig1_All	539	--	--	--	--	--	--	--	--
CL10823.Contig2_All	535	--	--	--	--	--	--	--	--
CL10823.Contig3_All	220	--	--	--	--	--	--	--	--
CL10824.Contig1_All	449	--	--	--	--	--	--	--	--
CL10825.Contig1_All	1313	--	--	--	--	--	--	--	--
[truncated: 14,384 more rows]
