# Supplementary material for: Molecular insights into land snail neuropeptides through transcriptome and comparative gene analysis
Source: BMC Genomics. 2015 Apr 17;16(1):308. doi: 10.1186/s12864-015-1510-8 (PMC4408573; doi:10.1186/s12864-015-1510-8)
Supplement: Additional file 3: Table S2. — Identification and annotation of secreted peptides within the CNS. All putative secreted peptides (Tab 1), gene ontology of secreted peptides (Tab 2), annotation of FPKM 10–100 (Tab 3) and FPKM >100 (Tab 4). [file 12864_2015_1510_MOESM3_ESM.xlsx]

## Sheet: Putative secreted peptides
ProteinID	Predicted cleavage Site	CleavageProbability	Abb. Peptide 1	Abb. Peptide 2	Ncut	Ccut	PTM applied	Aver.Mass	Mono.Mass	Predicted peptides
CL10223.Contig1_CNS_A_+1_85_636	K104	0.9988	G16	K104	SignalPeptidase	Mollusc	Extended	9666.06	9659.99	GLCDSQSVGKLTTEQFALAMYLIQQKLKGVEPPVQLTPEMIPPSLRSVADPAAFGVRNGINSGPYSHVADFSAVRELDHISKEIDDIKK
CL10223.Contig1_CNS_A_+1_85_636	K104	0.9988	S62	K104	Mollusc	Mollusc	Cleaved	4627.11	4624.34	SVADPAAFGVRNGINSGPYSHVADFSAVRELDHISKEIDDIKK
CL10223.Contig1_CNS_A_+1_85_636	K132	0.6074	E105	K132	Mollusc	Mollusc	Extended	3291.71	3289.77	EKLHLESDKAQQEADIKIRQSEVQVLQK
CL10223.Contig1_CNS_A_+1_85_636	K132	0.6074	Q124	K132	Mollusc	Mollusc	Cleaved	1058.2	1057.58	QSEVQVLQK
CL10223.Contig1_CNS_A_+1_85_636	K132	0.6074	S62	K132	Mollusc	Mollusc	Extended	7900.8	7896.09	SVADPAAFGVRNGINSGPYSHVADFSAVRELDHISKEIDDIKKEKLHLESDKAQQEADIKIRQSEVQVLQK
CL10223.Contig1_CNS_A_+1_85_636	K149	0.997	E105	K149	Mollusc	Mollusc	Extended	5225.84	5222.75	EKLHLESDKAQQEADIKIRQSEVQVLQKEFDSLTATLNQLESQKK
CL10223.Contig1_CNS_A_+1_85_636	K149	0.997	E133	K149	Mollusc	Mollusc	Cleaved	1952.15	1950.99	EFDSLTATLNQLESQKK
CL10223.Contig1_CNS_A_+1_85_636	K149	0.997	Q124	K149	Mollusc	Mollusc	Extended	2992.33	2990.56	QSEVQVLQKEFDSLTATLNQLESQKK
CL10223.Contig1_CNS_A_+1_85_636	R123	0.5716	E105	R123	Mollusc	Mollusc	Cleaved	2251.53	2250.2	EKLHLESDKAQQEADIKIR
CL10223.Contig1_CNS_A_+1_85_636	R123	0.5716	G16	R123	SignalPeptidase	Mollusc	Extended	11899.6	11892.2	GLCDSQSVGKLTTEQFALAMYLIQQKLKGVEPPVQLTPEMIPPSLRSVADPAAFGVRNGINSGPYSHVADFSAVRELDHISKEIDDIKKEKLHLESDKAQQEADIKIR
CL10223.Contig1_CNS_A_+1_85_636	R123	0.5716	S62	R123	Mollusc	Mollusc	Extended	6860.62	6856.52	SVADPAAFGVRNGINSGPYSHVADFSAVRELDHISKEIDDIKKEKLHLESDKAQQEADIKIR
CL10223.Contig1_CNS_A_+1_85_636	R154	0.9652	E133	R154	Mollusc	Mollusc	Extended	2564.84	2563.33	EFDSLTATLNQLESQKKEAQKR
CL10223.Contig1_CNS_A_+1_85_636	R154	0.9652	E150	R154	Mollusc	Mollusc	Cleaved	630.703	630.35	EAQKR
CL10223.Contig1_CNS_A_+1_85_636	R154	0.9652	Q124	R154	Mollusc	Mollusc	Extended	3605.02	3602.9	QSEVQVLQKEFDSLTATLNQLESQKKEAQKR
CL10223.Contig1_CNS_A_+1_85_636	R162	0.9999	E133	R162	Mollusc	Mollusc	Extended	3549.9	3547.82	EFDSLTATLNQLESQKKEAQKRLDELDDKR
CL10223.Contig1_CNS_A_+1_85_636	R162	0.9999	E150	R162	Mollusc	Mollusc	Extended	1615.76	1614.84	EAQKRLDELDDKR
CL10223.Contig1_CNS_A_+1_85_636	R162	0.9999	L155	R162	Mollusc	Mollusc	Cleaved	1003.08	1002.5	LDELDDKR
CL10223.Contig1_CNS_A_+1_85_636	R61	0.8238	G16	R61	SignalPeptidase	Mollusc	Cleaved	5056.97	5053.67	GLCDSQSVGKLTTEQFALAMYLIQQKLKGVEPPVQLTPEMIPPSLR
Unigene122690_CNS_A_+1_1_162	R44	0.9196	A16	R44	SignalPeptidase	Mollusc	Cleaved	3208.73	3206.67	ATLLFHDGISNGADLLMFFVINPRGLGYR
Unigene122690_CNS_A_+1_1_162	R52	0.9938	A16	R52	SignalPeptidase	Mollusc	Extended	4194.78	4192.15	ATLLFHDGISNGADLLMFFVINPRGLGYRSHFSENKR
Unigene122690_CNS_A_+1_1_162	R52	0.9938	S45	R52	Mollusc	Mollusc	Cleaved	1004.07	1003.49	SHFSENKR
Unigene117287_CNS_A_-1_1_222	K64	1	I16	K64	SignalPeptidase	Mollusc	Cleaved	5628.83	5625.09	IVFCAYSSESKCQQPPDVFQLVCPLSTLHIHIILVIHIHIYILVIVQKK
Unigene117287_CNS_A_-1_1_222	K65	0.9851	I16	K65	SignalPeptidase	Mollusc	Extended	5757	5753.18	IVFCAYSSESKCQQPPDVFQLVCPLSTLHIHIILVIHIHIYILVIVQKKK
Unigene117287_CNS_A_-1_1_222	K65	0.9851	K65	E74	Mollusc	SequenceEnd	Extended	1239.39	1238.67	KYSLNTKRTE
Unigene117287_CNS_A_-1_1_222	K65	0.9851	K65	K65	Mollusc	Mollusc	Cleaved	146.19	146.111	K
Unigene117287_CNS_A_-1_1_222	K65	0.9851	K65	R72	Mollusc	Mollusc	Extended	1009.17	1008.58	KYSLNTKR
Unigene117287_CNS_A_-1_1_222	R72	0.9988	I16	R72	SignalPeptidase	Mollusc	Extended	6619.98	6615.65	IVFCAYSSESKCQQPPDVFQLVCPLSTLHIHIILVIHIHIYILVIVQKKKYSLNTKR
Unigene117287_CNS_A_-1_1_222	R72	0.9988	K65	R72	Mollusc	Mollusc	Extended	1009.17	1008.58	KYSLNTKR
Unigene117287_CNS_A_-1_1_222	R72	0.9988	Y66	R72	Mollusc	Mollusc	Cleaved	881	880.482	YSLNTKR
CL14820.Contig2_CNS_A_+2_437_568	K24	0.9384	S16	K24	SignalPeptidase	Mollusc	Cleaved	1012.13	1011.53	SFSTESVKK
CL14820.Contig2_CNS_A_+2_437_568	K25	0.9996	K25	K25	Mollusc	Mollusc	Cleaved	146.19	146.111	K
CL14820.Contig2_CNS_A_+2_437_568	K25	0.9996	K25	K30	Mollusc	Mollusc	Extended	762.951	762.48	KVNFKK
CL14820.Contig2_CNS_A_+2_437_568	K25	0.9996	K25	K31	Mollusc	Mollusc	Extended	891.125	890.575	KVNFKKK
CL14820.Contig2_CNS_A_+2_437_568	K25	0.9996	S16	K25	SignalPeptidase	Mollusc	Extended	1140.3	1139.62	SFSTESVKKK
CL14820.Contig2_CNS_A_+2_437_568	K30	0.997	K25	K30	Mollusc	Mollusc	Extended	762.951	762.48	KVNFKK
CL14820.Contig2_CNS_A_+2_437_568	K30	0.997	S16	K30	SignalPeptidase	Mollusc	Extended	1757.06	1755.99	SFSTESVKKKVNFKK
CL14820.Contig2_CNS_A_+2_437_568	K30	0.997	V26	K30	Mollusc	Mollusc	Cleaved	634.777	634.385	VNFKK
CL14820.Contig2_CNS_A_+2_437_568	K31	0.9996	K25	K31	Mollusc	Mollusc	Extended	891.125	890.575	KVNFKKK
CL14820.Contig2_CNS_A_+2_437_568	K31	0.9996	K31	K31	Mollusc	Mollusc	Cleaved	146.19	146.111	K
CL14820.Contig2_CNS_A_+2_437_568	K31	0.9996	K31	P44	Mollusc	SequenceEnd	Extended	1504.7	1503.65	KVNGTSFTGCCYQP
CL14820.Contig2_CNS_A_+2_437_568	K31	0.9996	V26	K31	Mollusc	Mollusc	Extended	762.951	762.48	VNFKKK
Unigene102185_CNS_A_-1_1_300	K26	0.6932	C16	K26	SignalPeptidase	Mollusc	Cleaved	1219.48	1218.59	CVHAECIFGLK
Unigene102185_CNS_A_-1_1_300	R34	1	C16	R34	SignalPeptidase	Mollusc	Extended	2214.67	2213.15	CVHAECIFGLKYVVSVYKR
Unigene102185_CNS_A_-1_1_300	R34	1	Y27	R34	Mollusc	Mollusc	Cleaved	1013.21	1012.58	YVVSVYKR
Unigene102185_CNS_A_-1_1_300	R54	0.535	A35	R54	Mollusc	Mollusc	Cleaved	2375.87	2374.33	AAIFAPFRRCIRPLQVFVDR
Unigene102185_CNS_A_-1_1_300	R54	0.535	C16	R54	SignalPeptidase	Mollusc	Extended	4572.52	4569.46	CVHAECIFGLKYVVSVYKRAAIFAPFRRCIRPLQVFVDR
Unigene102185_CNS_A_-1_1_300	R54	0.535	Y27	R54	Mollusc	Mollusc	Extended	3371.06	3368.89	YVVSVYKRAAIFAPFRRCIRPLQVFVDR
Unigene5152_CNS_A_-2_95_781	K205	0.9937	P156	K205	Mollusc	Mollusc	Extended	5724.41	5720.91	PAPRGGRYRRSFPLGRFTYGDFISQDASDRTFAFPRFGNIVEDIPHVHAK
Unigene5152_CNS_A_-2_95_781	K205	0.9937	S166	K205	Mollusc	Mollusc	Cleaved	4557.06	4554.26	SFPLGRFTYGDFISQDASDRTFAFPRFGNIVEDIPHVHAK
Unigene5152_CNS_A_-2_95_781	K205	0.9937	Y163	K205	Mollusc	Mollusc	Extended	5032.62	5029.52	YRRSFPLGRFTYGDFISQDASDRTFAFPRFGNIVEDIPHVHAK
Unigene5152_CNS_A_-2_95_781	K227	0.8468	A206	K227	Mollusc	Mollusc	Cleaved	2456.75	2455.29	AVPRPRIGRFQNDQSGASFQPK
Unigene5152_CNS_A_-2_95_781	K227	0.8468	S166	K227	Mollusc	Mollusc	Extended	6995.8	6991.53	SFPLGRFTYGDFISQDASDRTFAFPRFGNIVEDIPHVHAKAVPRPRIGRFQNDQSGASFQPK
Unigene5152_CNS_A_-2_95_781	K227	0.8468	Y163	K227	Mollusc	Mollusc	Extended	7471.35	7466.79	YRRSFPLGRFTYGDFISQDASDRTFAFPRFGNIVEDIPHVHAKAVPRPRIGRFQNDQSGASFQPK
Unigene5152_CNS_A_-2_95_781	K54	0.9929	G46	K54	Mollusc	Mollusc	Cleaved	1015.28	1014.61	GLQMLRLGK
Unigene5152_CNS_A_-2_95_781	K54	0.9929	L16	K54	SignalPeptidase	Mollusc	Extended	4406.97	4404.23	LMTGHFVRASEYDSRDESNKQDNGAVRLGRGLQMLRLGK
Unigene5152_CNS_A_-2_95_781	R107	0.8699	G46	R107	Mollusc	Mollusc	Extended	7015.76	7011.59	GLQMLRLGKRSTNVDSTDTEPVIPSVRRRRSVDDPDNSHLSPNDVQAVLASIFDQPREESRR
Unigene5152_CNS_A_-2_95_781	R107	0.8699	R55	R107	Mollusc	Mollusc	Extended	6018.49	6015	RSTNVDSTDTEPVIPSVRRRRSVDDPDNSHLSPNDVQAVLASIFDQPREESRR
Unigene5152_CNS_A_-2_95_781	R107	0.8699	S56	R107	Mollusc	Mollusc	Cleaved	5862.3	5858.9	STNVDSTDTEPVIPSVRRRRSVDDPDNSHLSPNDVQAVLASIFDQPREESRR
Unigene5152_CNS_A_-2_95_781	R116	0.9047	Q108	R116	Mollusc	Mollusc	Cleaved	1083.26	1082.6	QPPLPRYGR
Unigene5152_CNS_A_-2_95_781	R116	0.9047	R55	R116	Mollusc	Mollusc	Extended	7083.73	7079.59	RSTNVDSTDTEPVIPSVRRRRSVDDPDNSHLSPNDVQAVLASIFDQPREESRRQPPLPRYGR
Unigene5152_CNS_A_-2_95_781	R116	0.9047	S56	R116	Mollusc	Mollusc	Extended	6927.54	6923.49	STNVDSTDTEPVIPSVRRRRSVDDPDNSHLSPNDVQAVLASIFDQPREESRRQPPLPRYGR
Unigene5152_CNS_A_-2_95_781	R155	0.9339	D117	R155	Mollusc	Mollusc	Cleaved	4334.77	4332.15	DSSSNINISGRLLADALSDDALIYPPDIFQSSNARFFFR
Unigene5152_CNS_A_-2_95_781	R155	0.9339	Q108	R155	Mollusc	Mollusc	Extended	5400.01	5396.74	QPPLPRYGRDSSSNINISGRLLADALSDDALIYPPDIFQSSNARFFFR
Unigene5152_CNS_A_-2_95_781	R155	0.9339	S56	R155	Mollusc	Mollusc	Extended	11244.3	11237.6	STNVDSTDTEPVIPSVRRRRSVDDPDNSHLSPNDVQAVLASIFDQPREESRRQPPLPRYGRDSSSNINISGRLLADALSDDALIYPPDIFQSSNARFFFR
Unigene5152_CNS_A_-2_95_781	R162	0.6534	D117	R162	Mollusc	Mollusc	Extended	5026.56	5023.54	DSSSNINISGRLLADALSDDALIYPPDIFQSSNARFFFRPAPRGGR
Unigene5152_CNS_A_-2_95_781	R162	0.6534	P156	R162	Mollusc	Mollusc	Cleaved	709.807	709.403	PAPRGGR
Unigene5152_CNS_A_-2_95_781	R162	0.6534	Q108	R162	Mollusc	Mollusc	Extended	6091.8	6088.13	QPPLPRYGRDSSSNINISGRLLADALSDDALIYPPDIFQSSNARFFFRPAPRGGR
Unigene5152_CNS_A_-2_95_781	R165	0.655	D117	R165	Mollusc	Mollusc	Extended	5502.11	5498.8	DSSSNINISGRLLADALSDDALIYPPDIFQSSNARFFFRPAPRGGRYRR
Unigene5152_CNS_A_-2_95_781	R165	0.655	P156	R165	Mollusc	Mollusc	Extended	1185.36	1184.67	PAPRGGRYRR
Unigene5152_CNS_A_-2_95_781	R165	0.655	Y163	R165	Mollusc	Mollusc	Cleaved	493.567	493.281	YRR
Unigene5152_CNS_A_-2_95_781	R45	0.8671	L16	R45	SignalPeptidase	Mollusc	Cleaved	3409.7	3407.64	LMTGHFVRASEYDSRDESNKQDNGAVRLGR
Unigene5152_CNS_A_-2_95_781	R55	1	G46	R55	Mollusc	Mollusc	Extended	1171.47	1170.71	GLQMLRLGKR
Unigene5152_CNS_A_-2_95_781	R55	1	L16	R55	SignalPeptidase	Mollusc	Extended	4563.15	4560.34	LMTGHFVRASEYDSRDESNKQDNGAVRLGRGLQMLRLGKR
Unigene5152_CNS_A_-2_95_781	R55	1	R55	R107	Mollusc	Mollusc	Extended	6018.49	6015	RSTNVDSTDTEPVIPSVRRRRSVDDPDNSHLSPNDVQAVLASIFDQPREESRR
Unigene5152_CNS_A_-2_95_781	R55	1	R55	R116	Mollusc	Mollusc	Extended	7083.73	7079.59	RSTNVDSTDTEPVIPSVRRRRSVDDPDNSHLSPNDVQAVLASIFDQPREESRRQPPLPRYGR
Unigene5152_CNS_A_-2_95_781	R55	1	R55	R55	Mollusc	Mollusc	Cleaved	174.203	174.117	R
Unigene116689_CNS_A_-3_3_170	K39	1	L16	K39	SignalPeptidase	Mollusc	Cleaved	2891.56	2889.65	LHIVICLIFLVSWLQLSHTNVWKK
Unigene116689_CNS_A_-3_3_170	R48	0.9652	L16	R48	SignalPeptidase	Mollusc	Extended	3891.77	3889.24	LHIVICLIFLVSWLQLSHTNVWKKSAPIISFKR
Unigene116689_CNS_A_-3_3_170	R48	0.9652	S40	R48	Mollusc	Mollusc	Cleaved	1018.22	1017.6	SAPIISFKR
Unigene102875_CNS_A_-2_11_298	R22	0.8699	D16	R22	SignalPeptidase	Mollusc	Cleaved	785.856	785.408	DISAPQR
Unigene102875_CNS_A_-2_11_298	R32	0.9956	D16	R32	SignalPeptidase	Mollusc	Extended	1786.92	1785.9	DISAPQRQSPTSSVTGR
Unigene102875_CNS_A_-2_11_298	R32	0.9956	Q23	R32	Mollusc	Mollusc	Cleaved	1019.08	1018.51	QSPTSSVTGR
Unigene102875_CNS_A_-2_11_298	R37	0.6237	D16	R37	SignalPeptidase	Mollusc	Extended	2373.63	2372.19	DISAPQRQSPTSSVTGRGIMER
Unigene102875_CNS_A_-2_11_298	R37	0.6237	G33	R37	Mollusc	Mollusc	Cleaved	604.723	604.305	GIMER
Unigene102875_CNS_A_-2_11_298	R37	0.6237	Q23	R37	Mollusc	Mollusc	Extended	1605.79	1604.8	QSPTSSVTGRGIMER
Unigene102875_CNS_A_-2_11_298	R71	0.9652	G33	R71	Mollusc	Mollusc	Extended	4072.52	4070.03	GIMERSEQHGYQAGASASSFALSLAPTNSSPPPLAKEKR
Unigene102875_CNS_A_-2_11_298	R71	0.9652	Q23	R71	Mollusc	Mollusc	Extended	5073.59	5070.53	QSPTSSVTGRGIMERSEQHGYQAGASASSFALSLAPTNSSPPPLAKEKR
Unigene102875_CNS_A_-2_11_298	R71	0.9652	S38	R71	Mollusc	Mollusc	Cleaved	3485.82	3483.74	SEQHGYQAGASASSFALSLAPTNSSPPPLAKEKR
Unigene102875_CNS_A_-2_11_298	R76	0.6237	G33	R76	Mollusc	Mollusc	Extended	4657.3	4654.38	GIMERSEQHGYQAGASASSFALSLAPTNSSPPPLAKEKRLAMLR
Unigene102875_CNS_A_-2_11_298	R76	0.6237	L72	R76	Mollusc	Mollusc	Cleaved	602.794	602.363	LAMLR
Unigene102875_CNS_A_-2_11_298	R76	0.6237	S38	R76	Mollusc	Mollusc	Extended	4070.59	4068.09	SEQHGYQAGASASSFALSLAPTNSSPPPLAKEKRLAMLR
Unigene99683_CNS_A_-1_1_249	K53	0.5848	F16	K53	SignalPeptidase	Mollusc	Cleaved	4306.22	4303.45	FIFTILKLLLTTTVSGFSPLPLRNYSKTKVLCNLTFSK
Unigene99683_CNS_A_-1_1_249	R61	0.9553	C54	R61	Mollusc	Mollusc	Cleaved	1019.19	1018.51	CYHTVIQR
Unigene99683_CNS_A_-1_1_249	R61	0.9553	F16	R61	SignalPeptidase	Mollusc	Extended	5307.39	5303.94	FIFTILKLLLTTTVSGFSPLPLRNYSKTKVLCNLTFSKCYHTVIQR
Unigene137840_CNS_A_+3_3_248	K24	0.9694	D16	K24	SignalPeptidase	Mollusc	Cleaved	1020.15	1019.51	DTWVPFAGK
Unigene15673_CNS_A_+3_123_1796	K193	0.9999	D117	K193	Mollusc	Mollusc	Extended	8588.48	8582.96	DFPGQCSLSSHHCQHMCVNVSRDLFRCACSRGHSLQPDGRSCRNNNANSNGTNVSQTISQGPSLTRPRRSYFDFSKK
Unigene15673_CNS_A_+3_123_1796	K193	0.9999	I96	K193	Mollusc	Mollusc	Extended	10765.9	10759	ICASCKETTTTVASNVQPEGRDFPGQCSLSSHHCQHMCVNVSRDLFRCACSRGHSLQPDGRSCRNNNANSNGTNVSQTISQGPSLTRPRRSYFDFSKK
Unigene15673_CNS_A_+3_123_1796	K193	0.9999	S186	K193	Mollusc	Mollusc	Cleaved	1021.14	1020.5	SYFDFSKK
Unigene15673_CNS_A_+3_123_1796	K233	0.5815	D117	K233	Mollusc	Mollusc	Extended	13291.9	13283.5	DFPGQCSLSSHHCQHMCVNVSRDLFRCACSRGHSLQPDGRSCRNNNANSNGTNVSQTISQGPSLTRPRRSYFDFSKKQSSKIAKERPFLNARYKYKNGNKLKNASYKNKQLNYKTGK
Unigene15673_CNS_A_+3_123_1796	K233	0.5815	Q194	K233	Mollusc	Mollusc	Cleaved	4721.45	4718.59	QSSKIAKERPFLNARYKYKNGNKLKNASYKNKQLNYKTGK
Unigene15673_CNS_A_+3_123_1796	K233	0.5815	S186	K233	Mollusc	Mollusc	Extended	5724.57	5721.07	SYFDFSKKQSSKIAKERPFLNARYKYKNGNKLKNASYKNKQLNYKTGK
Unigene15673_CNS_A_+3_123_1796	K237	0.997	D234	K237	Mollusc	Mollusc	Cleaved	488.585	488.301	DVKK
Unigene15673_CNS_A_+3_123_1796	K237	0.997	Q194	K237	Mollusc	Mollusc	Extended	5192.02	5188.88	QSSKIAKERPFLNARYKYKNGNKLKNASYKNKQLNYKTGKDVKK
Unigene15673_CNS_A_+3_123_1796	K237	0.997	S186	K237	Mollusc	Mollusc	Extended	6195.14	6191.36	SYFDFSKKQSSKIAKERPFLNARYKYKNGNKLKNASYKNKQLNYKTGKDVKK
Unigene15673_CNS_A_+3_123_1796	K255	0.9737	D234	K255	Mollusc	Mollusc	Extended	2548.92	2547.37	DVKKDSSKFPETQAKQPQVFLK
Unigene15673_CNS_A_+3_123_1796	K255	0.9737	D238	K255	Mollusc	Mollusc	Cleaved	2078.35	2077.09	DSSKFPETQAKQPQVFLK
Unigene15673_CNS_A_+3_123_1796	K255	0.9737	Q194	K255	Mollusc	Mollusc	Extended	7252.35	7247.95	QSSKIAKERPFLNARYKYKNGNKLKNASYKNKQLNYKTGKDVKKDSSKFPETQAKQPQVFLK
Unigene15673_CNS_A_+3_123_1796	K269	0.997	D234	K269	Mollusc	Mollusc	Extended	4163.7	4161.2	DVKKDSSKFPETQAKQPQVFLKQNSKNPNNKEGFKK
Unigene15673_CNS_A_+3_123_1796	K269	0.997	D238	K269	Mollusc	Mollusc	Extended	3693.13	3690.92	DSSKFPETQAKQPQVFLKQNSKNPNNKEGFKK
Unigene15673_CNS_A_+3_123_1796	K269	0.997	Q256	K269	Mollusc	Mollusc	Cleaved	1632.8	1631.84	QNSKNPNNKEGFKK
Unigene15673_CNS_A_+3_123_1796	K281	0.7896	D238	K281	Mollusc	Mollusc	Extended	4953.59	4950.58	DSSKFPETQAKQPQVFLKQNSKNPNNKEGFKKTAGAWKYSLPGK
Unigene15673_CNS_A_+3_123_1796	K281	0.7896	Q256	K281	Mollusc	Mollusc	Extended	2893.26	2891.51	QNSKNPNNKEGFKKTAGAWKYSLPGK
Unigene15673_CNS_A_+3_123_1796	K281	0.7896	T270	K281	Mollusc	Mollusc	Cleaved	1278.47	1277.68	TAGAWKYSLPGK
Unigene15673_CNS_A_+3_123_1796	K286	0.997	Q256	K286	Mollusc	Mollusc	Extended	3491.96	3489.85	QNSKNPNNKEGFKKTAGAWKYSLPGKQDVKK
Unigene15673_CNS_A_+3_123_1796	K286	0.997	Q282	K286	Mollusc	Mollusc	Cleaved	616.716	616.36	QDVKK
Unigene15673_CNS_A_+3_123_1796	K286	0.997	T270	K286	Mollusc	Mollusc	Extended	1877.17	1876.03	TAGAWKYSLPGKQDVKK
Unigene15673_CNS_A_+3_123_1796	K333	0.9988	P287	K333	Mollusc	Mollusc	Cleaved	5469.09	5465.74	PEVENSRTADDIPKFPFGESYPRSSNDKLTEISGKLDRKHMFDKEKK
Unigene15673_CNS_A_+3_123_1796	K333	0.9988	Q282	K333	Mollusc	Mollusc	Extended	6067.79	6064.08	QDVKKPEVENSRTADDIPKFPFGESYPRSSNDKLTEISGKLDRKHMFDKEKK
Unigene15673_CNS_A_+3_123_1796	K333	0.9988	T270	K333	Mollusc	Mollusc	Extended	7328.24	7323.75	TAGAWKYSLPGKQDVKKPEVENSRTADDIPKFPFGESYPRSSNDKLTEISGKLDRKHMFDKEKK
Unigene15673_CNS_A_+3_123_1796	K341	0.9996	D334	K341	Mollusc	Mollusc	Cleaved	996.132	995.545	DLVHQEKK
Unigene15673_CNS_A_+3_123_1796	K341	0.9996	P287	K341	Mollusc	Mollusc	Extended	6447.2	6443.27	PEVENSRTADDIPKFPFGESYPRSSNDKLTEISGKLDRKHMFDKEKKDLVHQEKK
Unigene15673_CNS_A_+3_123_1796	K341	0.9996	Q282	K341	Mollusc	Mollusc	Extended	7045.9	7041.61	QDVKKPEVENSRTADDIPKFPFGESYPRSSNDKLTEISGKLDRKHMFDKEKKDLVHQEKK
Unigene15673_CNS_A_+3_123_1796	K342	0.9198	D334	K342	Mollusc	Mollusc	Extended	1124.31	1123.64	DLVHQEKKK
Unigene15673_CNS_A_+3_123_1796	K342	0.9198	K342	K342	Mollusc	Mollusc	Cleaved	146.19	146.111	K
Unigene15673_CNS_A_+3_123_1796	K342	0.9198	K342	K419	Mollusc	Mollusc	Extended	9388.54	9382.87	KLKDEDGNKLQKLDRLRELYVDKLQEFDNSKLQEEDKSKMFDLENKRWNELGENKLHGLDKNKLKNQGELQSQELDKK
Unigene15673_CNS_A_+3_123_1796	K342	0.9198	K342	R388	Mollusc	Mollusc	Extended	5771.5	5767.99	KLKDEDGNKLQKLDRLRELYVDKLQEFDNSKLQEEDKSKMFDLENKR
Unigene15673_CNS_A_+3_123_1796	K342	0.9198	P287	K342	Mollusc	Mollusc	Extended	6575.38	6571.36	PEVENSRTADDIPKFPFGESYPRSSNDKLTEISGKLDRKHMFDKEKKDLVHQEKKK
Unigene15673_CNS_A_+3_123_1796	K419	0.9998	K342	K419	Mollusc	Mollusc	Extended	9388.54	9382.87	KLKDEDGNKLQKLDRLRELYVDKLQEFDNSKLQEEDKSKMFDLENKRWNELGENKLHGLDKNKLKNQGELQSQELDKK
Unigene15673_CNS_A_+3_123_1796	K419	0.9998	L343	K419	Mollusc	Mollusc	Extended	9260.36	9254.77	LKDEDGNKLQKLDRLRELYVDKLQEFDNSKLQEEDKSKMFDLENKRWNELGENKLHGLDKNKLKNQGELQSQELDKK
Unigene15673_CNS_A_+3_123_1796	K419	0.9998	W389	K419	Mollusc	Mollusc	Cleaved	3635.05	3632.9	WNELGENKLHGLDKNKLKNQGELQSQELDKK
Unigene15673_CNS_A_+3_123_1796	K420	0.9198	K420	K420	Mollusc	Mollusc	Cleaved	146.19	146.111	K
Unigene15673_CNS_A_+3_123_1796	K420	0.9198	K420	K444	Mollusc	Mollusc	Extended	3000.57	2998.75	KLQELEAIKLQALEKDKVYDQKLKK
Unigene15673_CNS_A_+3_123_1796	K420	0.9198	K420	K467	Mollusc	Mollusc	Extended	5708.79	5705.27	KLQELEAIKLQALEKDKVYDQKLKKLQELDKNKLQKLQKNAMQGLEKK
Unigene15673_CNS_A_+3_123_1796	K420	0.9198	L343	K420	Mollusc	Mollusc	Extended	9388.54	9382.87	LKDEDGNKLQKLDRLRELYVDKLQEFDNSKLQEEDKSKMFDLENKRWNELGENKLHGLDKNKLKNQGELQSQELDKKK
Unigene15673_CNS_A_+3_123_1796	K420	0.9198	W389	K420	Mollusc	Mollusc	Extended	3763.23	3760.99	WNELGENKLHGLDKNKLKNQGELQSQELDKKK
Unigene15673_CNS_A_+3_123_1796	K444	0.9797	K420	K444	Mollusc	Mollusc	Extended	3000.57	2998.75	KLQELEAIKLQALEKDKVYDQKLKK
Unigene15673_CNS_A_+3_123_1796	K444	0.9797	L421	K444	Mollusc	Mollusc	Cleaved	2872.4	2870.65	LQELEAIKLQALEKDKVYDQKLKK
Unigene15673_CNS_A_+3_123_1796	K444	0.9797	W389	K444	Mollusc	Mollusc	Extended	6617.61	6613.63	WNELGENKLHGLDKNKLKNQGELQSQELDKKKLQELEAIKLQALEKDKVYDQKLKK
Unigene15673_CNS_A_+3_123_1796	K467	0.9996	K420	K467	Mollusc	Mollusc	Extended	5708.79	5705.27	KLQELEAIKLQALEKDKVYDQKLKKLQELDKNKLQKLQKNAMQGLEKK
Unigene15673_CNS_A_+3_123_1796	K467	0.9996	L421	K467	Mollusc	Mollusc	Extended	5580.61	5577.17	LQELEAIKLQALEKDKVYDQKLKKLQELDKNKLQKLQKNAMQGLEKK
Unigene15673_CNS_A_+3_123_1796	K467	0.9996	L445	K467	Mollusc	Mollusc	Cleaved	2726.23	2724.54	LQELDKNKLQKLQKNAMQGLEKK
Unigene15673_CNS_A_+3_123_1796	K468	0.9198	K468	K468	Mollusc	Mollusc	Cleaved	146.19	146.111	K
Unigene15673_CNS_A_+3_123_1796	K468	0.9198	K468	K519	Mollusc	Mollusc	Extended	6366.25	6362.34	KLQELEKNMLQNLHPQELDKVKLQELENAKLHDLENIQWKELDNTKWQTLEK
Unigene15673_CNS_A_+3_123_1796	K468	0.9198	K468	R529	Mollusc	Mollusc	Extended	7615.65	7611	KLQELEKNMLQNLHPQELDKVKLQELENAKLHDLENIQWKELDNTKWQTLEKQTLQDLEHKR
Unigene15673_CNS_A_+3_123_1796	K468	0.9198	L421	K468	Mollusc	Mollusc	Extended	5708.79	5705.27	LQELEAIKLQALEKDKVYDQKLKKLQELDKNKLQKLQKNAMQGLEKKK
Unigene15673_CNS_A_+3_123_1796	K468	0.9198	L445	K468	Mollusc	Mollusc	Extended	2854.41	2852.63	LQELDKNKLQKLQKNAMQGLEKKK
Unigene15673_CNS_A_+3_123_1796	K519	0.6983	K468	K519	Mollusc	Mollusc	Extended	6366.25	6362.34	KLQELEKNMLQNLHPQELDKVKLQELENAKLHDLENIQWKELDNTKWQTLEK
Unigene15673_CNS_A_+3_123_1796	K519	0.6983	L445	K519	Mollusc	Mollusc	Extended	9074.47	9068.86	LQELDKNKLQKLQKNAMQGLEKKKLQELEKNMLQNLHPQELDKVKLQELENAKLHDLENIQWKELDNTKWQTLEK
Unigene15673_CNS_A_+3_123_1796	K519	0.6983	L469	K519	Mollusc	Mollusc	Cleaved	6238.08	6234.25	LQELEKNMLQNLHPQELDKVKLQELENAKLHDLENIQWKELDNTKWQTLEK
Unigene15673_CNS_A_+3_123_1796	R116	0.794	C89	R116	Mollusc	Mollusc	Extended	2957.32	2955.35	CRCADGRICASCKETTTTVASNVQPEGR
Unigene15673_CNS_A_+3_123_1796	R116	0.794	I96	R116	Mollusc	Mollusc	Cleaved	2195.45	2194.04	ICASCKETTTTVASNVQPEGR
Unigene15673_CNS_A_+3_123_1796	R116	0.794	R43	R116	Mollusc	Mollusc	Extended	7902.99	7897.66	RGPNVCGSRGRNCCRGWGLSRSSRTCTRPLCYNACGRNGTCISLGRCRCADGRICASCKETTTTVASNVQPEGR
Unigene15673_CNS_A_+3_123_1796	R185	0.6237	C89	R185	Mollusc	Mollusc	Extended	10524.7	10517.8	CRCADGRICASCKETTTTVASNVQPEGRDFPGQCSLSSHHCQHMCVNVSRDLFRCACSRGHSLQPDGRSCRNNNANSNGTNVSQTISQGPSLTRPRR
Unigene15673_CNS_A_+3_123_1796	R185	0.6237	D117	R185	Mollusc	Mollusc	Cleaved	7585.36	7580.48	DFPGQCSLSSHHCQHMCVNVSRDLFRCACSRGHSLQPDGRSCRNNNANSNGTNVSQTISQGPSLTRPRR
Unigene15673_CNS_A_+3_123_1796	R185	0.6237	I96	R185	Mollusc	Mollusc	Extended	9762.79	9756.51	ICASCKETTTTVASNVQPEGRDFPGQCSLSSHHCQHMCVNVSRDLFRCACSRGHSLQPDGRSCRNNNANSNGTNVSQTISQGPSLTRPRR
Unigene15673_CNS_A_+3_123_1796	R388	0.9988	D334	R388	Mollusc	Mollusc	Extended	6749.62	6745.52	DLVHQEKKKLKDEDGNKLQKLDRLRELYVDKLQEFDNSKLQEEDKSKMFDLENKR
Unigene15673_CNS_A_+3_123_1796	R388	0.9988	K342	R388	Mollusc	Mollusc	Extended	5771.5	5767.99	KLKDEDGNKLQKLDRLRELYVDKLQEFDNSKLQEEDKSKMFDLENKR
Unigene15673_CNS_A_+3_123_1796	R388	0.9988	L343	R388	Mollusc	Mollusc	Cleaved	5643.33	5639.89	LKDEDGNKLQKLDRLRELYVDKLQEFDNSKLQEEDKSKMFDLENKR
Unigene15673_CNS_A_+3_123_1796	R42	0.9767	I16	R42	SignalPeptidase	Mollusc	Cleaved	2858.45	2856.58	ILLCVGVLFLALCLVGVDGESNAQVRR
Unigene15673_CNS_A_+3_123_1796	R529	0.9988	K468	R529	Mollusc	Mollusc	Extended	7615.65	7611	KLQELEKNMLQNLHPQELDKVKLQELENAKLHDLENIQWKELDNTKWQTLEKQTLQDLEHKR
Unigene15673_CNS_A_+3_123_1796	R529	0.9988	L469	R529	Mollusc	Mollusc	Extended	7487.47	7482.9	LQELEKNMLQNLHPQELDKVKLQELENAKLHDLENIQWKELDNTKWQTLEKQTLQDLEHKR
Unigene15673_CNS_A_+3_123_1796	R529	0.9988	Q520	R529	Mollusc	Mollusc	Cleaved	1267.41	1266.67	QTLQDLEHKR
Unigene15673_CNS_A_+3_123_1796	R88	0.9339	I16	R88	SignalPeptidase	Mollusc	Extended	7804.12	7798.89	ILLCVGVLFLALCLVGVDGESNAQVRRRGPNVCGSRGRNCCRGWGLSRSSRTCTRPLCYNACGRNGTCISLGR
Unigene15673_CNS_A_+3_123_1796	R88	0.9339	R43	R88	Mollusc	Mollusc	Cleaved	4963.68	4960.33	RGPNVCGSRGRNCCRGWGLSRSSRTCTRPLCYNACGRNGTCISLGR
Unigene15673_CNS_A_+3_123_1796	R95	0.7709	C89	R95	Mollusc	Mollusc	Cleaved	779.888	779.322	CRCADGR
Unigene15673_CNS_A_+3_123_1796	R95	0.7709	I16	R95	SignalPeptidase	Mollusc	Extended	8565.99	8560.19	ILLCVGVLFLALCLVGVDGESNAQVRRRGPNVCGSRGRNCCRGWGLSRSSRTCTRPLCYNACGRNGTCISLGRCRCADGR
Unigene15673_CNS_A_+3_123_1796	R95	0.7709	R43	R95	Mollusc	Mollusc	Extended	5725.56	5721.63	RGPNVCGSRGRNCCRGWGLSRSSRTCTRPLCYNACGRNGTCISLGRCRCADGR
Unigene135795_CNS_A_+1_1_192	R24	0.9968	L16	R24	SignalPeptidase	Mollusc	Cleaved	1026.24	1025.63	LLLSPVQTR
Unigene135795_CNS_A_+1_1_192	R57	0.9054	L16	R57	SignalPeptidase	Mollusc	Extended	4658.61	4655.38	LLLSPVQTRSLCCHKLCLLSCTLGTFQCSLRQFEACLSVVSR
Unigene135795_CNS_A_+1_1_192	R57	0.9054	S25	R57	Mollusc	Mollusc	Cleaved	3650.38	3647.76	SLCCHKLCLLSCTLGTFQCSLRQFEACLSVVSR
Unigene86909_CNS_A_-2_47_244	R38	0.6237	C16	R38	SignalPeptidase	Mollusc	Cleaved	2510.99	2509.23	CVLGLCCGPHSLQTQRHKVMGSR
Unigene86909_CNS_A_-2_47_244	R47	0.9807	C16	R47	SignalPeptidase	Mollusc	Extended	3521.2	3518.84	CVLGLCCGPHSLQTQRHKVMGSRSRLSSLLPR
Unigene86909_CNS_A_-2_47_244	R47	0.9807	S39	R47	Mollusc	Mollusc	Cleaved	1028.22	1027.62	SRLSSLLPR
Unigene86909_CNS_A_-2_47_244	R54	0.9515	C16	R54	SignalPeptidase	Mollusc	Extended	4347.12	4344.28	CVLGLCCGPHSLQTQRHKVMGSRSRLSSLLPRTSPRLDR
Unigene86909_CNS_A_-2_47_244	R54	0.9515	S39	R54	Mollusc	Mollusc	Extended	1854.14	1853.06	SRLSSLLPRTSPRLDR
Unigene86909_CNS_A_-2_47_244	R54	0.9515	T48	R54	Mollusc	Mollusc	Cleaved	843.939	843.461	TSPRLDR
Unigene130793_CNS_A_+1_1_150	R24	0.9884	L16	R24	SignalPeptidase	Mollusc	Cleaved	1031.32	1030.63	LLSLMSLVR
Unigene33175_CNS_A_+3_6_248	K79	0.997	S16	K79	SignalPeptidase	Mollusc	Extended	7591.69	7586.99	SYFISEETLLKQTKDVRSYFVFTSLELSSSVSMTLLRIRMSSELKEGLTERRRNGRTQRWADKK
Unigene33175_CNS_A_+3_6_248	K79	0.997	S33	K79	Mollusc	Mollusc	Extended	5552.37	5548.92	SYFVFTSLELSSSVSMTLLRIRMSSELKEGLTERRRNGRTQRWADKK
Unigene33175_CNS_A_+3_6_248	K79	0.997	T72	K79	Mollusc	Mollusc	Cleaved	1032.17	1031.56	TQRWADKK
Unigene33175_CNS_A_+3_6_248	R32	0.6237	S16	R32	SignalPeptidase	Mollusc	Cleaved	2057.33	2056.09	SYFISEETLLKQTKDVR
Unigene33175_CNS_A_+3_6_248	R71	0.8919	S16	R71	SignalPeptidase	Mollusc	Extended	6577.54	6573.45	SYFISEETLLKQTKDVRSYFVFTSLELSSSVSMTLLRIRMSSELKEGLTERRRNGR
Unigene33175_CNS_A_+3_6_248	R71	0.8919	S33	R71	Mollusc	Mollusc	Cleaved	4538.22	4535.38	SYFVFTSLELSSSVSMTLLRIRMSSELKEGLTERRRNGR
Unigene139948_CNS_A_+3_39_182	K33	0.8069	P16	K33	SignalPeptidase	Mollusc	Cleaved	2050.45	2049.13	PTVVQSTVRKYVESLLCK
Unigene139948_CNS_A_+3_39_182	K42	0.9993	E34	K42	Mollusc	Mollusc	Cleaved	1033.1	1032.51	EASDENLKK
Unigene139948_CNS_A_+3_39_182	K42	0.9993	P16	K42	SignalPeptidase	Mollusc	Extended	3065.53	3063.63	PTVVQSTVRKYVESLLCKEASDENLKK
Unigene118983_CNS_A_-1_1_180	R24	0.9054	L16	R24	SignalPeptidase	Mollusc	Cleaved	1039.18	1038.51	LCHSNVNPR
Unigene101464_CNS_A_-1_1_210	R24	0.9931	S16	R24	SignalPeptidase	Mollusc	Cleaved	1039.24	1038.59	SFLLAFVSR
Unigene101464_CNS_A_-1_1_210	R37	0.9404	S16	R37	SignalPeptidase	Mollusc	Extended	2553.18	2551.36	SFLLAFVSRSCMFVISLFLLCR
Unigene101464_CNS_A_-1_1_210	R37	0.9404	S25	R37	Mollusc	Mollusc	Cleaved	1531.95	1530.78	SCMFVISLFLLCR
Unigene103178_CNS_A_-3_3_98	R23	0.9054	L16	R23	SignalPeptidase	Mollusc	Cleaved	1041.26	1040.62	LIHLVQYR
Unigene111410_CNS_A_+1_31_216	R43	0.9196	Q16	R43	SignalPeptidase	Mollusc	Cleaved	3083.67	3081.78	QLPVLLLQLLRPGTGSAQLTSVNTLFFR
Unigene111410_CNS_A_+1_31_216	R48	0.9196	Q16	R48	SignalPeptidase	Mollusc	Extended	3639.3	3637.09	QLPVLLLQLLRPGTGSAQLTSVNTLFFRSLQAR
Unigene111410_CNS_A_+1_31_216	R48	0.9196	S44	R48	Mollusc	Mollusc	Cleaved	573.651	573.329	SLQAR
Unigene111410_CNS_A_+1_31_216	R52	0.9288	Q16	R52	SignalPeptidase	Mollusc	Extended	4114.87	4112.31	QLPVLLLQLLRPGTGSAQLTSVNTLFFRSLQARSMTR
Unigene111410_CNS_A_+1_31_216	R52	0.9288	S44	R52	Mollusc	Mollusc	Extended	1049.21	1048.55	SLQARSMTR
Unigene111410_CNS_A_+1_31_216	R52	0.9288	S49	R52	Mollusc	Mollusc	Cleaved	493.579	493.237	SMTR
Unigene74326_CNS_A_+2_38_457	K22	0.5848	A16	K22	SignalPeptidase	Mollusc	Cleaved	769.854	769.402	ASSKYSK
Unigene74326_CNS_A_+2_38_457	K39	0.7225	A16	K39	SignalPeptidase	Mollusc	Extended	2637.85	2636.29	ASSKYSKEAQGVGLHDTNLDFQNK
Unigene74326_CNS_A_+2_38_457	K39	0.7225	E23	K39	Mollusc	Mollusc	Cleaved	1886.01	1884.9	EAQGVGLHDTNLDFQNK
Unigene74326_CNS_A_+2_38_457	K47	0.9988	A16	K47	SignalPeptidase	Mollusc	Extended	3669.09	3666.83	ASSKYSKEAQGVGLHDTNLDFQNKENPFRMKK
Unigene74326_CNS_A_+2_38_457	K47	0.9988	E23	K47	Mollusc	Mollusc	Extended	2917.25	2915.44	EAQGVGLHDTNLDFQNKENPFRMKK
Unigene74326_CNS_A_+2_38_457	K47	0.9988	E40	K47	Mollusc	Mollusc	Cleaved	1049.26	1048.55	ENPFRMKK
Unigene74326_CNS_A_+2_38_457	K57	0.9998	E23	K57	Mollusc	Mollusc	Extended	4055.67	4053.14	EAQGVGLHDTNLDFQNKENPFRMKKVNLLWAKGKK
Unigene74326_CNS_A_+2_38_457	K57	0.9998	E40	K57	Mollusc	Mollusc	Extended	2187.68	2186.26	ENPFRMKKVNLLWAKGKK
Unigene74326_CNS_A_+2_38_457	K57	0.9998	V48	K57	Mollusc	Mollusc	Cleaved	1156.44	1155.72	VNLLWAKGKK
Unigene74326_CNS_A_+2_38_457	K76	0.798	E40	K76	Mollusc	Mollusc	Extended	4280.14	4277.43	ENPFRMKKVNLLWAKGKKILPSAKLADLYADLKVHDK
Unigene74326_CNS_A_+2_38_457	K76	0.798	I58	K76	Mollusc	Mollusc	Cleaved	2110.48	2109.19	ILPSAKLADLYADLKVHDK
Unigene74326_CNS_A_+2_38_457	K76	0.798	V48	K76	Mollusc	Mollusc	Extended	3248.9	3246.89	VNLLWAKGKKILPSAKLADLYADLKVHDK
Unigene74326_CNS_A_+2_38_457	K83	0.9797	H77	K83	Mollusc	Mollusc	Cleaved	862	861.487	HEAHLKK
Unigene74326_CNS_A_+2_38_457	K83	0.9797	I58	K83	Mollusc	Mollusc	Extended	2954.47	2952.66	ILPSAKLADLYADLKVHDKHEAHLKK
Unigene74326_CNS_A_+2_38_457	K83	0.9797	V48	K83	Mollusc	Mollusc	Extended	4092.89	4090.36	VNLLWAKGKKILPSAKLADLYADLKVHDKHEAHLKK
Unigene27030_CNS_A_-2_95_1876	K100	0.5815	D88	K100	Mollusc	Mollusc	Cleaved	1409.47	1408.65	DGAEENLAKYDGK
Unigene27030_CNS_A_-2_95_1876	K100	0.5815	P58	K100	Mollusc	Mollusc	Extended	4857.42	4854.45	PVPSGPTNFFEPFDSRADFLKRWVLSQAKKDGAEENLAKYDGK
Unigene27030_CNS_A_-2_95_1876	K100	0.5815	W80	K100	Mollusc	Mollusc	Extended	2350.61	2349.2	WVLSQAKKDGAEENLAKYDGK
Unigene27030_CNS_A_-2_95_1876	K120	0.8253	D88	K120	Mollusc	Mollusc	Extended	3658.03	3655.83	DGAEENLAKYDGKWAIEEPKDNPIDGDLSLILK
Unigene27030_CNS_A_-2_95_1876	K120	0.8253	W101	K120	Mollusc	Mollusc	Cleaved	2266.58	2265.19	WAIEEPKDNPIDGDLSLILK
Unigene27030_CNS_A_-2_95_1876	K120	0.8253	W80	K120	Mollusc	Mollusc	Extended	4599.17	4596.38	WVLSQAKKDGAEENLAKYDGKWAIEEPKDNPIDGDLSLILK
Unigene27030_CNS_A_-2_95_1876	K141	0.7197	D88	K141	Mollusc	Mollusc	Extended	5982.7	5979.07	DGAEENLAKYDGKWAIEEPKDNPIDGDLSLILKSKAKHHAISAKLDKPYEFSGK
Unigene27030_CNS_A_-2_95_1876	K141	0.7197	S121	K141	Mollusc	Mollusc	Cleaved	2342.68	2341.26	SKAKHHAISAKLDKPYEFSGK
Unigene27030_CNS_A_-2_95_1876	K141	0.7197	W101	K141	Mollusc	Mollusc	Extended	4591.24	4588.44	WAIEEPKDNPIDGDLSLILKSKAKHHAISAKLDKPYEFSGK
Unigene27030_CNS_A_-2_95_1876	K167	0.952	P142	K167	Mollusc	Mollusc	Cleaved	2949.48	2947.5	PFIVQYEVKFQNGMDCGGAYIKLLSK
Unigene27030_CNS_A_-2_95_1876	K167	0.952	S121	K167	Mollusc	Mollusc	Extended	5274.14	5270.75	SKAKHHAISAKLDKPYEFSGKPFIVQYEVKFQNGMDCGGAYIKLLSK
Unigene27030_CNS_A_-2_95_1876	K167	0.952	W101	K167	Mollusc	Mollusc	Extended	7522.7	7517.92	WAIEEPKDNPIDGDLSLILKSKAKHHAISAKLDKPYEFSGKPFIVQYEVKFQNGMDCGGAYIKLLSK
Unigene27030_CNS_A_-2_95_1876	K248	0.5848	P142	K248	Mollusc	Mollusc	Extended	12447.2	12439.2	PFIVQYEVKFQNGMDCGGAYIKLLSKSDQLNLRGFTDKTPYTIMFGPDKCGNDHKLHFIFRHKNPKTGVYEEKHAEKPTAKLDNFFTDRKTHLYTLTVNPDNTYEVK
Unigene27030_CNS_A_-2_95_1876	K248	0.5848	S121	K248	Mollusc	Mollusc	Extended	14771.8	14762.5	SKAKHHAISAKLDKPYEFSGKPFIVQYEVKFQNGMDCGGAYIKLLSKSDQLNLRGFTDKTPYTIMFGPDKCGNDHKLHFIFRHKNPKTGVYEEKHAEKPTAKLDNFFTDRKTHLYTLTVNPDNTYEVK
Unigene27030_CNS_A_-2_95_1876	K248	0.5848	S168	K248	Mollusc	Mollusc	Cleaved	9515.71	9509.76	SDQLNLRGFTDKTPYTIMFGPDKCGNDHKLHFIFRHKNPKTGVYEEKHAEKPTAKLDNFFTDRKTHLYTLTVNPDNTYEVK
Unigene27030_CNS_A_-2_95_1876	K280	0.9996	S168	K280	Mollusc	Mollusc	Extended	12877.4	12869.4	SDQLNLRGFTDKTPYTIMFGPDKCGNDHKLHFIFRHKNPKTGVYEEKHAEKPTAKLDNFFTDRKTHLYTLTVNPDNTYEVKVDNGVVATGDLLTSFSPPVNPPQEIDDPNDKK
Unigene27030_CNS_A_-2_95_1876	K280	0.9996	V249	K280	Mollusc	Mollusc	Cleaved	3379.68	3377.67	VDNGVVATGDLLTSFSPPVNPPQEIDDPNDKK
Unigene27030_CNS_A_-2_95_1876	K297	0.9989	P281	K297	Mollusc	Mollusc	Cleaved	1928.09	1926.94	PADWDDKDKIADPDAKK
Unigene27030_CNS_A_-2_95_1876	K297	0.9989	S168	K297	Mollusc	Mollusc	Extended	14787.4	14778.3	SDQLNLRGFTDKTPYTIMFGPDKCGNDHKLHFIFRHKNPKTGVYEEKHAEKPTAKLDNFFTDRKTHLYTLTVNPDNTYEVKVDNGVVATGDLLTSFSPPVNPPQEIDDPNDKKPADWDDKDKIADPDAKK
Unigene27030_CNS_A_-2_95_1876	K297	0.9989	V249	K297	Mollusc	Mollusc	Extended	5289.75	5286.59	VDNGVVATGDLLTSFSPPVNPPQEIDDPNDKKPADWDDKDKIADPDAKK
Unigene27030_CNS_A_-2_95_1876	K44	0.5848	A16	K44	SignalPeptidase	Mollusc	Cleaved	3243.35	3241.42	AFSLVVADDFEEDDDEAVVEDGIEEEDLK
Unigene27030_CNS_A_-2_95_1876	K50	0.9927	A16	K50	SignalPeptidase	Mollusc	Extended	3895.15	3892.82	AFSLVVADDFEEDDDEAVVEDGIEEEDLKEPVVVK
Unigene27030_CNS_A_-2_95_1876	K50	0.9927	E45	K50	Mollusc	Mollusc	Cleaved	669.82	669.411	EPVVVK
Unigene27030_CNS_A_-2_95_1876	K508	0.7731	M413	K508	Mollusc	Mollusc	Cleaved	10644.4	10637.4	MTPIEAVGLELWSMTEDIVFDNFLVADNVSVVEEITAMTWEVKSMQERAASSTGQNIIQAVKDATNERPWLWAVFILVVVLPVVLIITYCCTGPGK
Unigene27030_CNS_A_-2_95_1876	K517	0.9688	M413	K517	Mollusc	Mollusc	Extended	11678.5	11670.9	MTPIEAVGLELWSMTEDIVFDNFLVADNVSVVEEITAMTWEVKSMQERAASSTGQNIIQAVKDATNERPWLWAVFILVVVLPVVLIITYCCTGPGKPEDIDAHKK
Unigene27030_CNS_A_-2_95_1876	K517	0.9688	P509	K517	Mollusc	Mollusc	Cleaved	1052.15	1051.53	PEDIDAHKK
Unigene27030_CNS_A_-2_95_1876	K518	0.9536	K518	K518	Mollusc	Mollusc	Cleaved	146.19	146.111	K
Unigene27030_CNS_A_-2_95_1876	K518	0.9536	K518	Q594	Mollusc	SequenceEnd	Extended	7827.66	7823.19	KFDDPTPDSAEGIDEEEEDAEDEDEKAEPAKDEAAGGDTEDIGGAAAVAAGASGDGSQVEDQADEGDDEKDGEESPQ
Unigene27030_CNS_A_-2_95_1876	K518	0.9536	M413	K518	Mollusc	Mollusc	Extended	11806.7	11799	MTPIEAVGLELWSMTEDIVFDNFLVADNVSVVEEITAMTWEVKSMQERAASSTGQNIIQAVKDATNERPWLWAVFILVVVLPVVLIITYCCTGPGKPEDIDAHKKK
Unigene27030_CNS_A_-2_95_1876	K518	0.9536	P509	K518	Mollusc	Mollusc	Extended	1180.33	1179.63	PEDIDAHKKK
Unigene27030_CNS_A_-2_95_1876	K57	0.9336	A16	K57	SignalPeptidase	Mollusc	Extended	4811.2	4808.3	AFSLVVADDFEEDDDEAVVEDGIEEEDLKEPVVVKERPLYEK
Unigene27030_CNS_A_-2_95_1876	K57	0.9336	E45	K57	Mollusc	Mollusc	Extended	1585.86	1584.89	EPVVVKERPLYEK
Unigene27030_CNS_A_-2_95_1876	K57	0.9336	E51	K57	Mollusc	Mollusc	Cleaved	934.061	933.497	ERPLYEK
Unigene27030_CNS_A_-2_95_1876	K87	0.9988	E51	K87	Mollusc	Mollusc	Extended	4382	4379.29	ERPLYEKPVPSGPTNFFEPFDSRADFLKRWVLSQAKK
Unigene27030_CNS_A_-2_95_1876	K87	0.9988	P58	K87	Mollusc	Mollusc	Extended	3465.96	3463.81	PVPSGPTNFFEPFDSRADFLKRWVLSQAKK
Unigene27030_CNS_A_-2_95_1876	K87	0.9988	W80	K87	Mollusc	Mollusc	Cleaved	959.157	958.565	WVLSQAKK
Unigene27030_CNS_A_-2_95_1876	R412	0.6362	P298	R412	Mollusc	Mollusc	Cleaved	13483.8	13475.3	PDDWDETQPPTIIDEDAVKPDGWLEDEEVYIPDPSAVKPDDWDDEMDGEWEAPRIDNPKCKEAPGCGKWEKPTIPNPKFKGTWRAPMIDNPNYKGEWKPRRIPNPDYFEDKNPYR
Unigene27030_CNS_A_-2_95_1876	R79	1	E45	R79	Mollusc	Mollusc	Extended	4092.67	4090.14	EPVVVKERPLYEKPVPSGPTNFFEPFDSRADFLKR
Unigene27030_CNS_A_-2_95_1876	R79	1	E51	R79	Mollusc	Mollusc	Extended	3440.86	3438.74	ERPLYEKPVPSGPTNFFEPFDSRADFLKR
Unigene27030_CNS_A_-2_95_1876	R79	1	P58	R79	Mollusc	Mollusc	Cleaved	2524.82	2523.26	PVPSGPTNFFEPFDSRADFLKR
Unigene9312_CNS_A_+2_71_478	K35	0.9067	L27	K35	Mollusc	Mollusc	Cleaved	1056.27	1055.63	LLDNLLDIK
Unigene9312_CNS_A_+2_71_478	K35	0.9067	V16	K35	SignalPeptidase	Mollusc	Extended	2227.59	2226.26	VSSQATVVDKRLLDNLLDIK
Unigene9312_CNS_A_+2_71_478	R26	0.9998	V16	R26	SignalPeptidase	Mollusc	Cleaved	1189.34	1188.65	VSSQATVVDKR
Unigene110459_CNS_A_+3_3_344	K100	0.9988	H16	K100	SignalPeptidase	Mollusc	Cleaved	9954.82	9947.97	HYCVSFLGEVCIFVYFCLNFIIVHFSLCIFSCCAYAYTLICYLIVIKNKHKGTQKFMEMRIIHVVGHNFVSEDSSSSLRWKSDKK
Unigene110459_CNS_A_+3_3_344	K109	0.9989	A101	K109	Mollusc	Mollusc	Cleaved	1057.26	1056.6	ALSWPEVKK
Unigene110459_CNS_A_+3_3_344	K109	0.9989	H16	K109	SignalPeptidase	Mollusc	Extended	10994.1	10986.6	HYCVSFLGEVCIFVYFCLNFIIVHFSLCIFSCCAYAYTLICYLIVIKNKHKGTQKFMEMRIIHVVGHNFVSEDSSSSLRWKSDKKALSWPEVKK
Unigene97636_CNS_A_-1_10_216	K23	1	T16	K23	SignalPeptidase	Mollusc	Cleaved	1058.29	1057.6	TLFFFQKK
Unigene76297_CNS_A_-1_46_396	K91	0.9787	D35	K91	Mollusc	Mollusc	Extended	6545.92	6541.45	DGVWHLSCFFLLFFLFWLFSVVRPIFLVLDVCVLSVCCPGISSYFNIAINTVRVSLK
Unigene76297_CNS_A_-1_46_396	K91	0.9787	P58	K91	Mollusc	Mollusc	Cleaved	3684.47	3681.98	PIFLVLDVCVLSVCCPGISSYFNIAINTVRVSLK
Unigene76297_CNS_A_-1_46_396	K91	0.9787	S25	K91	Mollusc	Mollusc	Extended	7634.12	7628.93	SCSFVSFSSRDGVWHLSCFFLLFFLFWLFSVVRPIFLVLDVCVLSVCCPGISSYFNIAINTVRVSLK
Unigene76297_CNS_A_-1_46_396	R24	0.9466	N16	R24	SignalPeptidase	Mollusc	Cleaved	1061.21	1060.57	NLWSVTVSR
Unigene76297_CNS_A_-1_46_396	R34	0.535	N16	R34	SignalPeptidase	Mollusc	Extended	2149.41	2148.05	NLWSVTVSRSCSFVSFSSR
Unigene76297_CNS_A_-1_46_396	R34	0.535	S25	R34	Mollusc	Mollusc	Cleaved	1106.22	1105.49	SCSFVSFSSR
Unigene76297_CNS_A_-1_46_396	R57	0.7733	D35	R57	Mollusc	Mollusc	Cleaved	2879.46	2877.49	DGVWHLSCFFLLFFLFWLFSVVR
Unigene76297_CNS_A_-1_46_396	R57	0.7733	N16	R57	SignalPeptidase	Mollusc	Extended	5010.85	5007.52	NLWSVTVSRSCSFVSFSSRDGVWHLSCFFLLFFLFWLFSVVR
Unigene76297_CNS_A_-1_46_396	R57	0.7733	S25	R57	Mollusc	Mollusc	Extended	3967.66	3964.97	SCSFVSFSSRDGVWHLSCFFLLFFLFWLFSVVR
Unigene98970_CNS_A_-3_3_137	K24	0.9994	L16	K24	SignalPeptidase	Mollusc	Cleaved	1065.41	1064.74	LQLLLPIKK
Unigene109944_CNS_A_-3_3_353	R111	0.535	I100	R111	Mollusc	Mollusc	Cleaved	1469.75	1468.87	IKTHVPKTFSRR
Unigene109944_CNS_A_-3_3_353	R111	0.535	Q92	R111	Mollusc	Mollusc	Extended	2518.01	2516.45	QYLLFNLRIKTHVPKTFSRR
Unigene109944_CNS_A_-3_3_353	R111	0.535	S75	R111	Mollusc	Mollusc	Extended	4369.1	4366.42	SITQAYSPLAHPSLLDRQYLLFNLRIKTHVPKTFSRR
Unigene109944_CNS_A_-3_3_353	R64	0.6237	Y16	R64	SignalPeptidase	Mollusc	Cleaved	5565.39	5561.91	YLPCLTPTHWLYTSISLLLSLSLSLSLSLSESPITHTNTLAIHNNQQWR
Unigene109944_CNS_A_-3_3_353	R74	0.8744	S65	R74	Mollusc	Mollusc	Cleaved	1127.35	1126.69	SISSRLPLVR
Unigene109944_CNS_A_-3_3_353	R74	0.8744	Y16	R74	SignalPeptidase	Mollusc	Extended	6674.72	6670.58	YLPCLTPTHWLYTSISLLLSLSLSLSLSLSESPITHTNTLAIHNNQQWRSISSRLPLVR
Unigene109944_CNS_A_-3_3_353	R91	0.9404	S65	R91	Mollusc	Mollusc	Extended	2978.45	2976.66	SISSRLPLVRSITQAYSPLAHPSLLDR
Unigene109944_CNS_A_-3_3_353	R91	0.9404	S75	R91	Mollusc	Mollusc	Cleaved	1869.11	1867.98	SITQAYSPLAHPSLLDR
Unigene109944_CNS_A_-3_3_353	R91	0.9404	Y16	R91	SignalPeptidase	Mollusc	Extended	8525.82	8520.55	YLPCLTPTHWLYTSISLLLSLSLSLSLSLSESPITHTNTLAIHNNQQWRSISSRLPLVRSITQAYSPLAHPSLLDR
Unigene109944_CNS_A_-3_3_353	R99	0.965	Q92	R99	Mollusc	Mollusc	Cleaved	1066.27	1065.6	QYLLFNLR
Unigene109944_CNS_A_-3_3_353	R99	0.965	S65	R99	Mollusc	Mollusc	Extended	4026.7	4024.24	SISSRLPLVRSITQAYSPLAHPSLLDRQYLLFNLR
Unigene109944_CNS_A_-3_3_353	R99	0.965	S75	R99	Mollusc	Mollusc	Extended	2917.36	2915.57	SITQAYSPLAHPSLLDRQYLLFNLR
Unigene54559_CNS_A_+1_1_216	K48	0.5848	I19	K48	Mollusc	Mollusc	Extended	3381.88	3379.84	IVEVDNTNIHFYIHTSGVSVGRIIEKGVRK
Unigene54559_CNS_A_+1_1_216	K48	0.5848	I41	K48	Mollusc	Mollusc	Extended	942.17	941.607	IIEKGVRK
Unigene54559_CNS_A_+1_1_216	K48	0.5848	K48	K48	Mollusc	Mollusc	Cleaved	146.19	146.111	K
Unigene54559_CNS_A_+1_1_216	K48	0.5848	K48	K49	Mollusc	Mollusc	Extended	274.364	274.206	KK
Unigene54559_CNS_A_+1_1_216	K48	0.5848	K48	L72	Mollusc	SequenceEnd	Extended	2780.39	2778.68	KKIRVVSLFLVSSRLVSSSLLFSTL
Unigene54559_CNS_A_+1_1_216	K49	0.9992	I41	K49	Mollusc	Mollusc	Extended	1070.34	1069.7	IIEKGVRKK
Unigene54559_CNS_A_+1_1_216	K49	0.9992	K48	K49	Mollusc	Mollusc	Extended	274.364	274.206	KK
Unigene54559_CNS_A_+1_1_216	K49	0.9992	K49	K49	Mollusc	Mollusc	Cleaved	146.19	146.111	K
Unigene54559_CNS_A_+1_1_216	K49	0.9992	K49	L72	Mollusc	SequenceEnd	Extended	2652.22	2650.58	KIRVVSLFLVSSRLVSSSLLFSTL
Unigene54559_CNS_A_+1_1_216	R40	0.8919	I19	R40	Mollusc	Mollusc	Cleaved	2457.73	2456.25	IVEVDNTNIHFYIHTSGVSVGR
Unigene54559_CNS_A_+1_1_216	R40	0.8919	T16	R40	SignalPeptidase	Mollusc	Extended	2744.06	2742.41	TGKIVEVDNTNIHFYIHTSGVSVGR
Unigene54559_CNS_A_+1_1_216	R47	0.7733	I19	R47	Mollusc	Mollusc	Extended	3253.71	3251.75	IVEVDNTNIHFYIHTSGVSVGRIIEKGVR
Unigene54559_CNS_A_+1_1_216	R47	0.7733	I41	R47	Mollusc	Mollusc	Cleaved	813.996	813.512	IIEKGVR
Unigene54559_CNS_A_+1_1_216	R47	0.7733	T16	R47	SignalPeptidase	Mollusc	Extended	3540.04	3537.91	TGKIVEVDNTNIHFYIHTSGVSVGRIIEKGVR
CL3914.Contig1_CNS_A_-2_428_694	K75	0.9715	A63	K75	Mollusc	Mollusc	Cleaved	1501.71	1500.81	AQINLAQHSYTKK
CL3914.Contig1_CNS_A_-2_428_694	K75	0.9715	P53	K75	Mollusc	Mollusc	Extended	2556.97	2555.37	PQTSLCVGLRAQINLAQHSYTKK
CL3914.Contig1_CNS_A_-2_428_694	K75	0.9715	S46	K75	Mollusc	Mollusc	Extended	3352.86	3350.8	SNPVNKRPQTSLCVGLRAQINLAQHSYTKK
CL3914.Contig1_CNS_A_-2_428_694	K76	0.9992	A63	K76	Mollusc	Mollusc	Extended	1629.88	1628.9	AQINLAQHSYTKKK
CL3914.Contig1_CNS_A_-2_428_694	K76	0.9992	K76	K76	Mollusc	Mollusc	Cleaved	146.19	146.111	K
CL3914.Contig1_CNS_A_-2_428_694	K76	0.9992	K76	K79	Mollusc	Mollusc	Extended	530.669	530.359	KQKK
CL3914.Contig1_CNS_A_-2_428_694	K76	0.9992	K76	K80	Mollusc	Mollusc	Extended	658.843	658.454	KQKKK
CL3914.Contig1_CNS_A_-2_428_694	K76	0.9992	P53	K76	Mollusc	Mollusc	Extended	2685.14	2683.46	PQTSLCVGLRAQINLAQHSYTKKK
CL3914.Contig1_CNS_A_-2_428_694	K79	0.9998	A63	K79	Mollusc	Mollusc	Extended	2014.36	2013.15	AQINLAQHSYTKKKQKK
CL3914.Contig1_CNS_A_-2_428_694	K79	0.9998	K76	K79	Mollusc	Mollusc	Extended	530.669	530.359	KQKK
CL3914.Contig1_CNS_A_-2_428_694	K79	0.9998	Q77	K79	Mollusc	Mollusc	Cleaved	402.495	402.264	QKK
CL3914.Contig1_CNS_A_-2_428_694	K80	0.997	K76	K80	Mollusc	Mollusc	Extended	658.843	658.454	KQKKK
CL3914.Contig1_CNS_A_-2_428_694	K80	0.997	K80	K80	Mollusc	Mollusc	Cleaved	146.19	146.111	K
CL3914.Contig1_CNS_A_-2_428_694	K80	0.997	K80	R89	Mollusc	SequenceEnd	Extended	1311.52	1310.78	KTPGERRRRR
CL3914.Contig1_CNS_A_-2_428_694	K80	0.997	Q77	K80	Mollusc	Mollusc	Extended	530.669	530.359	QKKK
CL3914.Contig1_CNS_A_-2_428_694	R45	0.9532	Y16	R45	SignalPeptidase	Mollusc	Cleaved	3774.3	3772.01	YLLGYRRHHSSESRKSFEVQRKYYLSITLR
CL3914.Contig1_CNS_A_-2_428_694	R52	1	S46	R52	Mollusc	Mollusc	Cleaved	813.913	813.451	SNPVNKR
CL3914.Contig1_CNS_A_-2_428_694	R52	1	Y16	R52	SignalPeptidase	Mollusc	Extended	4570.2	4567.45	YLLGYRRHHSSESRKSFEVQRKYYLSITLRSNPVNKR
CL3914.Contig1_CNS_A_-2_428_694	R62	0.9054	P53	R62	Mollusc	Mollusc	Cleaved	1073.28	1072.58	PQTSLCVGLR
CL3914.Contig1_CNS_A_-2_428_694	R62	0.9054	S46	R62	Mollusc	Mollusc	Extended	1869.17	1868.01	SNPVNKRPQTSLCVGLR
CL3914.Contig1_CNS_A_-2_428_694	R62	0.9054	Y16	R62	SignalPeptidase	Mollusc	Extended	5625.46	5622.01	YLLGYRRHHSSESRKSFEVQRKYYLSITLRSNPVNKRPQTSLCVGLR
Unigene6962_CNS_A_+3_63_152	R24	0.9592	T16	R24	SignalPeptidase	Mollusc	Cleaved	1077.12	1076.51	TTESQLNER
Unigene7823_CNS_A_-2_248_541	K70	0.9824	S34	K70	Mollusc	Mollusc	Extended	4168.99	4166.27	SRSRLMTSVLMAGRSTLCLILFLGQPTRSRYSPLLDK
Unigene7823_CNS_A_-2_248_541	K70	0.9824	S48	K70	Mollusc	Mollusc	Extended	2622.12	2620.45	STLCLILFLGQPTRSRYSPLLDK
Unigene7823_CNS_A_-2_248_541	K70	0.9824	S62	K70	Mollusc	Mollusc	Cleaved	1078.23	1077.59	SRYSPLLDK
Unigene7823_CNS_A_-2_248_541	R33	0.9999	W16	R33	SignalPeptidase	Mollusc	Cleaved	2332.67	2331.21	WSEVTTSMPQRWVRREKR
Unigene7823_CNS_A_-2_248_541	R47	0.9751	S34	R47	Mollusc	Mollusc	Cleaved	1564.89	1563.84	SRSRLMTSVLMAGR
Unigene7823_CNS_A_-2_248_541	R47	0.9751	W16	R47	SignalPeptidase	Mollusc	Extended	3879.54	3877.03	WSEVTTSMPQRWVRREKRSRSRLMTSVLMAGR
Unigene7823_CNS_A_-2_248_541	R61	0.8025	S34	R61	Mollusc	Mollusc	Extended	3108.77	3106.7	SRSRLMTSVLMAGRSTLCLILFLGQPTR
Unigene7823_CNS_A_-2_248_541	R61	0.8025	S48	R61	Mollusc	Mollusc	Cleaved	1561.9	1560.87	STLCLILFLGQPTR
Unigene7823_CNS_A_-2_248_541	R61	0.8025	W16	R61	SignalPeptidase	Mollusc	Extended	5423.43	5419.89	WSEVTTSMPQRWVRREKRSRSRLMTSVLMAGRSTLCLILFLGQPTR
Unigene7823_CNS_A_-2_248_541	R86	0.9757	S48	R86	Mollusc	Mollusc	Extended	4493.38	4490.55	STLCLILFLGQPTRSRYSPLLDKSLLSILVTNELRVLYR
Unigene7823_CNS_A_-2_248_541	R86	0.9757	S62	R86	Mollusc	Mollusc	Extended	2949.49	2947.69	SRYSPLLDKSLLSILVTNELRVLYR
Unigene7823_CNS_A_-2_248_541	R86	0.9757	S71	R86	Mollusc	Mollusc	Cleaved	1889.27	1888.12	SLLSILVTNELRVLYR
Unigene130115_CNS_A_+2_2_79	K24	0.9851	E16	K24	SignalPeptidase	Mollusc	Cleaved	1082.3	1081.52	ESTDIMMKK
Unigene117776_CNS_A_+2_2_148	K33	0.9843	C26	K33	Mollusc	Mollusc	Cleaved	861.025	860.448	CIEGSPKK
Unigene117776_CNS_A_+2_2_148	K33	0.9843	G16	K33	SignalPeptidase	Mollusc	Extended	1903.31	1902.08	GVLVLSFVARCIEGSPKK
Unigene117776_CNS_A_+2_2_148	R25	0.535	G16	R25	SignalPeptidase	Mollusc	Cleaved	1060.31	1059.65	GVLVLSFVAR
Unigene117776_CNS_A_+2_2_148	R35	0.9059	A34	R35	Mollusc	Mollusc	Cleaved	245.282	245.154	AR
Unigene117776_CNS_A_+2_2_148	R35	0.9059	C26	R35	Mollusc	Mollusc	Extended	1088.29	1087.59	CIEGSPKKAR
Unigene117776_CNS_A_+2_2_148	R35	0.9059	G16	R35	SignalPeptidase	Mollusc	Extended	2130.58	2129.22	GVLVLSFVARCIEGSPKKAR
Unigene100213_CNS_A_+3_3_191	R25	0.9911	S16	R25	SignalPeptidase	Mollusc	Cleaved	1089.32	1088.62	SRGLCVVISR
Unigene100213_CNS_A_+3_3_191	R36	0.8744	S16	R36	SignalPeptidase	Mollusc	Extended	2239.58	2238.2	SRGLCVVISRSVVYSGSNLSR
Unigene100213_CNS_A_+3_3_191	R36	0.8744	S26	R36	Mollusc	Mollusc	Cleaved	1168.27	1167.59	SVVYSGSNLSR
Unigene106560_CNS_A_+2_170_373	K49	0.9957	H25	K49	Mollusc	Mollusc	Cleaved	2868.51	2866.63	HIIPPVLALYISEYLLSMSEPLLKK
Unigene106560_CNS_A_+2_170_373	K49	0.9957	P16	K49	SignalPeptidase	Mollusc	Extended	3939.82	3937.18	PFAFCVHIRHIIPPVLALYISEYLLSMSEPLLKK
Unigene106560_CNS_A_+2_170_373	R24	0.9054	P16	R24	SignalPeptidase	Mollusc	Cleaved	1089.32	1088.56	PFAFCVHIR
Unigene108108_CNS_A_-1_46_531	K105	0.9851	A96	K105	Mollusc	Mollusc	Cleaved	1093.16	1092.54	ADSSSEEIKK
Unigene108108_CNS_A_-1_46_531	K105	0.9851	L80	K105	Mollusc	Mollusc	Extended	2822.23	2820.47	LLACKGQDPYSILGLRADSSSEEIKK
Unigene108108_CNS_A_-1_46_531	K105	0.9851	V60	K105	Mollusc	Mollusc	Extended	4963.71	4960.54	VVGLEENICLPATGEEAMKRLLACKGQDPYSILGLRADSSSEEIKK
Unigene108108_CNS_A_-1_46_531	K29	0.9803	V16	K29	SignalPeptidase	Mollusc	Cleaved	1481.95	1480.96	VARAICLLVLLIGK
Unigene108108_CNS_A_-1_46_531	K49	0.9998	S30	K49	Mollusc	Mollusc	Cleaved	2414.78	2413.16	SWTFMKGRMFGSSYETKDKK
Unigene108108_CNS_A_-1_46_531	K49	0.9998	V16	K49	SignalPeptidase	Mollusc	Extended	3878.71	3876.1	VARAICLLVLLIGKSWTFMKGRMFGSSYETKDKK
Unigene108108_CNS_A_-1_46_531	R109	0.9697	A96	R109	Mollusc	Mollusc	Extended	1731.88	1730.86	ADSSSEEIKKYYRR
Unigene108108_CNS_A_-1_46_531	R109	0.9697	L80	R109	Mollusc	Mollusc	Extended	3460.95	3458.8	LLACKGQDPYSILGLRADSSSEEIKKYYRR
Unigene108108_CNS_A_-1_46_531	R109	0.9697	Y106	R109	Mollusc	Mollusc	Cleaved	656.743	656.345	YYRR
Unigene108108_CNS_A_-1_46_531	R144	0.9988	A96	R144	Mollusc	Mollusc	Extended	5660.32	5656.84	ADSSSEEIKKYYRRQAILVHPDKNQEPGAEESFKILGHAFEMIGEPEKR
Unigene108108_CNS_A_-1_46_531	R144	0.9988	Q110	R144	Mollusc	Mollusc	Cleaved	3946.45	3943.99	QAILVHPDKNQEPGAEESFKILGHAFEMIGEPEKR
Unigene108108_CNS_A_-1_46_531	R144	0.9988	Y106	R144	Mollusc	Mollusc	Extended	4585.18	4582.32	YYRRQAILVHPDKNQEPGAEESFKILGHAFEMIGEPEKR
Unigene108108_CNS_A_-1_46_531	R145	0.6056	Q110	R145	Mollusc	Mollusc	Extended	4102.64	4100.1	QAILVHPDKNQEPGAEESFKILGHAFEMIGEPEKRR
Unigene108108_CNS_A_-1_46_531	R145	0.6056	R145	E162	Mollusc	SequenceEnd	Extended	2210.38	2208.96	RQYDSHTLEANEMEAMRE
Unigene108108_CNS_A_-1_46_531	R145	0.6056	R145	R145	Mollusc	Mollusc	Cleaved	174.203	174.117	R
Unigene108108_CNS_A_-1_46_531	R145	0.6056	Y106	R145	Mollusc	Mollusc	Extended	4741.37	4738.42	YYRRQAILVHPDKNQEPGAEESFKILGHAFEMIGEPEKRR
Unigene108108_CNS_A_-1_46_531	R59	0.8285	S30	R59	Mollusc	Mollusc	Extended	3652.16	3649.76	SWTFMKGRMFGSSYETKDKKTWPSHDFLPR
Unigene108108_CNS_A_-1_46_531	R59	0.8285	T50	R59	Mollusc	Mollusc	Cleaved	1255.4	1254.62	TWPSHDFLPR
Unigene108108_CNS_A_-1_46_531	R59	0.8285	V16	R59	SignalPeptidase	Mollusc	Extended	5116.09	5112.71	VARAICLLVLLIGKSWTFMKGRMFGSSYETKDKKTWPSHDFLPR
Unigene108108_CNS_A_-1_46_531	R79	0.7397	S30	R79	Mollusc	Mollusc	Extended	5793.65	5789.83	SWTFMKGRMFGSSYETKDKKTWPSHDFLPRVVGLEENICLPATGEEAMKR
Unigene108108_CNS_A_-1_46_531	R79	0.7397	T50	R79	Mollusc	Mollusc	Extended	3396.88	3394.69	TWPSHDFLPRVVGLEENICLPATGEEAMKR
Unigene108108_CNS_A_-1_46_531	R79	0.7397	V60	R79	Mollusc	Mollusc	Cleaved	2159.5	2158.08	VVGLEENICLPATGEEAMKR
Unigene108108_CNS_A_-1_46_531	R95	0.7067	L80	R95	Mollusc	Mollusc	Cleaved	1747.09	1745.95	LLACKGQDPYSILGLR
Unigene108108_CNS_A_-1_46_531	R95	0.7067	T50	R95	Mollusc	Mollusc	Extended	5125.95	5122.62	TWPSHDFLPRVVGLEENICLPATGEEAMKRLLACKGQDPYSILGLR
Unigene108108_CNS_A_-1_46_531	R95	0.7067	V60	R95	Mollusc	Mollusc	Extended	3888.57	3886.02	VVGLEENICLPATGEEAMKRLLACKGQDPYSILGLR
Unigene112081_CNS_A_+3_102_200	K25	0.9192	P16	K25	SignalPeptidase	Mollusc	Cleaved	1094.35	1093.54	PVICDGFCLK
Unigene122587_CNS_A_+3_3_116	R24	0.9617	T16	R24	SignalPeptidase	Mollusc	Cleaved	1099.37	1098.56	TTVMMFLTR
Unigene117522_CNS_A_+1_43_399	K42	1	I16	K42	SignalPeptidase	Mollusc	Cleaved	3014.96	3013	IIIIVATLVLALIVLIVICLIRRVDKK
Unigene117522_CNS_A_+1_43_399	K90	0.9989	H44	K90	Mollusc	Mollusc	Extended	5183.61	5180.49	HAQNQSSTANMDSKLYQAAQWVSTVSVTNDHGPEEIRSNLEVPGEKK
Unigene117522_CNS_A_+1_43_399	K90	0.9989	R43	K90	Mollusc	Mollusc	Extended	5339.8	5336.59	RHAQNQSSTANMDSKLYQAAQWVSTVSVTNDHGPEEIRSNLEVPGEKK
Unigene117522_CNS_A_+1_43_399	K90	0.9989	S81	K90	Mollusc	Mollusc	Cleaved	1100.24	1099.59	SNLEVPGEKK
Unigene117522_CNS_A_+1_43_399	K91	0.997	H44	K91	Mollusc	Mollusc	Extended	5311.79	5308.59	HAQNQSSTANMDSKLYQAAQWVSTVSVTNDHGPEEIRSNLEVPGEKKK
Unigene117522_CNS_A_+1_43_399	K91	0.997	K91	K91	Mollusc	Mollusc	Cleaved	146.19	146.111	K
Unigene117522_CNS_A_+1_43_399	K91	0.997	K91	K92	Mollusc	Mollusc	Extended	274.364	274.206	KK
Unigene117522_CNS_A_+1_43_399	K91	0.997	K91	K93	Mollusc	Mollusc	Extended	402.538	402.301	KKK
Unigene117522_CNS_A_+1_43_399	K91	0.997	S81	K91	Mollusc	Mollusc	Extended	1228.41	1227.69	SNLEVPGEKKK
Unigene117522_CNS_A_+1_43_399	K92	0.9715	K91	K92	Mollusc	Mollusc	Extended	274.364	274.206	KK
Unigene117522_CNS_A_+1_43_399	K92	0.9715	K92	A119	Mollusc	SequenceEnd	Extended	3169.56	3167.56	KKEGAKQVDFIVLNGMTTPDYSQHLYDA
Unigene117522_CNS_A_+1_43_399	K92	0.9715	K92	K92	Mollusc	Mollusc	Cleaved	146.19	146.111	K
Unigene117522_CNS_A_+1_43_399	K92	0.9715	K92	K93	Mollusc	Mollusc	Extended	274.364	274.206	KK
Unigene117522_CNS_A_+1_43_399	K92	0.9715	S81	K92	Mollusc	Mollusc	Extended	1356.59	1355.78	SNLEVPGEKKKK
Unigene117522_CNS_A_+1_43_399	K93	0.997	K91	K93	Mollusc	Mollusc	Extended	402.538	402.301	KKK
Unigene117522_CNS_A_+1_43_399	K93	0.997	K92	K93	Mollusc	Mollusc	Extended	274.364	274.206	KK
Unigene117522_CNS_A_+1_43_399	K93	0.997	K93	A119	Mollusc	SequenceEnd	Extended	3041.38	3039.47	KEGAKQVDFIVLNGMTTPDYSQHLYDA
Unigene117522_CNS_A_+1_43_399	K93	0.997	K93	K93	Mollusc	Mollusc	Cleaved	146.19	146.111	K
Unigene117522_CNS_A_+1_43_399	R43	0.9988	I16	R43	SignalPeptidase	Mollusc	Extended	3171.15	3169.1	IIIIVATLVLALIVLIVICLIRRVDKKR
Unigene117522_CNS_A_+1_43_399	R43	0.9988	R43	K90	Mollusc	Mollusc	Extended	5339.8	5336.59	RHAQNQSSTANMDSKLYQAAQWVSTVSVTNDHGPEEIRSNLEVPGEKK
Unigene117522_CNS_A_+1_43_399	R43	0.9988	R43	R43	Mollusc	Mollusc	Cleaved	174.203	174.117	R
Unigene117522_CNS_A_+1_43_399	R43	0.9988	R43	R80	Mollusc	Mollusc	Extended	4257.58	4255.02	RHAQNQSSTANMDSKLYQAAQWVSTVSVTNDHGPEEIR
Unigene117522_CNS_A_+1_43_399	R80	0.9964	H44	R80	Mollusc	Mollusc	Cleaved	4101.39	4098.91	HAQNQSSTANMDSKLYQAAQWVSTVSVTNDHGPEEIR
Unigene117522_CNS_A_+1_43_399	R80	0.9964	I16	R80	SignalPeptidase	Mollusc	Extended	7254.53	7250	IIIIVATLVLALIVLIVICLIRRVDKKRHAQNQSSTANMDSKLYQAAQWVSTVSVTNDHGPEEIR
Unigene117522_CNS_A_+1_43_399	R80	0.9964	R43	R80	Mollusc	Mollusc	Extended	4257.58	4255.02	RHAQNQSSTANMDSKLYQAAQWVSTVSVTNDHGPEEIR
Unigene119516_CNS_A_+2_2_352	R53	0.676	P16	R53	SignalPeptidase	Mollusc	Cleaved	4164.02	4161.14	PCDLFSVCDIIFVSSYLSCVVITIVLLDPCLSLPATFR
Unigene119516_CNS_A_+2_2_352	R60	0.9957	P16	R60	SignalPeptidase	Mollusc	Extended	5008.09	5004.67	PCDLFSVCDIIFVSSYLSCVVITIVLLDPCLSLPATFRSLVFLKR
Unigene119516_CNS_A_+2_2_352	R60	0.9957	S54	R60	Mollusc	Mollusc	Cleaved	862.084	861.549	SLVFLKR
Unigene119516_CNS_A_+2_2_352	R69	0.9751	N61	R69	Mollusc	Mollusc	Cleaved	1109.12	1108.48	NDLEYDQGR
Unigene119516_CNS_A_+2_2_352	R69	0.9751	P16	R69	SignalPeptidase	Mollusc	Extended	6099.19	6095.14	PCDLFSVCDIIFVSSYLSCVVITIVLLDPCLSLPATFRSLVFLKRNDLEYDQGR
Unigene119516_CNS_A_+2_2_352	R69	0.9751	S54	R69	Mollusc	Mollusc	Extended	1953.19	1952.02	SLVFLKRNDLEYDQGR
Unigene119516_CNS_A_+2_2_352	R75	0.6237	N61	R75	Mollusc	Mollusc	Extended	1822.93	1821.82	NDLEYDQGRSRCPNR
Unigene119516_CNS_A_+2_2_352	R75	0.6237	S54	R75	Mollusc	Mollusc	Extended	2667	2665.36	SLVFLKRNDLEYDQGRSRCPNR
Unigene119516_CNS_A_+2_2_352	R75	0.6237	S70	R75	Mollusc	Mollusc	Cleaved	731.828	731.355	SRCPNR
Unigene119516_CNS_A_+2_2_352	R84	0.9591	N61	R84	Mollusc	Mollusc	Extended	2905.16	2903.39	NDLEYDQGRSRCPNRSDHLLVNFR
Unigene119516_CNS_A_+2_2_352	R84	0.9591	S70	R84	Mollusc	Mollusc	Extended	1814.06	1812.92	SRCPNRSDHLLVNFR
Unigene119516_CNS_A_+2_2_352	R84	0.9591	S76	R84	Mollusc	Mollusc	Cleaved	1100.24	1099.58	SDHLLVNFR
Unigene133493_CNS_A_-2_2_208	K30	0.8468	T16	K30	SignalPeptidase	Mollusc	Cleaved	1595.94	1594.94	TLSVTGLVVAYFVVK
Unigene133493_CNS_A_-2_2_208	R38	0.9981	S31	R38	Mollusc	Mollusc	Cleaved	1100.34	1099.68	SVWLRRKR
Unigene133493_CNS_A_-2_2_208	R38	0.9981	T16	R38	SignalPeptidase	Mollusc	Extended	2678.26	2676.6	TLSVTGLVVAYFVVKSVWLRRKR
Unigene25648_CNS_A_-2_20_2365	K106	0.5848	T53	K106	Mollusc	Mollusc	Extended	5766.62	5763.06	TVAARTLGDLVRKLGERVLPEIIPILESGLDSEEADQRQGVCIGLSEIMASTSK
Unigene25648_CNS_A_-2_20_2365	K106	0.5848	T58	K106	Mollusc	Mollusc	Extended	5268.04	5264.77	TLGDLVRKLGERVLPEIIPILESGLDSEEADQRQGVCIGLSEIMASTSK
Unigene25648_CNS_A_-2_20_2365	K106	0.5848	V70	K106	Mollusc	Mollusc	Cleaved	3929.47	3926.99	VLPEIIPILESGLDSEEADQRQGVCIGLSEIMASTSK
Unigene25648_CNS_A_-2_20_2365	K176	0.8433	E107	K176	Mollusc	Mollusc	Extended	7759.83	7755.1	EHVSVFADSLIPTVRRGLIDPLSDVRAAAAHTFDNLHHNIGQRALDEILPTLLRHLNDPVMSERALDGLK
Unigene25648_CNS_A_-2_20_2365	K176	0.8433	H161	K176	Mollusc	Mollusc	Cleaved	1795.04	1793.91	HLNDPVMSERALDGLK
Unigene25648_CNS_A_-2_20_2365	K176	0.8433	V70	K176	Mollusc	Mollusc	Extended	11671.3	11664.1	VLPEIIPILESGLDSEEADQRQGVCIGLSEIMASTSKEHVSVFADSLIPTVRRGLIDPLSDVRAAAAHTFDNLHHNIGQRALDEILPTLLRHLNDPVMSERALDGLK
Unigene25648_CNS_A_-2_20_2365	K202	0.9177	H161	K202	Mollusc	Mollusc	Extended	4630.49	4627.54	HLNDPVMSERALDGLKQVMAVKSRVVLPYLVPQLTATPVNTK
Unigene25648_CNS_A_-2_20_2365	K202	0.9177	Q177	K202	Mollusc	Mollusc	Extended	2853.46	2851.64	QVMAVKSRVVLPYLVPQLTATPVNTK
Unigene25648_CNS_A_-2_20_2365	K202	0.9177	V185	K202	Mollusc	Mollusc	Cleaved	1953.35	1952.14	VVLPYLVPQLTATPVNTK
Unigene25648_CNS_A_-2_20_2365	K221	0.9862	A203	K221	Mollusc	Mollusc	Cleaved	1895.23	1894.09	ALSLLSSVAGEALTKHLGK
Unigene25648_CNS_A_-2_20_2365	K221	0.9862	Q177	K221	Mollusc	Mollusc	Extended	4730.67	4727.72	QVMAVKSRVVLPYLVPQLTATPVNTKALSLLSSVAGEALTKHLGK
Unigene25648_CNS_A_-2_20_2365	K221	0.9862	V185	K221	Mollusc	Mollusc	Extended	3830.57	3828.22	VVLPYLVPQLTATPVNTKALSLLSSVAGEALTKHLGK
Unigene25648_CNS_A_-2_20_2365	K333	0.997	G307	K333	Mollusc	Mollusc	Extended	2926.51	2924.66	GLIGLLARSDEKLLLAAWNCLDAITKK
Unigene25648_CNS_A_-2_20_2365	K333	0.997	I222	K333	Mollusc	Mollusc	Extended	12322.2	12314.3	ILPALMSSLSERICTPDEDQELDYCKSVVLSVEDELGVRTIMEDLLSVITHNTEAPVCTAAVLILNTFCAHTEADVSDYLPQLFRGLIGLLARSDEKLLLAAWNCLDAITKK
Unigene25648_CNS_A_-2_20_2365	K333	0.997	S315	K333	Mollusc	Mollusc	Cleaved	2132.5	2131.14	SDEKLLLAAWNCLDAITKK
Unigene25648_CNS_A_-2_20_2365	K360	0.9971	I334	K360	Mollusc	Mollusc	Extended	3072.56	3070.69	IDVANTEEHIVSVRQALKFTLLDFKGK
Unigene25648_CNS_A_-2_20_2365	K360	0.9971	Q348	K360	Mollusc	Mollusc	Cleaved	1508.82	1507.88	QALKFTLLDFKGK
Unigene25648_CNS_A_-2_20_2365	K360	0.9971	S315	K360	Mollusc	Mollusc	Extended	5187.04	5183.81	SDEKLLLAAWNCLDAITKKIDVANTEEHIVSVRQALKFTLLDFKGK
Unigene25648_CNS_A_-2_20_2365	K370	1	E361	K370	Mollusc	Mollusc	Cleaved	1101.31	1100.63	ELPGFSVPKK
Unigene25648_CNS_A_-2_20_2365	K370	1	I334	K370	Mollusc	Mollusc	Extended	4155.85	4153.3	IDVANTEEHIVSVRQALKFTLLDFKGKELPGFSVPKK
Unigene25648_CNS_A_-2_20_2365	K370	1	Q348	K370	Mollusc	Mollusc	Extended	2592.12	2590.49	QALKFTLLDFKGKELPGFSVPKK
Unigene25648_CNS_A_-2_20_2365	K512	0.798	V492	K512	Mollusc	Mollusc	Cleaved	2365.67	2364.23	VDPLFNELITGFKNSEDVSIK
Unigene25648_CNS_A_-2_20_2365	K605	0.798	D513	K605	Mollusc	Mollusc	Extended	9979.52	9972.94	DTFVQAIRACLEGAGSKIADSCRRQLTQTLVAMLASPEDSTRMTAAGCLGTLCASLPEAELSDLMIQHLLDTDPSLDWTLRHGRSMALSVCLK
Unigene25648_CNS_A_-2_20_2365	K605	0.798	S597	K605	Mollusc	Mollusc	Cleaved	951.208	950.498	SMALSVCLK
Unigene25648_CNS_A_-2_20_2365	K605	0.798	V492	K605	Mollusc	Mollusc	Extended	12327.2	12319.2	VDPLFNELITGFKNSEDVSIKDTFVQAIRACLEGAGSKIADSCRRQLTQTLVAMLASPEDSTRMTAAGCLGTLCASLPEAELSDLMIQHLLDTDPSLDWTLRHGRSMALSVCLK
Unigene25648_CNS_A_-2_20_2365	K618	0.8902	D513	K618	Mollusc	Mollusc	Extended	11463.2	11455.7	DTFVQAIRACLEGAGSKIADSCRRQLTQTLVAMLASPEDSTRMTAAGCLGTLCASLPEAELSDLMIQHLLDTDPSLDWTLRHGRSMALSVCLKDATDRVWTPALEK
Unigene25648_CNS_A_-2_20_2365	K618	0.8902	D606	K618	Mollusc	Mollusc	Cleaved	1501.66	1500.76	DATDRVWTPALEK
Unigene25648_CNS_A_-2_20_2365	K618	0.8902	S597	K618	Mollusc	Mollusc	Extended	2434.85	2433.24	SMALSVCLKDATDRVWTPALEK
Unigene25648_CNS_A_-2_20_2365	K764	0.9993	S720	K764	Mollusc	Mollusc	Cleaved	4983.83	4980.64	SCCESALVSLLKLRTGEDIYQNILVSLDVGMQDSLKEVLSRSLKK
Unigene25648_CNS_A_-2_20_2365	R160	0.6279	E107	R160	Mollusc	Mollusc	Cleaved	5982.8	5979.2	EHVSVFADSLIPTVRRGLIDPLSDVRAAAAHTFDNLHHNIGQRALDEILPTLLR
Unigene25648_CNS_A_-2_20_2365	R160	0.6279	T58	R160	Mollusc	Mollusc	Extended	11232.8	11226	TLGDLVRKLGERVLPEIIPILESGLDSEEADQRQGVCIGLSEIMASTSKEHVSVFADSLIPTVRRGLIDPLSDVRAAAAHTFDNLHHNIGQRALDEILPTLLR
Unigene25648_CNS_A_-2_20_2365	R160	0.6279	V70	R160	Mollusc	Mollusc	Extended	9894.25	9888.18	VLPEIIPILESGLDSEEADQRQGVCIGLSEIMASTSKEHVSVFADSLIPTVRRGLIDPLSDVRAAAAHTFDNLHHNIGQRALDEILPTLLR
Unigene25648_CNS_A_-2_20_2365	R184	0.9054	E107	R184	Mollusc	Mollusc	Extended	8659.94	8654.6	EHVSVFADSLIPTVRRGLIDPLSDVRAAAAHTFDNLHHNIGQRALDEILPTLLRHLNDPVMSERALDGLKQVMAVKSR
Unigene25648_CNS_A_-2_20_2365	R184	0.9054	H161	R184	Mollusc	Mollusc	Extended	2695.15	2693.42	HLNDPVMSERALDGLKQVMAVKSR
Unigene25648_CNS_A_-2_20_2365	R184	0.9054	Q177	R184	Mollusc	Mollusc	Cleaved	918.123	917.517	QVMAVKSR
Unigene25648_CNS_A_-2_20_2365	R306	0.6279	A203	R306	Mollusc	Mollusc	Extended	11291	11283.7	ALSLLSSVAGEALTKHLGKILPALMSSLSERICTPDEDQELDYCKSVVLSVEDELGVRTIMEDLLSVITHNTEAPVCTAAVLILNTFCAHTEADVSDYLPQLFR
Unigene25648_CNS_A_-2_20_2365	R306	0.6279	I222	R306	Mollusc	Mollusc	Cleaved	9413.74	9407.63	ILPALMSSLSERICTPDEDQELDYCKSVVLSVEDELGVRTIMEDLLSVITHNTEAPVCTAAVLILNTFCAHTEADVSDYLPQLFR
Unigene25648_CNS_A_-2_20_2365	R306	0.6279	V185	R306	Mollusc	Mollusc	Extended	13226.3	13217.8	VVLPYLVPQLTATPVNTKALSLLSSVAGEALTKHLGKILPALMSSLSERICTPDEDQELDYCKSVVLSVEDELGVRTIMEDLLSVITHNTEAPVCTAAVLILNTFCAHTEADVSDYLPQLFR
Unigene25648_CNS_A_-2_20_2365	R314	0.9796	A203	R314	Mollusc	Mollusc	Extended	12085	12077.2	ALSLLSSVAGEALTKHLGKILPALMSSLSERICTPDEDQELDYCKSVVLSVEDELGVRTIMEDLLSVITHNTEAPVCTAAVLILNTFCAHTEADVSDYLPQLFRGLIGLLAR
Unigene25648_CNS_A_-2_20_2365	R314	0.9796	G307	R314	Mollusc	Mollusc	Cleaved	812.024	811.533	GLIGLLAR
Unigene25648_CNS_A_-2_20_2365	R314	0.9796	I222	R314	Mollusc	Mollusc	Extended	10207.7	10201.2	ILPALMSSLSERICTPDEDQELDYCKSVVLSVEDELGVRTIMEDLLSVITHNTEAPVCTAAVLILNTFCAHTEADVSDYLPQLFRGLIGLLAR
Unigene25648_CNS_A_-2_20_2365	R347	0.9734	G307	R347	Mollusc	Mollusc	Extended	4490.24	4487.46	GLIGLLARSDEKLLLAAWNCLDAITKKIDVANTEEHIVSVR
Unigene25648_CNS_A_-2_20_2365	R347	0.9734	I334	R347	Mollusc	Mollusc	Cleaved	1581.75	1580.82	IDVANTEEHIVSVR
Unigene25648_CNS_A_-2_20_2365	R347	0.9734	S315	R347	Mollusc	Mollusc	Extended	3696.23	3693.95	SDEKLLLAAWNCLDAITKKIDVANTEEHIVSVR
Unigene25648_CNS_A_-2_20_2365	R491	0.6362	E361	R491	Mollusc	Mollusc	Extended	13961.8	13953.1	ELPGFSVPKKGIAPVLPIFREGLLNGTAEVKEAAALGLGEVIAVTGAEALKPSVVNITGPLIRILGDRFAWTLKVAVLDTLSMLLVKVGIMLKPFLPQLQTTFVKAINDPHRTVRLKAASALGKLILIHPR
Unigene25648_CNS_A_-2_20_2365	R491	0.6362	G371	R491	Mollusc	Mollusc	Cleaved	12878.5	12870.4	GIAPVLPIFREGLLNGTAEVKEAAALGLGEVIAVTGAEALKPSVVNITGPLIRILGDRFAWTLKVAVLDTLSMLLVKVGIMLKPFLPQLQTTFVKAINDPHRTVRLKAASALGKLILIHPR
Unigene25648_CNS_A_-2_20_2365	R52	0.9988	H16	R52	SignalPeptidase	Mollusc	Cleaved	4231.03	4228.37	HVWKIIVSNTPRTLREILPTLFTLLLGCLASTSHDKR
Unigene25648_CNS_A_-2_20_2365	R57	0.9054	H16	R57	SignalPeptidase	Mollusc	Extended	4729.61	4726.66	HVWKIIVSNTPRTLREILPTLFTLLLGCLASTSHDKRTVAAR
Unigene25648_CNS_A_-2_20_2365	R57	0.9054	T53	R57	Mollusc	Mollusc	Cleaved	516.599	516.307	TVAAR
Unigene25648_CNS_A_-2_20_2365	R596	0.9897	D513	R596	Mollusc	Mollusc	Cleaved	9046.33	9040.46	DTFVQAIRACLEGAGSKIADSCRRQLTQTLVAMLASPEDSTRMTAAGCLGTLCASLPEAELSDLMIQHLLDTDPSLDWTLRHGR
Unigene25648_CNS_A_-2_20_2365	R596	0.9897	V492	R596	Mollusc	Mollusc	Extended	11394	11386.7	VDPLFNELITGFKNSEDVSIKDTFVQAIRACLEGAGSKIADSCRRQLTQTLVAMLASPEDSTRMTAAGCLGTLCASLPEAELSDLMIQHLLDTDPSLDWTLRHGR
Unigene25648_CNS_A_-2_20_2365	R69	0.9235	H16	R69	SignalPeptidase	Mollusc	Extended	6068.18	6064.44	HVWKIIVSNTPRTLREILPTLFTLLLGCLASTSHDKRTVAARTLGDLVRKLGER
Unigene25648_CNS_A_-2_20_2365	R69	0.9235	T53	R69	Mollusc	Mollusc	Extended	1855.17	1854.09	TVAARTLGDLVRKLGER
Unigene25648_CNS_A_-2_20_2365	R69	0.9235	T58	R69	Mollusc	Mollusc	Cleaved	1356.59	1355.79	TLGDLVRKLGER
Unigene25648_CNS_A_-2_20_2365	R719	0.6237	D606	R719	Mollusc	Mollusc	Extended	12477.6	12469.8	DATDRVWTPALEKSVESTITKLVLADRIPICLSGLRAAGHLLKYLLDKDSSLKVITDLETLLIKSMKSDSNDVKILVAQIISYLSEGQPARLPGDTQLVPSLVMGTKEKNSMVR
Unigene25648_CNS_A_-2_20_2365	R719	0.6237	S597	R719	Mollusc	Mollusc	Extended	13410.8	13402.3	SMALSVCLKDATDRVWTPALEKSVESTITKLVLADRIPICLSGLRAAGHLLKYLLDKDSSLKVITDLETLLIKSMKSDSNDVKILVAQIISYLSEGQPARLPGDTQLVPSLVMGTKEKNSMVR
Unigene25648_CNS_A_-2_20_2365	R719	0.6237	S619	R719	Mollusc	Mollusc	Cleaved	10994	10987	SVESTITKLVLADRIPICLSGLRAAGHLLKYLLDKDSSLKVITDLETLLIKSMKSDSNDVKILVAQIISYLSEGQPARLPGDTQLVPSLVMGTKEKNSMVR
Unigene46502_CNS_A_-2_2_88	K25	0.997	C16	K25	SignalPeptidase	Mollusc	Cleaved	1103.43	1102.68	CLLTLLTAKK
Unigene102783_CNS_A_+1_1_315	K96	0.997	A40	K96	Mollusc	Mollusc	Extended	6153.6	6149.66	ALWVLGFRPAGRFVVCDFRFVVAVVIVVVVAVVVLALVTTGVVVRVRGRFVAAEVKK
Unigene102783_CNS_A_+1_1_315	K96	0.997	G87	K96	Mollusc	Mollusc	Cleaved	1104.32	1103.65	GRFVAAEVKK
Unigene102783_CNS_A_+1_1_315	K96	0.997	V85	K96	Mollusc	Mollusc	Extended	1359.64	1358.82	VRGRFVAAEVKK
Unigene102783_CNS_A_+1_1_315	R39	0.9956	V16	R39	SignalPeptidase	Mollusc	Cleaved	2444.2	2442.4	VVLSVVLCVVLCVGICVVLCVVGR
Unigene102783_CNS_A_+1_1_315	R84	0.9054	A40	R84	Mollusc	Mollusc	Cleaved	4811.97	4808.86	ALWVLGFRPAGRFVVCDFRFVVAVVIVVVVAVVVLALVTTGVVVR
Unigene102783_CNS_A_+1_1_315	R84	0.9054	V16	R84	SignalPeptidase	Mollusc	Extended	7238.15	7233.24	VVLSVVLCVVLCVGICVVLCVVGRALWVLGFRPAGRFVVCDFRFVVAVVIVVVVAVVVLALVTTGVVVR
Unigene102783_CNS_A_+1_1_315	R86	0.5663	A40	R86	Mollusc	Mollusc	Extended	5067.29	5064.03	ALWVLGFRPAGRFVVCDFRFVVAVVIVVVVAVVVLALVTTGVVVRVR
Unigene102783_CNS_A_+1_1_315	R86	0.5663	V16	R86	SignalPeptidase	Mollusc	Extended	7493.47	7488.41	VVLSVVLCVVLCVGICVVLCVVGRALWVLGFRPAGRFVVCDFRFVVAVVIVVVVAVVVLALVTTGVVVRVR
Unigene102783_CNS_A_+1_1_315	R86	0.5663	V85	R86	Mollusc	Mollusc	Cleaved	273.336	273.185	VR
Unigene102783_CNS_A_+1_1_315	R97	1	G87	R97	Mollusc	Mollusc	Extended	1260.51	1259.75	GRFVAAEVKKR
Unigene102783_CNS_A_+1_1_315	R97	1	R97	R97	Mollusc	Mollusc	Cleaved	174.203	174.117	R
Unigene102783_CNS_A_+1_1_315	R97	1	R97	V105	Mollusc	SequenceEnd	Extended	934.916	934.404	RTADDDSGV
Unigene102783_CNS_A_+1_1_315	R97	1	V85	R97	Mollusc	Mollusc	Extended	1515.83	1514.92	VRGRFVAAEVKKR
Unigene138657_CNS_A_-1_1_156	R25	0.9004	L16	R25	SignalPeptidase	Mollusc	Cleaved	1104.37	1103.64	LSLSLSLLCR
Unigene74405_CNS_A_-2_83_346	R25	0.9643	L16	R25	SignalPeptidase	Mollusc	Cleaved	1112.35	1111.61	LSLIPPVCDR
Unigene74405_CNS_A_-2_83_346	R39	0.9598	H26	R39	Mollusc	Mollusc	Cleaved	1675.04	1673.86	HLCAYLLYAHCLVR
Unigene74405_CNS_A_-2_83_346	R39	0.9598	L16	R39	SignalPeptidase	Mollusc	Extended	2769.38	2767.45	LSLIPPVCDRHLCAYLLYAHCLVR
Unigene74405_CNS_A_-2_83_346	R66	0.9925	H26	R66	Mollusc	Mollusc	Extended	4544.37	4541.45	HLCAYLLYAHCLVRPLPLASSSLTSGTRFALSSRLRGWLGR
Unigene74405_CNS_A_-2_83_346	R66	0.9925	L16	R66	SignalPeptidase	Mollusc	Extended	5638.7	5635.04	LSLIPPVCDRHLCAYLLYAHCLVRPLPLASSSLTSGTRFALSSRLRGWLGR
Unigene74405_CNS_A_-2_83_346	R66	0.9925	P40	R66	Mollusc	Mollusc	Cleaved	2887.34	2885.6	PLPLASSSLTSGTRFALSSRLRGWLGR
Unigene74405_CNS_A_-2_83_346	R81	0.8744	H26	R81	Mollusc	Mollusc	Extended	6466.67	6462.51	HLCAYLLYAHCLVRPLPLASSSLTSGTRFALSSRLRGWLGRQHLPLYYLKVYSLFR
Unigene74405_CNS_A_-2_83_346	R81	0.8744	P40	R81	Mollusc	Mollusc	Extended	4809.64	4806.67	PLPLASSSLTSGTRFALSSRLRGWLGRQHLPLYYLKVYSLFR
Unigene74405_CNS_A_-2_83_346	R81	0.8744	Q67	R81	Mollusc	Mollusc	Cleaved	1940.32	1939.08	QHLPLYYLKVYSLFR
CL4181.Contig1_CNS_A_+2_2_232	R41	0.9738	F16	R41	SignalPeptidase	Mollusc	Cleaved	3065.57	3063.64	FAHDIFTLVSLTTWLPSSLLHHLYPR
CL4181.Contig1_CNS_A_+2_2_232	R50	0.9688	F16	R50	SignalPeptidase	Mollusc	Extended	4161.83	4159.23	FAHDIFTLVSLTTWLPSSLLHHLYPRSLSRHVYPR
CL4181.Contig1_CNS_A_+2_2_232	R50	0.9688	S42	R50	Mollusc	Mollusc	Cleaved	1114.27	1113.61	SLSRHVYPR
CL4181.Contig1_CNS_A_+2_2_232	R69	0.6237	F16	R69	SignalPeptidase	Mollusc	Extended	6189.19	6185.29	FAHDIFTLVSLTTWLPSSLLHHLYPRSLSRHVYPRPAQDIFSLVPLTTCLPSSR
CL4181.Contig1_CNS_A_+2_2_232	R69	0.6237	P51	R69	Mollusc	Mollusc	Cleaved	2045.38	2044.07	PAQDIFSLVPLTTCLPSSR
CL4181.Contig1_CNS_A_+2_2_232	R69	0.6237	S42	R69	Mollusc	Mollusc	Extended	3141.64	3139.67	SLSRHVYPRPAQDIFSLVPLTTCLPSSR
Unigene100605_CNS_A_-3_9_236	R24	0.965	V16	R24	SignalPeptidase	Mollusc	Cleaved	1119.46	1118.73	VFLILFVLR
Unigene100605_CNS_A_-3_9_236	R60	0.9754	A25	R60	Mollusc	Mollusc	Cleaved	4352.21	4349.33	ADAKVDWNWFIIFIPLWLFDAVMVTYIAVNIIIHFR
Unigene100605_CNS_A_-3_9_236	R60	0.9754	V16	R60	SignalPeptidase	Mollusc	Extended	5453.65	5450.04	VFLILFVLRADAKVDWNWFIIFIPLWLFDAVMVTYIAVNIIIHFR
Unigene123769_CNS_A_+1_124_393	R25	0.9997	H16	R25	SignalPeptidase	Mollusc	Cleaved	1125.34	1124.65	HIFPSGLAKR
Unigene32_CNS_A_-1_151_1980	K249	0.798	E225	K249	Mollusc	Mollusc	Extended	3091.49	3089.52	EEPELKYYCINSAEDKHVYIRVYTK
Unigene32_CNS_A_-1_151_1980	K249	0.798	V246	K249	Mollusc	Mollusc	Cleaved	509.604	509.29	VYTK
Unigene32_CNS_A_-1_151_1980	K318	0.5848	G250	K318	Mollusc	Mollusc	Extended	7722.73	7717.74	GLQYRSIYGMTSDKVRGEWCNSTIIENHSTDLTTIKIPVNNISIDQMSNGECAGQPVDESMFSWVIVLK
Unigene32_CNS_A_-1_151_1980	K318	0.5848	S255	K318	Mollusc	Mollusc	Cleaved	7105.03	7100.41	SIYGMTSDKVRGEWCNSTIIENHSTDLTTIKIPVNNISIDQMSNGECAGQPVDESMFSWVIVLK
Unigene32_CNS_A_-1_151_1980	K318	0.5848	V246	K318	Mollusc	Mollusc	Extended	8214.32	8209.01	VYTKGLQYRSIYGMTSDKVRGEWCNSTIIENHSTDLTTIKIPVNNISIDQMSNGECAGQPVDESMFSWVIVLK
Unigene32_CNS_A_-1_151_1980	K365	0.798	E319	K365	Mollusc	Mollusc	Extended	5379.89	5376.55	EYERVNHEMDAEFNITCDFSVADSLVRAGNYTTGRQANPHHQKVVTK
Unigene32_CNS_A_-1_151_1980	K365	0.798	Q354	K365	Mollusc	Mollusc	Cleaved	1386.58	1385.76	QANPHHQKVVTK
Unigene32_CNS_A_-1_151_1980	K365	0.798	S255	K365	Mollusc	Mollusc	Extended	12466.9	12458.9	SIYGMTSDKVRGEWCNSTIIENHSTDLTTIKIPVNNISIDQMSNGECAGQPVDESMFSWVIVLKEYERVNHEMDAEFNITCDFSVADSLVRAGNYTTGRQANPHHQKVVTK
Unigene32_CNS_A_-1_151_1980	K576	0.7418	C472	K576	Mollusc	Mollusc	Extended	11717.6	11709.9	CAFDLCFSSDCKVGCNQLSRQRRDTQDVTDEVSHSTTRTIRVLPSIPAKGAGQAQDYQPPRPPAAPPGYEMGSFVYLNPVTCSLFLLILLVFLCMYIAFIRTLRK
Unigene32_CNS_A_-1_151_1980	K576	0.7418	D495	K576	Mollusc	Mollusc	Extended	9098.61	9092.73	DTQDVTDEVSHSTTRTIRVLPSIPAKGAGQAQDYQPPRPPAAPPGYEMGSFVYLNPVTCSLFLLILLVFLCMYIAFIRTLRK
Unigene32_CNS_A_-1_151_1980	K576	0.7418	V513	K576	Mollusc	Mollusc	Cleaved	7055.48	7050.76	VLPSIPAKGAGQAQDYQPPRPPAAPPGYEMGSFVYLNPVTCSLFLLILLVFLCMYIAFIRTLRK
Unigene32_CNS_A_-1_151_1980	K603	0.9895	S577	K603	Mollusc	Mollusc	Extended	3293.81	3291.71	SVYDIRKEIEVRRSRDKFLHCGCVQQK
Unigene32_CNS_A_-1_151_1980	K603	0.9895	S590	K603	Mollusc	Mollusc	Cleaved	1648.92	1647.8	SRDKFLHCGCVQQK
Unigene32_CNS_A_-1_151_1980	K603	0.9895	V513	K603	Mollusc	Mollusc	Extended	10331.3	10324.5	VLPSIPAKGAGQAQDYQPPRPPAAPPGYEMGSFVYLNPVTCSLFLLILLVFLCMYIAFIRTLRKSVYDIRKEIEVRRSRDKFLHCGCVQQK
Unigene32_CNS_A_-1_151_1980	R245	0.9688	E225	R245	Mollusc	Mollusc	Cleaved	2599.9	2598.25	EEPELKYYCINSAEDKHVYIR
Unigene32_CNS_A_-1_151_1980	R254	0.9656	E225	R254	Mollusc	Mollusc	Extended	3709.19	3706.85	EEPELKYYCINSAEDKHVYIRVYTKGLQYR
Unigene32_CNS_A_-1_151_1980	R254	0.9656	G250	R254	Mollusc	Mollusc	Cleaved	635.721	635.344	GLQYR
Unigene32_CNS_A_-1_151_1980	R254	0.9656	V246	R254	Mollusc	Mollusc	Extended	1127.31	1126.62	VYTKGLQYR
Unigene32_CNS_A_-1_151_1980	R353	0.9279	E319	R353	Mollusc	Mollusc	Cleaved	4011.32	4008.81	EYERVNHEMDAEFNITCDFSVADSLVRAGNYTTGR
Unigene32_CNS_A_-1_151_1980	R353	0.9279	G250	R353	Mollusc	Mollusc	Extended	11716	11708.5	GLQYRSIYGMTSDKVRGEWCNSTIIENHSTDLTTIKIPVNNISIDQMSNGECAGQPVDESMFSWVIVLKEYERVNHEMDAEFNITCDFSVADSLVRAGNYTTGR
Unigene32_CNS_A_-1_151_1980	R353	0.9279	S255	R353	Mollusc	Mollusc	Extended	11098.3	11091.2	SIYGMTSDKVRGEWCNSTIIENHSTDLTTIKIPVNNISIDQMSNGECAGQPVDESMFSWVIVLKEYERVNHEMDAEFNITCDFSVADSLVRAGNYTTGR
Unigene32_CNS_A_-1_151_1980	R471	0.9054	E366	R471	Mollusc	Mollusc	Cleaved	11930.4	11922.8	ESIEDDVLLQMVHGYSGEPVSEAVLGTPVILEMKYALLEGSLLKGVRPYSCMAYTPDGEHLQQLLDEDGCQVSDSPVQSFILKDDKIRTPWFNLFNFEDDTSVTFR
Unigene32_CNS_A_-1_151_1980	R471	0.9054	Q354	R471	Mollusc	Mollusc	Extended	13299	13290.6	QANPHHQKVVTKESIEDDVLLQMVHGYSGEPVSEAVLGTPVILEMKYALLEGSLLKGVRPYSCMAYTPDGEHLQQLLDEDGCQVSDSPVQSFILKDDKIRTPWFNLFNFEDDTSVTFR
Unigene32_CNS_A_-1_151_1980	R494	0.7733	C472	R494	Mollusc	Mollusc	Cleaved	2637.02	2635.19	CAFDLCFSSDCKVGCNQLSRQRR
Unigene32_CNS_A_-1_151_1980	R494	0.7733	E366	R494	Mollusc	Mollusc	Extended	14549.4	14540	ESIEDDVLLQMVHGYSGEPVSEAVLGTPVILEMKYALLEGSLLKGVRPYSCMAYTPDGEHLQQLLDEDGCQVSDSPVQSFILKDDKIRTPWFNLFNFEDDTSVTFRCAFDLCFSSDCKVGCNQLSRQRR
Unigene32_CNS_A_-1_151_1980	R512	0.6362	C472	R512	Mollusc	Mollusc	Extended	4680.15	4677.16	CAFDLCFSSDCKVGCNQLSRQRRDTQDVTDEVSHSTTRTIR
Unigene32_CNS_A_-1_151_1980	R512	0.6362	D495	R512	Mollusc	Mollusc	Cleaved	2061.15	2059.98	DTQDVTDEVSHSTTRTIR
Unigene32_CNS_A_-1_151_1980	R56	0.6237	L16	R56	SignalPeptidase	Mollusc	Cleaved	4604.22	4601.15	LSVSAASELAQKDEMHMKQTWSCPPGWSSYEGITQLSCIFR
Unigene32_CNS_A_-1_151_1980	R589	0.6237	D495	R589	Mollusc	Mollusc	Extended	10743.5	10736.6	DTQDVTDEVSHSTTRTIRVLPSIPAKGAGQAQDYQPPRPPAAPPGYEMGSFVYLNPVTCSLFLLILLVFLCMYIAFIRTLRKSVYDIRKEIEVRR
Unigene32_CNS_A_-1_151_1980	R589	0.6237	S577	R589	Mollusc	Mollusc	Cleaved	1662.91	1661.93	SVYDIRKEIEVRR
Unigene32_CNS_A_-1_151_1980	R589	0.6237	V513	R589	Mollusc	Mollusc	Extended	8700.37	8694.68	VLPSIPAKGAGQAQDYQPPRPPAAPPGYEMGSFVYLNPVTCSLFLLILLVFLCMYIAFIRTLRKSVYDIRKEIEVRR
Unigene32_CNS_A_-1_151_1980	R86	0.9965	L16	R86	SignalPeptidase	Mollusc	Extended	7880.81	7875.75	LSVSAASELAQKDEMHMKQTWSCPPGWSSYEGITQLSCIFRSSETNRYSVAKSKCHDLGGNLVTLEDADKR
Unigene32_CNS_A_-1_151_1980	R86	0.9965	S57	R86	Mollusc	Mollusc	Cleaved	3294.6	3292.62	SSETNRYSVAKSKCHDLGGNLVTLEDADKR
Unigene104419_CNS_A_-2_2_193	R29	0.9757	V16	R29	SignalPeptidase	Mollusc	Cleaved	1550.84	1549.86	VLCGQADHRAVLIR
Unigene104419_CNS_A_-2_2_193	R39	0.9796	T30	R39	Mollusc	Mollusc	Cleaved	1128.42	1127.73	TLLLLSLLSR
Unigene104419_CNS_A_-2_2_193	R39	0.9796	V16	R39	SignalPeptidase	Mollusc	Extended	2661.25	2659.57	VLCGQADHRAVLIRTLLLLSLLSR
Unigene104419_CNS_A_-2_2_193	R44	0.9997	S40	R44	Mollusc	Mollusc	Cleaved	631.731	631.37	SELKR
Unigene104419_CNS_A_-2_2_193	R44	0.9997	T30	R44	Mollusc	Mollusc	Extended	1742.14	1741.09	TLLLLSLLSRSELKR
Unigene104419_CNS_A_-2_2_193	R44	0.9997	V16	R44	SignalPeptidase	Mollusc	Extended	3274.96	3272.93	VLCGQADHRAVLIRTLLLLSLLSRSELKR
Unigene95773_CNS_A_-3_3_179	K50	0.9999	A36	K50	Mollusc	Mollusc	Extended	1805.08	1804.03	ARERSNNKRIPAHKK
Unigene95773_CNS_A_-3_3_179	K50	0.9999	I45	K50	Mollusc	Mollusc	Cleaved	692.86	692.438	IPAHKK
Unigene95773_CNS_A_-3_3_179	K50	0.9999	L16	K50	SignalPeptidase	Mollusc	Extended	4109.71	4107.19	LSQASCTNRSRSMIRWRGGRARERSNNKRIPAHKK
Unigene95773_CNS_A_-3_3_179	R35	0.7709	L16	R35	SignalPeptidase	Mollusc	Cleaved	2322.65	2321.18	LSQASCTNRSRSMIRWRGGR
Unigene95773_CNS_A_-3_3_179	R44	0.988	A36	R44	Mollusc	Mollusc	Cleaved	1130.23	1129.61	ARERSNNKR
Unigene95773_CNS_A_-3_3_179	R44	0.988	L16	R44	SignalPeptidase	Mollusc	Extended	3434.87	3432.77	LSQASCTNRSRSMIRWRGGRARERSNNKR
Unigene140337_CNS_A_-1_1_174	R23	0.9515	F16	R23	SignalPeptidase	Mollusc	Cleaved	1131.3	1130.56	FYYPSLWR
Unigene140337_CNS_A_-1_1_174	R33	0.535	F16	R33	SignalPeptidase	Mollusc	Extended	2179.51	2178.13	FYYPSLWRSSTVLLFGSR
Unigene140337_CNS_A_-1_1_174	R33	0.535	S24	R33	Mollusc	Mollusc	Cleaved	1066.22	1065.59	SSTVLLFGSR
Unigene97504_CNS_A_+1_1_498	K114	0.798	S16	K114	SignalPeptidase	Mollusc	Extended	10523.8	10516.8	SVSLESDTLGKSSCCRRSISEGTGTTDGTGFVALWVALWVALWLALWVALWVALCVAPWVELLVVLWVELCVALLLVAVSKMGLMIPLVLLAAAVVAVK
Unigene97504_CNS_A_+1_1_498	K114	0.798	S27	K114	Mollusc	Mollusc	Extended	9406.55	9400.19	SSCCRRSISEGTGTTDGTGFVALWVALWVALWLALWVALWVALCVAPWVELLVVLWVELCVALLLVAVSKMGLMIPLVLLAAAVVAVK
Unigene97504_CNS_A_+1_1_498	K114	0.798	S33	K114	Mollusc	Mollusc	Cleaved	8713.75	8707.91	SISEGTGTTDGTGFVALWVALWVALWLALWVALWVALCVAPWVELLVVLWVELCVALLLVAVSKMGLMIPLVLLAAAVVAVK
Unigene97504_CNS_A_+1_1_498	K26	0.9855	S16	K26	SignalPeptidase	Mollusc	Cleaved	1135.24	1134.58	SVSLESDTLGK
Unigene97504_CNS_A_+1_1_498	R146	0.7733	S27	R146	Mollusc	Mollusc	Extended	13256.5	13247.4	SSCCRRSISEGTGTTDGTGFVALWVALWVALWLALWVALWVALCVAPWVELLVVLWVELCVALLLVAVSKMGLMIPLVLLAAAVVAVKTLLLQGVSLRMSRLWLLWLCVPMLLLVRKCRR
Unigene97504_CNS_A_+1_1_498	R146	0.7733	S33	R146	Mollusc	Mollusc	Extended	12563.7	12555.1	SISEGTGTTDGTGFVALWVALWVALWLALWVALWVALCVAPWVELLVVLWVELCVALLLVAVSKMGLMIPLVLLAAAVVAVKTLLLQGVSLRMSRLWLLWLCVPMLLLVRKCRR
Unigene97504_CNS_A_+1_1_498	R146	0.7733	T115	R146	Mollusc	Mollusc	Cleaved	3867.93	3865.25	TLLLQGVSLRMSRLWLLWLCVPMLLLVRKCRR
Unigene97504_CNS_A_+1_1_498	R32	0.6237	S16	R32	SignalPeptidase	Mollusc	Extended	1828.05	1826.87	SVSLESDTLGKSSCCRR
Unigene97504_CNS_A_+1_1_498	R32	0.6237	S27	R32	Mollusc	Mollusc	Cleaved	710.825	710.3	SSCCRR
Unigene117407_CNS_A_-2_20_223	K46	0.8253	C16	K46	SignalPeptidase	Mollusc	Cleaved	3343.21	3340.63	CACLSVSKYLPMCPCVCVCLFASLSIILSFK
Unigene117407_CNS_A_-2_20_223	R56	0.9825	C16	R56	SignalPeptidase	Mollusc	Extended	4465.55	4462.26	CACLSVSKYLPMCPCVCVCLFASLSIILSFKSLSASLFLFR
Unigene117407_CNS_A_-2_20_223	R56	0.9825	S47	R56	Mollusc	Mollusc	Cleaved	1140.35	1139.64	SLSASLFLFR
Unigene121960_CNS_A_+3_3_266	K43	0.798	W16	K43	SignalPeptidase	Mollusc	Cleaved	3299.05	3296.88	WDKLNPQLILSGLLRMLVRQCRSFVIAK
Unigene121960_CNS_A_+3_3_266	K77	0.9996	R64	K77	Mollusc	Mollusc	Cleaved	1735.15	1734.1	RPRKQLETLKLPKK
Unigene121960_CNS_A_+3_3_266	K77	0.9996	S55	K77	Mollusc	Mollusc	Extended	2858.43	2856.74	SRDQRVPKRRPRKQLETLKLPKK
Unigene121960_CNS_A_+3_3_266	K77	0.9996	T44	K77	Mollusc	Mollusc	Extended	4221.97	4219.45	TSAKLYWTQQRSRDQRVPKRRPRKQLETLKLPKK
Unigene121960_CNS_A_+3_3_266	R54	0.6237	T44	R54	Mollusc	Mollusc	Cleaved	1381.55	1380.72	TSAKLYWTQQR
Unigene121960_CNS_A_+3_3_266	R54	0.6237	W16	R54	SignalPeptidase	Mollusc	Extended	4662.58	4659.58	WDKLNPQLILSGLLRMLVRQCRSFVIAKTSAKLYWTQQR
Unigene121960_CNS_A_+3_3_266	R63	1	S55	R63	Mollusc	Mollusc	Cleaved	1141.3	1140.65	SRDQRVPKR
Unigene121960_CNS_A_+3_3_266	R63	1	T44	R63	Mollusc	Mollusc	Extended	2504.84	2503.36	TSAKLYWTQQRSRDQRVPKR
Unigene121960_CNS_A_+3_3_266	R63	1	W16	R63	SignalPeptidase	Mollusc	Extended	5785.87	5782.22	WDKLNPQLILSGLLRMLVRQCRSFVIAKTSAKLYWTQQRSRDQRVPKR
Unigene119404_CNS_A_-3_3_212	R25	0.9751	L16	R25	SignalPeptidase	Mollusc	Cleaved	1142.4	1141.58	LMHCAEIIGR
Unigene107084_CNS_A_-2_2_157	R25	0.9054	Y16	R25	SignalPeptidase	Mollusc	Cleaved	1146.33	1145.56	YVYGICVSSR
Unigene140807_CNS_A_-3_3_218	R25	0.9592	S16	R25	SignalPeptidase	Mollusc	Cleaved	1148.3	1147.54	SYSSCFLSVR
Unigene121890_CNS_A_-1_1_216	K25	0.6588	T16	K25	SignalPeptidase	Mollusc	Cleaved	1215.46	1214.73	THTLLPIHRK
Unigene121890_CNS_A_-1_1_216	R34	0.9998	S26	R34	Mollusc	Mollusc	Cleaved	1149.27	1148.57	STNAYFYKR
Unigene121890_CNS_A_-1_1_216	R34	0.9998	T16	R34	SignalPeptidase	Mollusc	Extended	2346.72	2345.28	THTLLPIHRKSTNAYFYKR
Unigene133899_CNS_A_-1_1_165	R19	0.9818	T16	R19	SignalPeptidase	Mollusc	Cleaved	445.52	445.27	TLGR
Unigene133899_CNS_A_-1_1_165	R25	0.9591	Q20	R25	Mollusc	Mollusc	Cleaved	727.866	727.45	QRVGLR
Unigene133899_CNS_A_-1_1_165	R25	0.9591	T16	R25	SignalPeptidase	Mollusc	Extended	1155.37	1154.7	TLGRQRVGLR
Unigene133899_CNS_A_-1_1_165	R43	0.9757	G26	R43	Mollusc	Mollusc	Cleaved	2065.5	2064.13	GLGDTWPIKFSLIFVLCR
Unigene133899_CNS_A_-1_1_165	R43	0.9757	Q20	R43	Mollusc	Mollusc	Extended	2775.35	2773.56	QRVGLRGLGDTWPIKFSLIFVLCR
Unigene133899_CNS_A_-1_1_165	R43	0.9757	T16	R43	SignalPeptidase	Mollusc	Extended	3202.86	3200.82	TLGRQRVGLRGLGDTWPIKFSLIFVLCR
Unigene104935_CNS_A_-3_12_389	R24	0.9988	T16	R24	SignalPeptidase	Mollusc	Cleaved	1160.34	1159.64	TQLLWDTKR
Unigene7315_CNS_A_+2_107_1426	K201	1	D159	K201	Mollusc	Mollusc	Extended	4717.31	4714.52	DLEQQVGVFNKTLRTINVDISNITSVLGTEIRSAGESIQVDKK
Unigene7315_CNS_A_+2_107_1426	K201	1	L153	K201	Mollusc	Mollusc	Extended	5369.16	5365.96	LLVAVRDLEQQVGVFNKTLRTINVDISNITSVLGTEIRSAGESIQVDKK
Unigene7315_CNS_A_+2_107_1426	K201	1	S191	K201	Mollusc	Mollusc	Cleaved	1161.28	1160.61	SAGESIQVDKK
Unigene7315_CNS_A_+2_107_1426	R142	0.9054	C40	R142	Mollusc	Mollusc	Extended	10897.2	10890.5	CSLAENEEGNLAALAVYRRTLVKENTSPELVAEILGSSPSTPSLVPGFERLTVTGQISAFEAEVESFLEVVWPNPGVQDLGLYSCEATVLSVDGGVTTLVEAR
Unigene7315_CNS_A_+2_107_1426	R142	0.9054	G16	R142	SignalPeptidase	Mollusc	Extended	13485.2	13476.9	GAELVISVEPEFVDPGVSPFFTIRCSLAENEEGNLAALAVYRRTLVKENTSPELVAEILGSSPSTPSLVPGFERLTVTGQISAFEAEVESFLEVVWPNPGVQDLGLYSCEATVLSVDGGVTTLVEAR
Unigene7315_CNS_A_+2_107_1426	R142	0.9054	T59	R142	Mollusc	Mollusc	Cleaved	8835.93	8830.5	TLVKENTSPELVAEILGSSPSTPSLVPGFERLTVTGQISAFEAEVESFLEVVWPNPGVQDLGLYSCEATVLSVDGGVTTLVEAR
Unigene7315_CNS_A_+2_107_1426	R152	0.8874	C40	R152	Mollusc	Mollusc	Extended	11914.3	11907	CSLAENEEGNLAALAVYRRTLVKENTSPELVAEILGSSPSTPSLVPGFERLTVTGQISAFEAEVESFLEVVWPNPGVQDLGLYSCEATVLSVDGGVTTLVEARVSSSNAVTDR
Unigene7315_CNS_A_+2_107_1426	R152	0.8874	T59	R152	Mollusc	Mollusc	Extended	9852.99	9846.99	TLVKENTSPELVAEILGSSPSTPSLVPGFERLTVTGQISAFEAEVESFLEVVWPNPGVQDLGLYSCEATVLSVDGGVTTLVEARVSSSNAVTDR
Unigene7315_CNS_A_+2_107_1426	R152	0.8874	V143	R152	Mollusc	Mollusc	Cleaved	1035.08	1034.5	VSSSNAVTDR
Unigene7315_CNS_A_+2_107_1426	R158	0.9054	L153	R158	Mollusc	Mollusc	Cleaved	669.866	669.459	LLVAVR
Unigene7315_CNS_A_+2_107_1426	R158	0.9054	T59	R158	Mollusc	Mollusc	Extended	10504.8	10498.4	TLVKENTSPELVAEILGSSPSTPSLVPGFERLTVTGQISAFEAEVESFLEVVWPNPGVQDLGLYSCEATVLSVDGGVTTLVEARVSSSNAVTDRLLVAVR
Unigene7315_CNS_A_+2_107_1426	R158	0.9054	V143	R158	Mollusc	Mollusc	Extended	1686.93	1685.95	VSSSNAVTDRLLVAVR
Unigene7315_CNS_A_+2_107_1426	R190	0.6237	D159	R190	Mollusc	Mollusc	Cleaved	3574.05	3571.93	DLEQQVGVFNKTLRTINVDISNITSVLGTEIR
Unigene7315_CNS_A_+2_107_1426	R190	0.6237	L153	R190	Mollusc	Mollusc	Extended	4225.9	4223.37	LLVAVRDLEQQVGVFNKTLRTINVDISNITSVLGTEIR
Unigene7315_CNS_A_+2_107_1426	R190	0.6237	V143	R190	Mollusc	Mollusc	Extended	5242.96	5239.86	VSSSNAVTDRLLVAVRDLEQQVGVFNKTLRTINVDISNITSVLGTEIR
Unigene7315_CNS_A_+2_107_1426	R260	0.6237	D159	R260	Mollusc	Mollusc	Extended	11073.1	11066.5	DLEQQVGVFNKTLRTINVDISNITSVLGTEIRSAGESIQVDKKPVYDTPAAAAPTELTPAEDTPETSQPEEVEEVEAPEVESAQPSPDADLERIVVELEDLR
Unigene7315_CNS_A_+2_107_1426	R260	0.6237	P202	R260	Mollusc	Mollusc	Cleaved	6373.81	6370.02	PVYDTPAAAAPTELTPAEDTPETSQPEEVEEVEAPEVESAQPSPDADLERIVVELEDLR
Unigene7315_CNS_A_+2_107_1426	R260	0.6237	S191	R260	Mollusc	Mollusc	Extended	7517.07	7512.62	SAGESIQVDKKPVYDTPAAAAPTELTPAEDTPETSQPEEVEEVEAPEVESAQPSPDADLERIVVELEDLR
Unigene7315_CNS_A_+2_107_1426	R39	0.535	G16	R39	SignalPeptidase	Mollusc	Cleaved	2605.97	2604.35	GAELVISVEPEFVDPGVSPFFTIR
Unigene7315_CNS_A_+2_107_1426	R58	0.9054	C40	R58	Mollusc	Mollusc	Cleaved	2079.32	2078.03	CSLAENEEGNLAALAVYRR
Unigene7315_CNS_A_+2_107_1426	R58	0.9054	G16	R58	SignalPeptidase	Mollusc	Extended	4667.27	4664.36	GAELVISVEPEFVDPGVSPFFTIRCSLAENEEGNLAALAVYRR
Unigene130666_CNS_A_-2_8_286	R25	0.9957	M16	R25	SignalPeptidase	Mollusc	Cleaved	1166.46	1165.6	MFVVCDVVVR
Unigene130666_CNS_A_-2_8_286	R63	0.9054	M16	R63	SignalPeptidase	Mollusc	Extended	5243.7	5239.4	MFVVCDVVVRVVCGVCVCFACCMCGVCCILCVYICVWGVLCVVCVNRR
Unigene130666_CNS_A_-2_8_286	R63	0.9054	V26	R63	Mollusc	Mollusc	Cleaved	4095.25	4091.81	VVCGVCVCFACCMCGVCCILCVYICVWGVLCVVCVNRR
Unigene103388_CNS_A_-3_3_212	K56	0.6391	M16	K56	SignalPeptidase	Mollusc	Extended	4755.62	4752.29	MFWCCMLPVSFAIRPAHSDCSGVYFYTSLPDIKDKWLANIK
Unigene103388_CNS_A_-3_3_212	K56	0.6391	P30	K56	Mollusc	Mollusc	Cleaved	3069.48	3067.52	PAHSDCSGVYFYTSLPDIKDKWLANIK
Unigene103388_CNS_A_-3_3_212	K66	0.997	D57	K66	Mollusc	Mollusc	Cleaved	1172.39	1171.56	DMPCASRHKK
Unigene103388_CNS_A_-3_3_212	K66	0.997	M16	K66	SignalPeptidase	Mollusc	Extended	5909.99	5905.84	MFWCCMLPVSFAIRPAHSDCSGVYFYTSLPDIKDKWLANIKDMPCASRHKK
Unigene103388_CNS_A_-3_3_212	K66	0.997	P30	K66	Mollusc	Mollusc	Extended	4223.85	4221.06	PAHSDCSGVYFYTSLPDIKDKWLANIKDMPCASRHKK
Unigene103388_CNS_A_-3_3_212	K67	0.7387	D57	K67	Mollusc	Mollusc	Extended	1300.56	1299.66	DMPCASRHKKK
Unigene103388_CNS_A_-3_3_212	K67	0.7387	K67	K67	Mollusc	Mollusc	Cleaved	146.19	146.111	K
Unigene103388_CNS_A_-3_3_212	K67	0.7387	K67	K70	Mollusc	SequenceEnd	Extended	516.642	516.344	KNKK
Unigene103388_CNS_A_-3_3_212	K67	0.7387	P30	K67	Mollusc	Mollusc	Extended	4352.03	4349.16	PAHSDCSGVYFYTSLPDIKDKWLANIKDMPCASRHKKK
Unigene103388_CNS_A_-3_3_212	R29	0.535	M16	R29	SignalPeptidase	Mollusc	Cleaved	1704.16	1702.79	MFWCCMLPVSFAIR
Unigene27256_CNS_A_-1_1_276	K52	0.798	R16	K52	SignalPeptidase	Mollusc	Cleaved	4181.95	4178.97	RVLAKLTTYFSCFCCCCLGCDLFIASSQQQRQGVYPK
Unigene27256_CNS_A_-1_1_276	K60	0.997	R16	K60	SignalPeptidase	Mollusc	Extended	5112.13	5108.49	RVLAKLTTYFSCFCCCCLGCDLFIASSQQQRQGVYPKVAWTICKK
Unigene27256_CNS_A_-1_1_276	K60	0.997	V53	K60	Mollusc	Mollusc	Cleaved	948.192	947.531	VAWTICKK
Unigene27256_CNS_A_-1_1_276	R71	0.9988	R16	R71	SignalPeptidase	Mollusc	Extended	6268.54	6264.13	RVLAKLTTYFSCFCCCCLGCDLFIASSQQQRQGVYPKVAWTICKKTVGLCLVEGKR
Unigene27256_CNS_A_-1_1_276	R71	0.9988	T61	R71	Mollusc	Mollusc	Cleaved	1174.42	1173.66	TVGLCLVEGKR
Unigene27256_CNS_A_-1_1_276	R71	0.9988	V53	R71	Mollusc	Mollusc	Extended	2104.6	2103.17	VAWTICKKTVGLCLVEGKR
Unigene27256_CNS_A_-1_1_276	R77	0.6362	T61	R77	Mollusc	Mollusc	Extended	1822.17	1820.97	TVGLCLVEGKRTSCVTR
Unigene27256_CNS_A_-1_1_276	R77	0.6362	T72	R77	Mollusc	Mollusc	Cleaved	665.763	665.322	TSCVTR
Unigene27256_CNS_A_-1_1_276	R77	0.6362	V53	R77	Mollusc	Mollusc	Extended	2752.35	2750.48	VAWTICKKTVGLCLVEGKRTSCVTR
Unigene52225_CNS_A_+3_96_611	K101	0.6302	M70	K101	Mollusc	Mollusc	Extended	3595.26	3592.85	MIAPVGHISFHSLSQACRTDSGVCIKYRLLYK
Unigene52225_CNS_A_+3_96_611	K101	0.6302	S60	K101	Mollusc	Mollusc	Extended	4756.63	4753.53	SSLTPHRLIRMIAPVGHISFHSLSQACRTDSGVCIKYRLLYK
Unigene52225_CNS_A_+3_96_611	K101	0.6302	T88	K101	Mollusc	Mollusc	Cleaved	1658.98	1657.89	TDSGVCIKYRLLYK
Unigene52225_CNS_A_+3_96_611	R170	0.9751	I102	R170	Mollusc	Mollusc	Cleaved	7595.76	7591.04	ITLPRLACPAISGTNNPLPYNAANITNNFIRFIRQGRLKSNTRLLPLASSFFFPNQTNPFLYSALGGGR
Unigene52225_CNS_A_+3_96_611	R170	0.9751	M70	R170	Mollusc	Mollusc	Extended	11173	11165.9	MIAPVGHISFHSLSQACRTDSGVCIKYRLLYKITLPRLACPAISGTNNPLPYNAANITNNFIRFIRQGRLKSNTRLLPLASSFFFPNQTNPFLYSALGGGR
Unigene52225_CNS_A_+3_96_611	R170	0.9751	T88	R170	Mollusc	Mollusc	Extended	9236.72	9230.92	TDSGVCIKYRLLYKITLPRLACPAISGTNNPLPYNAANITNNFIRFIRQGRLKSNTRLLPLASSFFFPNQTNPFLYSALGGGR
Unigene52225_CNS_A_+3_96_611	R54	0.6237	F16	R54	SignalPeptidase	Mollusc	Cleaved	4513.22	4510.03	FNFCSASNCCFFFSISFFLVFFFCDTRLSCSHSGIIPNR
Unigene52225_CNS_A_+3_96_611	R59	0.9911	F16	R59	SignalPeptidase	Mollusc	Extended	5055.86	5052.35	FNFCSASNCCFFFSISFFLVFFFCDTRLSCSHSGIIPNRSVSLR
Unigene52225_CNS_A_+3_96_611	R59	0.9911	S55	R59	Mollusc	Mollusc	Cleaved	560.652	560.333	SVSLR
Unigene52225_CNS_A_+3_96_611	R69	0.979	F16	R69	SignalPeptidase	Mollusc	Extended	6217.23	6213.03	FNFCSASNCCFFFSISFFLVFFFCDTRLSCSHSGIIPNRSVSLRSSLTPHRLIR
Unigene52225_CNS_A_+3_96_611	R69	0.979	S55	R69	Mollusc	Mollusc	Extended	1722.02	1721.01	SVSLRSSLTPHRLIR
Unigene52225_CNS_A_+3_96_611	R69	0.979	S60	R69	Mollusc	Mollusc	Cleaved	1179.39	1178.69	SSLTPHRLIR
Unigene52225_CNS_A_+3_96_611	R87	0.7733	M70	R87	Mollusc	Mollusc	Cleaved	1954.3	1952.98	MIAPVGHISFHSLSQACR
Unigene52225_CNS_A_+3_96_611	R87	0.7733	S55	R87	Mollusc	Mollusc	Extended	3658.3	3655.97	SVSLRSSLTPHRLIRMIAPVGHISFHSLSQACR
Unigene52225_CNS_A_+3_96_611	R87	0.7733	S60	R87	Mollusc	Mollusc	Extended	3115.67	3113.65	SSLTPHRLIRMIAPVGHISFHSLSQACR
Unigene92784_CNS_A_+1_31_453	K126	0.7341	S16	K126	SignalPeptidase	Mollusc	Extended	11121.5	11114.9	SMLSHPVVRRSQLLTDRLLRLLGLVSVSLPDSTRSSATSTATTTTTTTATNRTTTATTTAPTAALTVVTATTTPASTAVTAAAVATPAAPPAAPPPQAQIPDAEPGTQDIK
Unigene92784_CNS_A_+1_31_453	K126	0.7341	S26	K126	Mollusc	Mollusc	Extended	9958.12	9952.23	SQLLTDRLLRLLGLVSVSLPDSTRSSATSTATTTTTTTATNRTTTATTTAPTAALTVVTATTTPASTAVTAAAVATPAAPPAAPPPQAQIPDAEPGTQDIK
Unigene92784_CNS_A_+1_31_453	K126	0.7341	S50	K126	Mollusc	Mollusc	Cleaved	7323.02	7318.71	SSATSTATTTTTTTATNRTTTATTTAPTAALTVVTATTTPASTAVTAAAVATPAAPPAAPPPQAQIPDAEPGTQDIK
Unigene92784_CNS_A_+1_31_453	R25	0.9968	S16	R25	SignalPeptidase	Mollusc	Cleaved	1181.42	1180.66	SMLSHPVVRR
Unigene92784_CNS_A_+1_31_453	R49	0.8238	S16	R49	SignalPeptidase	Mollusc	Extended	3816.52	3814.18	SMLSHPVVRRSQLLTDRLLRLLGLVSVSLPDSTR
Unigene92784_CNS_A_+1_31_453	R49	0.8238	S26	R49	Mollusc	Mollusc	Cleaved	2653.12	2651.54	SQLLTDRLLRLLGLVSVSLPDSTR
Unigene106844_CNS_A_-3_66_311	K19	0.798	V16	K19	SignalPeptidase	Mollusc	Cleaved	461.621	461.272	VCLK
Unigene106844_CNS_A_-3_66_311	R29	0.9054	V16	R29	SignalPeptidase	Mollusc	Extended	1627.04	1625.89	VCLKVVVVSCVWHR
Unigene106844_CNS_A_-3_66_311	R29	0.9054	V20	R29	Mollusc	Mollusc	Cleaved	1183.44	1182.64	VVVVSCVWHR
Unigene106844_CNS_A_-3_66_311	R41	0.6237	V16	R41	SignalPeptidase	Mollusc	Extended	2908.43	2906.51	VCLKVVVVSCVWHRVTTSASGWTFSR
Unigene106844_CNS_A_-3_66_311	R41	0.6237	V20	R41	Mollusc	Mollusc	Extended	2464.83	2463.25	VVVVSCVWHRVTTSASGWTFSR
Unigene106844_CNS_A_-3_66_311	R41	0.6237	V30	R41	Mollusc	Mollusc	Cleaved	1299.41	1298.63	VTTSASGWTFSR
Unigene120281_CNS_A_-1_1_165	R26	0.9347	A16	R26	SignalPeptidase	Mollusc	Cleaved	1189.43	1188.51	ACCSLSCSLFR
Unigene54671_CNS_A_+2_2_370	R29	0.9652	V16	R29	SignalPeptidase	Mollusc	Cleaved	1464.61	1463.71	VLVTSCDGNDSAKR
Unigene54671_CNS_A_+2_2_370	R36	0.8744	L30	R36	Mollusc	Mollusc	Cleaved	907.035	906.486	LYDDLLR
Unigene54671_CNS_A_+2_2_370	R36	0.8744	V16	R36	SignalPeptidase	Mollusc	Extended	2353.63	2352.18	VLVTSCDGNDSAKRLYDDLLR
Unigene54671_CNS_A_+2_2_370	R82	0.8732	L30	R82	Mollusc	Mollusc	Extended	6159.15	6155.36	LYDDLLRSSGYNKLIRPVGNISDKLEVKLGIRLSQLIDIDEKNQIMTTNVWLR
Unigene54671_CNS_A_+2_2_370	R82	0.8732	S37	R82	Mollusc	Mollusc	Cleaved	5270.14	5266.89	SSGYNKLIRPVGNISDKLEVKLGIRLSQLIDIDEKNQIMTTNVWLR
Unigene54671_CNS_A_+2_2_370	R82	0.8732	V16	R82	SignalPeptidase	Mollusc	Extended	7605.75	7601.06	VLVTSCDGNDSAKRLYDDLLRSSGYNKLIRPVGNISDKLEVKLGIRLSQLIDIDEKNQIMTTNVWLR
Unigene54671_CNS_A_+2_2_370	R91	0.9916	L30	R91	Mollusc	Mollusc	Extended	7331.48	7326.91	LYDDLLRSSGYNKLIRPVGNISDKLEVKLGIRLSQLIDIDEKNQIMTTNVWLRQEWMDVNLR
Unigene54671_CNS_A_+2_2_370	R91	0.9916	Q83	R91	Mollusc	Mollusc	Cleaved	1190.34	1189.56	QEWMDVNLR
Unigene54671_CNS_A_+2_2_370	R91	0.9916	S37	R91	Mollusc	Mollusc	Extended	6442.46	6438.44	SSGYNKLIRPVGNISDKLEVKLGIRLSQLIDIDEKNQIMTTNVWLRQEWMDVNLR
Unigene132809_CNS_A_+3_48_521	K138	0.9787	L38	K138	Mollusc	Mollusc	Extended	11842.4	11835	LYHDLFVKRSYNNLIRPVINTNDSLQINFTLALSAIINVDSKNQVIITNVWLQMYWFDYQLEWNASEYGGIEQIKVDHANVWVPDIVLFNNADGNFEVSYK
Unigene132809_CNS_A_+3_48_521	K138	0.9787	S16	K138	SignalPeptidase	Mollusc	Extended	14314.2	14305.2	SMFLLLGQVGAEMDESDIHLKRLYHDLFVKRSYNNLIRPVINTNDSLQINFTLALSAIINVDSKNQVIITNVWLQMYWFDYQLEWNASEYGGIEQIKVDHANVWVPDIVLFNNADGNFEVSYK
Unigene132809_CNS_A_+3_48_521	K138	0.9787	S47	K138	Mollusc	Mollusc	Cleaved	10670	10663.3	SYNNLIRPVINTNDSLQINFTLALSAIINVDSKNQVIITNVWLQMYWFDYQLEWNASEYGGIEQIKVDHANVWVPDIVLFNNADGNFEVSYK
Unigene132809_CNS_A_+3_48_521	R37	0.9915	S16	R37	SignalPeptidase	Mollusc	Cleaved	2489.89	2488.25	SMFLLLGQVGAEMDESDIHLKR
Unigene132809_CNS_A_+3_48_521	R46	1	L38	R46	Mollusc	Mollusc	Cleaved	1190.41	1189.67	LYHDLFVKR
Unigene132809_CNS_A_+3_48_521	R46	1	S16	R46	SignalPeptidase	Mollusc	Extended	3662.28	3659.9	SMFLLLGQVGAEMDESDIHLKRLYHDLFVKR
Unigene137953_CNS_A_+2_2_175	R35	0.7733	S16	R35	SignalPeptidase	Mollusc	Cleaved	2304.7	2303.24	SSFLLVCSARQFVRPSIHTR
Unigene137953_CNS_A_+2_2_175	R45	0.9404	I36	R45	Mollusc	Mollusc	Cleaved	1194.56	1193.67	IYLCVCLLVR
Unigene137953_CNS_A_+2_2_175	R45	0.9404	S16	R45	SignalPeptidase	Mollusc	Extended	3481.24	3478.89	SSFLLVCSARQFVRPSIHTRIYLCVCLLVR
Unigene96128_CNS_A_-1_7_1005	K104	0.798	M73	K104	Mollusc	Mollusc	Cleaved	3894.58	3891.97	MKVVVDNSYICQYCPTKFRTYYQLKSHLVTHK
Unigene96128_CNS_A_-1_7_1005	K104	0.798	S16	K104	SignalPeptidase	Mollusc	Extended	9542.9	9536.8	SSSVAAAAVVTSAPVVVSSPGNYTVTANDQMTLKSMAHKLSALKTGSQSDGDEKAAKMKVVVDNSYICQYCPTKFRTYYQLKSHLVTHK
Unigene96128_CNS_A_-1_7_1005	K169	0.8937	C105	K169	Mollusc	Mollusc	Cleaved	7842.91	7837.56	CEQVYKCVMKSCGQAFHDLDAFLEHVKSHEEEMNYRCHQCHKYFKNLYDLGVHQYSHIYMNQGVK
Unigene96128_CNS_A_-1_7_1005	K169	0.8937	M73	K169	Mollusc	Mollusc	Extended	11719.5	11711.5	MKVVVDNSYICQYCPTKFRTYYQLKSHLVTHKCEQVYKCVMKSCGQAFHDLDAFLEHVKSHEEEMNYRCHQCHKYFKNLYDLGVHQYSHIYMNQGVK
Unigene96128_CNS_A_-1_7_1005	K236	0.9954	H219	K236	Mollusc	Mollusc	Cleaved	2038.33	2036.96	HLPIHGSEGQFECPQCKK
Unigene96128_CNS_A_-1_7_1005	K236	0.9954	S170	K236	Mollusc	Mollusc	Extended	7817.81	7812.63	SGPRHFQCTKCGNKYTTPEALEHHTSTTSHDYKCPHCQKQFTCERFLRRHLPIHGSEGQFECPQCKK
Unigene96128_CNS_A_-1_7_1005	K284	0.9851	F238	K284	Mollusc	Mollusc	Extended	5538.45	5534.87	FKTEHYLKSHVLIHTGETPFACEICQAAFNRKDKLKRHMTIHDSVKK
Unigene96128_CNS_A_-1_7_1005	K284	0.9851	H275	K284	Mollusc	Mollusc	Cleaved	1195.4	1194.62	HMTIHDSVKK
Unigene96128_CNS_A_-1_7_1005	K284	0.9851	R237	K284	Mollusc	Mollusc	Extended	5694.64	5690.97	RFKTEHYLKSHVLIHTGETPFACEICQAAFNRKDKLKRHMTIHDSVKK
Unigene96128_CNS_A_-1_7_1005	K72	0.5848	S16	K72	SignalPeptidase	Mollusc	Cleaved	5666.33	5662.85	SSSVAAAAVVTSAPVVVSSPGNYTVTANDQMTLKSMAHKLSALKTGSQSDGDEKAAK
Unigene96128_CNS_A_-1_7_1005	R218	0.9834	C105	R218	Mollusc	Mollusc	Extended	13622.4	13613.2	CEQVYKCVMKSCGQAFHDLDAFLEHVKSHEEEMNYRCHQCHKYFKNLYDLGVHQYSHIYMNQGVKSGPRHFQCTKCGNKYTTPEALEHHTSTTSHDYKCPHCQKQFTCERFLRR
Unigene96128_CNS_A_-1_7_1005	R218	0.9834	S170	R218	Mollusc	Mollusc	Cleaved	5797.5	5793.68	SGPRHFQCTKCGNKYTTPEALEHHTSTTSHDYKCPHCQKQFTCERFLRR
Unigene96128_CNS_A_-1_7_1005	R237	0.9803	H219	R237	Mollusc	Mollusc	Extended	2194.51	2193.06	HLPIHGSEGQFECPQCKKR
Unigene96128_CNS_A_-1_7_1005	R237	0.9803	R237	K284	Mollusc	Mollusc	Extended	5694.64	5690.97	RFKTEHYLKSHVLIHTGETPFACEICQAAFNRKDKLKRHMTIHDSVKK
Unigene96128_CNS_A_-1_7_1005	R237	0.9803	R237	R237	Mollusc	Mollusc	Cleaved	174.203	174.117	R
Unigene96128_CNS_A_-1_7_1005	R237	0.9803	R237	R274	Mollusc	Mollusc	Extended	4517.25	4514.36	RFKTEHYLKSHVLIHTGETPFACEICQAAFNRKDKLKR
Unigene96128_CNS_A_-1_7_1005	R237	0.9803	S170	R237	Mollusc	Mollusc	Extended	7974	7968.73	SGPRHFQCTKCGNKYTTPEALEHHTSTTSHDYKCPHCQKQFTCERFLRRHLPIHGSEGQFECPQCKKR
Unigene96128_CNS_A_-1_7_1005	R274	0.9999	F238	R274	Mollusc	Mollusc	Cleaved	4361.07	4358.26	FKTEHYLKSHVLIHTGETPFACEICQAAFNRKDKLKR
Unigene96128_CNS_A_-1_7_1005	R274	0.9999	H219	R274	Mollusc	Mollusc	Extended	6537.56	6533.31	HLPIHGSEGQFECPQCKKRFKTEHYLKSHVLIHTGETPFACEICQAAFNRKDKLKR
Unigene96128_CNS_A_-1_7_1005	R274	0.9999	R237	R274	Mollusc	Mollusc	Extended	4517.25	4514.36	RFKTEHYLKSHVLIHTGETPFACEICQAAFNRKDKLKR
Unigene96128_CNS_A_-1_7_1005	R330	0.535	F238	R330	Mollusc	Mollusc	Extended	10849.7	10842.6	FKTEHYLKSHVLIHTGETPFACEICQAAFNRKDKLKRHMTIHDSVKKYRCPFRTIAGCTKEFNRPDKLKAHIITHSGIKPYKCSVCNKGFSRR
Unigene96128_CNS_A_-1_7_1005	R330	0.535	H275	R330	Mollusc	Mollusc	Extended	6506.66	6502.36	HMTIHDSVKKYRCPFRTIAGCTKEFNRPDKLKAHIITHSGIKPYKCSVCNKGFSRR
Unigene96128_CNS_A_-1_7_1005	R330	0.535	Y285	R330	Mollusc	Mollusc	Cleaved	5329.27	5325.76	YRCPFRTIAGCTKEFNRPDKLKAHIITHSGIKPYKCSVCNKGFSRR
Unigene103636_CNS_A_+2_59_355	K49	0.9418	S16	K49	SignalPeptidase	Mollusc	Extended	3698.21	3695.74	STMGSYTQLDTIVADVMNCAEIRSLSLAMNYNGK
Unigene103636_CNS_A_+2_59_355	K49	0.9418	S39	K49	Mollusc	Mollusc	Cleaved	1197.37	1196.59	SLSLAMNYNGK
Unigene103636_CNS_A_+2_59_355	R38	0.6237	S16	R38	SignalPeptidase	Mollusc	Cleaved	2518.86	2517.16	STMGSYTQLDTIVADVMNCAEIR
Unigene109667_CNS_A_+1_4_411	K53	0.7755	S16	K53	SignalPeptidase	Mollusc	Extended	4145.94	4143.33	SSSFFIRRSNLQLLGLTVFYVLFLVIGAAVFAAIEGPK
Unigene109667_CNS_A_+1_4_411	K53	0.7755	S24	K53	Mollusc	Mollusc	Cleaved	3164.82	3162.81	SNLQLLGLTVFYVLFLVIGAAVFAAIEGPK
Unigene109667_CNS_A_+1_4_411	K63	0.997	E54	K63	Mollusc	Mollusc	Cleaved	1197.41	1196.62	ESALVEYMKK
Unigene109667_CNS_A_+1_4_411	K63	0.997	S16	K63	SignalPeptidase	Mollusc	Extended	5325.34	5321.93	SSSFFIRRSNLQLLGLTVFYVLFLVIGAAVFAAIEGPKESALVEYMKK
Unigene109667_CNS_A_+1_4_411	K63	0.997	S24	K63	Mollusc	Mollusc	Extended	4344.22	4341.42	SNLQLLGLTVFYVLFLVIGAAVFAAIEGPKESALVEYMKK
Unigene109667_CNS_A_+1_4_411	R129	0.9764	G95	R129	Mollusc	Mollusc	Cleaved	3738.17	3735.87	GVSAVKNVSQAEPNWSFGQAFFFASTIVTTIGYGR
Unigene109667_CNS_A_+1_4_411	R129	0.9764	S66	R129	Mollusc	Mollusc	Extended	7012.79	7008.44	SAFYNKHKGCISDADLEQFIEEVVHAANRGVSAVKNVSQAEPNWSFGQAFFFASTIVTTIGYGR
Unigene109667_CNS_A_+1_4_411	R129	0.9764	V64	R129	Mollusc	Mollusc	Extended	7268.11	7263.61	VRSAFYNKHKGCISDADLEQFIEEVVHAANRGVSAVKNVSQAEPNWSFGQAFFFASTIVTTIGYGR
Unigene109667_CNS_A_+1_4_411	R23	0.9305	S16	R23	SignalPeptidase	Mollusc	Cleaved	999.138	998.535	SSSFFIRR
Unigene109667_CNS_A_+1_4_411	R65	0.6237	E54	R65	Mollusc	Mollusc	Extended	1452.73	1451.79	ESALVEYMKKVR
Unigene109667_CNS_A_+1_4_411	R65	0.6237	S24	R65	Mollusc	Mollusc	Extended	4599.54	4596.58	SNLQLLGLTVFYVLFLVIGAAVFAAIEGPKESALVEYMKKVR
Unigene109667_CNS_A_+1_4_411	R65	0.6237	V64	R65	Mollusc	Mollusc	Cleaved	273.336	273.185	VR
Unigene109667_CNS_A_+1_4_411	R94	0.9172	E54	R94	Mollusc	Mollusc	Extended	4727.35	4724.35	ESALVEYMKKVRSAFYNKHKGCISDADLEQFIEEVVHAANR
Unigene109667_CNS_A_+1_4_411	R94	0.9172	S66	R94	Mollusc	Mollusc	Cleaved	3292.63	3290.58	SAFYNKHKGCISDADLEQFIEEVVHAANR
Unigene109667_CNS_A_+1_4_411	R94	0.9172	V64	R94	Mollusc	Mollusc	Extended	3547.95	3545.75	VRSAFYNKHKGCISDADLEQFIEEVVHAANR
Unigene136789_CNS_A_-1_1_177	R22	0.8315	A16	R22	SignalPeptidase	Mollusc	Cleaved	789.893	789.43	ANPPHVR
Unigene136789_CNS_A_-1_1_177	R31	0.9054	A16	R31	SignalPeptidase	Mollusc	Extended	1969.3	1968	ANPPHVRHYPLCVYFR
Unigene136789_CNS_A_-1_1_177	R31	0.9054	H23	R31	Mollusc	Mollusc	Cleaved	1197.42	1196.59	HYPLCVYFR
Unigene104684_CNS_A_-3_63_266	R24	0.9754	Y16	R24	SignalPeptidase	Mollusc	Cleaved	1198.49	1197.67	YCIRLYVIR
Unigene104090_CNS_A_-2_2_256	R25	0.9754	L16	R25	SignalPeptidase	Mollusc	Cleaved	1206.53	1205.65	LIVCKWCVSR
Unigene104090_CNS_A_-2_2_256	R39	0.9767	L16	R39	SignalPeptidase	Mollusc	Extended	2724.4	2722.45	LIVCKWCVSRSVVCVCVFAVTPRR
Unigene104090_CNS_A_-2_2_256	R39	0.9767	S26	R39	Mollusc	Mollusc	Cleaved	1535.89	1534.82	SVVCVCVFAVTPRR
Unigene104090_CNS_A_-2_2_256	R67	0.655	L16	R67	SignalPeptidase	Mollusc	Extended	6071.33	6067.13	LIVCKWCVSRSVVCVCVFAVTPRRMLPGVWFHFWKPHQHLRHPLSATGQCPR
Unigene104090_CNS_A_-2_2_256	R67	0.655	M40	R67	Mollusc	Mollusc	Cleaved	3364.95	3362.7	MLPGVWFHFWKPHQHLRHPLSATGQCPR
Unigene104090_CNS_A_-2_2_256	R67	0.655	S26	R67	Mollusc	Mollusc	Extended	4882.82	4879.5	SVVCVCVFAVTPRRMLPGVWFHFWKPHQHLRHPLSATGQCPR
Unigene104090_CNS_A_-2_2_256	R74	0.9209	M40	R74	Mollusc	Mollusc	Extended	4175.94	4173.18	MLPGVWFHFWKPHQHLRHPLSATGQCPRSFPLLPR
Unigene104090_CNS_A_-2_2_256	R74	0.9209	S26	R74	Mollusc	Mollusc	Extended	5693.81	5689.98	SVVCVCVFAVTPRRMLPGVWFHFWKPHQHLRHPLSATGQCPRSFPLLPR
Unigene104090_CNS_A_-2_2_256	R74	0.9209	S68	R74	Mollusc	Mollusc	Cleaved	829.01	828.491	SFPLLPR
Unigene139480_CNS_A_+1_1_204	R27	0.989	L16	R27	SignalPeptidase	Mollusc	Cleaved	1210.37	1209.61	LLSSSSSALSCR
Unigene132434_CNS_A_-1_1_150	R26	0.9196	S16	R26	SignalPeptidase	Mollusc	Cleaved	1215.46	1214.71	SVFLPSLLSPR
Unigene132434_CNS_A_-1_1_150	R41	0.9829	S16	R41	SignalPeptidase	Mollusc	Extended	2730.15	2728.37	SVFLPSLLSPRSPSNCLTPCPPSSSR
Unigene132434_CNS_A_-1_1_150	R41	0.9829	S27	R41	Mollusc	Mollusc	Cleaved	1532.71	1531.68	SPSNCLTPCPPSSSR
Unigene107792_CNS_A_+3_6_239	K25	0.997	I16	K25	SignalPeptidase	Mollusc	Cleaved	1216.55	1215.74	ITCILREIKK
Unigene111681_CNS_A_-2_2_154	K48	0.5815	I28	K48	Mollusc	Mollusc	Cleaved	2454.94	2453.33	ISSRHVNRRLTLFCHIMSVGK
Unigene111681_CNS_A_-2_2_154	K48	0.5815	S16	K48	SignalPeptidase	Mollusc	Extended	3654.23	3651.94	SAEGGGRLVTDRISSRHVNRRLTLFCHIMSVGK
Unigene111681_CNS_A_-2_2_154	R27	0.9054	S16	R27	SignalPeptidase	Mollusc	Cleaved	1217.3	1216.62	SAEGGGRLVTDR
Unigene110738_CNS_A_-2_2_169	K23	0.5815	R16	K23	SignalPeptidase	Mollusc	Cleaved	906.071	905.459	RLGSCWGK
Unigene110738_CNS_A_-2_2_169	K34	0.9978	P24	K34	Mollusc	Mollusc	Cleaved	1217.45	1216.65	PLGQTDSLMKK
Unigene110738_CNS_A_-2_2_169	K34	0.9978	R16	K34	SignalPeptidase	Mollusc	Extended	2105.5	2104.1	RLGSCWGKPLGQTDSLMKK
Unigene91579_CNS_A_-3_3_197	K54	0.9992	K16	K54	SignalPeptidase	Mollusc	Extended	4518.38	4515.31	KGYSQSTRCVTDWLCVSVCICVLQAVLWRQRSRRMLSGK
Unigene91579_CNS_A_-3_3_197	K54	0.9992	Q45	K54	Mollusc	Mollusc	Cleaved	1218.44	1217.68	QRSRRMLSGK
Unigene91579_CNS_A_-3_3_197	R44	0.9935	K16	R44	SignalPeptidase	Mollusc	Cleaved	3317.95	3315.64	KGYSQSTRCVTDWLCVSVCICVLQAVLWR
Unigene133177_CNS_A_+1_1_168	K25	0.9587	L16	K25	SignalPeptidase	Mollusc	Cleaved	1219.46	1218.62	LCQSFFFLSK
Unigene133177_CNS_A_+1_1_168	R50	0.8744	L16	R50	SignalPeptidase	Mollusc	Extended	4016.75	4014.11	LCQSFFFLSKSVYIYLPGSSFFLALSLSLFFSLSR
Unigene133177_CNS_A_+1_1_168	R50	0.8744	S26	R50	Mollusc	Mollusc	Cleaved	2815.31	2813.51	SVYIYLPGSSFFLALSLSLFFSLSR
Unigene38788_CNS_A_-2_269_700	K104	0.9951	S95	K104	Mollusc	Mollusc	Cleaved	1221.42	1220.65	SPIWSEVLYK
Unigene38788_CNS_A_-2_269_700	K104	0.9951	V16	K104	SignalPeptidase	Mollusc	Extended	10245.9	10239.1	VFFTSPFFFLHSSFSLFLHSSSSSFCYLHSSSSSLLKLACLRLFLLFIASSSCFIFLQSSSSFFLQSYYSSFFFSLLCKSPIWSEVLYK
Unigene38788_CNS_A_-2_269_700	K94	0.952	V16	K94	SignalPeptidase	Mollusc	Cleaved	9042.5	9036.46	VFFTSPFFFLHSSFSLFLHSSSSSFCYLHSSSSSLLKLACLRLFLLFIASSSCFIFLQSSSSFFLQSYYSSFFFSLLCK
Unigene38788_CNS_A_-2_269_700	R139	0.8147	S95	R139	Mollusc	Mollusc	Extended	5189.94	5186.72	SPIWSEVLYKVTPSLVYNLTVYDWLDLSATETNTKSILIIDFSPR
Unigene38788_CNS_A_-2_269_700	R139	0.8147	V105	R139	Mollusc	Mollusc	Cleaved	3986.53	3984.08	VTPSLVYNLTVYDWLDLSATETNTKSILIIDFSPR
Unigene38788_CNS_A_-2_269_700	R139	0.8147	V16	R139	SignalPeptidase	Mollusc	Extended	14214.4	14205.2	VFFTSPFFFLHSSFSLFLHSSSSSFCYLHSSSSSLLKLACLRLFLLFIASSSCFIFLQSSSSFFLQSYYSSFFFSLLCKSPIWSEVLYKVTPSLVYNLTVYDWLDLSATETNTKSILIIDFSPR
Unigene125362_CNS_A_+3_123_368	K66	0.8797	L16	K66	SignalPeptidase	Mollusc	Extended	5594.52	5590.82	LSCLSMLSCIRSRMVVFTTPSSTGSNIISLSFSHADLSSFFASFIRYPSLK
Unigene125362_CNS_A_+3_123_368	K66	0.8797	S27	K66	Mollusc	Mollusc	Cleaved	4386.99	4384.23	SRMVVFTTPSSTGSNIISLSFSHADLSSFFASFIRYPSLK
Unigene125362_CNS_A_+3_123_368	R26	0.9754	L16	R26	SignalPeptidase	Mollusc	Cleaved	1225.55	1224.61	LSCLSMLSCIR
Unigene99880_CNS_A_-1_1_222	K29	0.6588	K16	K29	SignalPeptidase	Mollusc	Cleaved	1599.99	1598.78	KWLTGYCVAPCKCK
Unigene99880_CNS_A_-1_1_222	R46	0.7709	K16	R46	SignalPeptidase	Mollusc	Extended	3718.47	3715.85	KWLTGYCVAPCKCKSVWIHCLIVWYFTQQGR
Unigene99880_CNS_A_-1_1_222	R46	0.7709	S30	R46	Mollusc	Mollusc	Cleaved	2136.5	2135.08	SVWIHCLIVWYFTQQGR
Unigene99880_CNS_A_-1_1_222	R59	0.9196	G47	R59	Mollusc	Mollusc	Cleaved	1226.36	1225.65	GGVVSGDPGLVNR
Unigene99880_CNS_A_-1_1_222	R59	0.9196	K16	R59	SignalPeptidase	Mollusc	Extended	4926.81	4923.48	KWLTGYCVAPCKCKSVWIHCLIVWYFTQQGRGGVVSGDPGLVNR
Unigene99880_CNS_A_-1_1_222	R59	0.9196	S30	R59	Mollusc	Mollusc	Extended	3344.84	3342.71	SVWIHCLIVWYFTQQGRGGVVSGDPGLVNR
Unigene99880_CNS_A_-1_1_222	R68	0.9054	G47	R68	Mollusc	Mollusc	Extended	2193.41	2192.11	GGVVSGDPGLVNRSPDAGVFHR
Unigene99880_CNS_A_-1_1_222	R68	0.9054	S30	R68	Mollusc	Mollusc	Extended	4311.89	4309.18	SVWIHCLIVWYFTQQGRGGVVSGDPGLVNRSPDAGVFHR
Unigene99880_CNS_A_-1_1_222	R68	0.9054	S60	R68	Mollusc	Mollusc	Cleaved	985.068	984.483	SPDAGVFHR
Unigene131801_CNS_A_+1_1_276	R26	0.9734	L16	R26	SignalPeptidase	Mollusc	Cleaved	1232.51	1231.68	LSWLLSVVGCR
Unigene131801_CNS_A_+1_1_276	R61	0.7709	L16	R61	SignalPeptidase	Mollusc	Extended	4840.61	4837.48	LSWLLSVVGCRQSSSLGLHLSLLYVLVHSCSSNAGSILSSSFMSGR
Unigene131801_CNS_A_+1_1_276	R61	0.7709	Q27	R61	Mollusc	Mollusc	Cleaved	3626.12	3623.81	QSSSLGLHLSLLYVLVHSCSSNAGSILSSSFMSGR
Unigene100783_CNS_A_-3_3_263	K39	0.997	P16	K39	SignalPeptidase	Mollusc	Cleaved	2714.22	2712.47	PWLGLTDTVEVHIPNEPPVLKCKK
Unigene100783_CNS_A_-3_3_263	K84	0.9724	I75	K84	Mollusc	Mollusc	Cleaved	1232.54	1231.78	ILYLSRALRK
Unigene100783_CNS_A_-3_3_263	K84	0.9724	L41	K84	Mollusc	Mollusc	Extended	5145.39	5142.06	LARSSYLVTYMIDLILFYVIPLIIATVLYLLIGRILYLSRALRK
Unigene100783_CNS_A_-3_3_263	K84	0.9724	S44	K84	Mollusc	Mollusc	Extended	4804.97	4801.84	SSYLVTYMIDLILFYVIPLIIATVLYLLIGRILYLSRALRK
Unigene100783_CNS_A_-3_3_263	R40	0.9652	P16	R40	SignalPeptidase	Mollusc	Extended	2870.41	2868.57	PWLGLTDTVEVHIPNEPPVLKCKKR
Unigene100783_CNS_A_-3_3_263	R40	0.9652	R40	R40	Mollusc	Mollusc	Cleaved	174.203	174.117	R
Unigene100783_CNS_A_-3_3_263	R40	0.9652	R40	R43	Mollusc	Mollusc	Extended	514.629	514.339	RLAR
Unigene100783_CNS_A_-3_3_263	R40	0.9652	R40	R74	Mollusc	Mollusc	Extended	4087.06	4084.4	RLARSSYLVTYMIDLILFYVIPLIIATVLYLLIGR
Unigene100783_CNS_A_-3_3_263	R43	0.994	L41	R43	Mollusc	Mollusc	Cleaved	358.442	358.238	LAR
Unigene100783_CNS_A_-3_3_263	R43	0.994	P16	R43	SignalPeptidase	Mollusc	Extended	3210.83	3208.8	PWLGLTDTVEVHIPNEPPVLKCKKRLAR
Unigene100783_CNS_A_-3_3_263	R43	0.994	R40	R43	Mollusc	Mollusc	Extended	514.629	514.339	RLAR
Unigene100783_CNS_A_-3_3_263	R74	0.9587	L41	R74	Mollusc	Mollusc	Extended	3930.88	3928.3	LARSSYLVTYMIDLILFYVIPLIIATVLYLLIGR
Unigene100783_CNS_A_-3_3_263	R74	0.9587	R40	R74	Mollusc	Mollusc	Extended	4087.06	4084.4	RLARSSYLVTYMIDLILFYVIPLIIATVLYLLIGR
Unigene100783_CNS_A_-3_3_263	R74	0.9587	S44	R74	Mollusc	Mollusc	Cleaved	3590.45	3588.07	SSYLVTYMIDLILFYVIPLIIATVLYLLIGR
Unigene101543_CNS_A_+3_3_221	K19	0.5848	S16	K19	SignalPeptidase	Mollusc	Cleaved	375.426	375.217	SAAK
Unigene101543_CNS_A_+3_3_221	R26	0.9054	S16	R26	SignalPeptidase	Mollusc	Extended	1233.48	1232.71	SAAKWVAVVFR
Unigene101543_CNS_A_+3_3_221	R26	0.9054	W20	R26	Mollusc	Mollusc	Cleaved	876.07	875.507	WVAVVFR
CL8628.Contig2_CNS_A_+1_436_705	K35	1	S16	K35	SignalPeptidase	Mollusc	Cleaved	2402.03	2400.25	SELLQKCELMCLCKFPFLKK
CL8628.Contig2_CNS_A_+1_436_705	R36	0.9964	R36	I90	Mollusc	SequenceEnd	Extended	6544.44	6540.35	RYLSVKINIKRCLGSLMKGNTHTHTHTHPTHTHIYNTKQYTQTHTTHIHIHTQYI
CL8628.Contig2_CNS_A_+1_436_705	R36	0.9964	R36	R36	Mollusc	Mollusc	Cleaved	174.203	174.117	R
CL8628.Contig2_CNS_A_+1_436_705	R36	0.9964	R36	R46	Mollusc	Mollusc	Extended	1389.71	1388.87	RYLSVKINIKR
CL8628.Contig2_CNS_A_+1_436_705	R36	0.9964	S16	R36	SignalPeptidase	Mollusc	Extended	2558.22	2556.35	SELLQKCELMCLCKFPFLKKR
CL8628.Contig2_CNS_A_+1_436_705	R46	0.9988	R36	R46	Mollusc	Mollusc	Extended	1389.71	1388.87	RYLSVKINIKR
CL8628.Contig2_CNS_A_+1_436_705	R46	0.9988	S16	R46	SignalPeptidase	Mollusc	Extended	3773.72	3771.1	SELLQKCELMCLCKFPFLKKRYLSVKINIKR
CL8628.Contig2_CNS_A_+1_436_705	R46	0.9988	Y37	R46	Mollusc	Mollusc	Cleaved	1233.52	1232.77	YLSVKINIKR
Unigene98351_CNS_A_+1_1_300	R24	0.9873	Y16	R24	SignalPeptidase	Mollusc	Cleaved	1235.43	1234.58	YICHPFWNR
Unigene108634_CNS_A_-2_293_523	K49	0.9355	K16	K49	SignalPeptidase	Mollusc	Extended	3884.61	3881.98	KLAICEYLKRPSDMALGCNYRQHAIHCPTGRLPK
Unigene108634_CNS_A_-2_293_523	K49	0.9355	P26	K49	Mollusc	Mollusc	Cleaved	2666.09	2664.29	PSDMALGCNYRQHAIHCPTGRLPK
Unigene108634_CNS_A_-2_293_523	K65	0.9787	H53	K65	Mollusc	Mollusc	Cleaved	1470.7	1469.82	HVGDRKAALVNYK
Unigene108634_CNS_A_-2_293_523	K65	0.9787	P26	K65	Mollusc	Mollusc	Extended	4431.14	4428.28	PSDMALGCNYRQHAIHCPTGRLPKVGRHVGDRKAALVNYK
Unigene108634_CNS_A_-2_293_523	K65	0.9787	V50	K65	Mollusc	Mollusc	Extended	1783.07	1782.01	VGRHVGDRKAALVNYK
Unigene108634_CNS_A_-2_293_523	R25	0.9984	K16	R25	SignalPeptidase	Mollusc	Cleaved	1236.54	1235.71	KLAICEYLKR
Unigene108634_CNS_A_-2_293_523	R52	0.9047	K16	R52	SignalPeptidase	Mollusc	Extended	4196.98	4194.18	KLAICEYLKRPSDMALGCNYRQHAIHCPTGRLPKVGR
Unigene108634_CNS_A_-2_293_523	R52	0.9047	P26	R52	Mollusc	Mollusc	Extended	2978.46	2976.48	PSDMALGCNYRQHAIHCPTGRLPKVGR
Unigene108634_CNS_A_-2_293_523	R52	0.9047	V50	R52	Mollusc	Mollusc	Cleaved	330.388	330.207	VGR
Unigene112632_CNS_A_-3_216_308	R26	0.9412	C16	R26	SignalPeptidase	Mollusc	Cleaved	1239.55	1238.74	CLLPAVRRVGR
Unigene105923_CNS_A_-3_132_272	K33	0.994	F16	K33	SignalPeptidase	Mollusc	Extended	2063.46	2062.05	FFLVTGRSCQSSCKFPKK
Unigene105923_CNS_A_-3_132_272	K33	0.994	S23	K33	Mollusc	Mollusc	Cleaved	1242.47	1241.59	SCQSSCKFPKK
Unigene105923_CNS_A_-3_132_272	R22	0.9996	F16	R22	SignalPeptidase	Mollusc	Cleaved	839.006	838.475	FFLVTGR
Unigene121839_CNS_A_-2_2_205	R40	0.988	L16	R40	SignalPeptidase	Mollusc	Cleaved	2988.96	2987.07	LLHLLLLRLLLLLRLLLLLLLEAKR
Unigene121839_CNS_A_-2_2_205	R50	0.9198	L16	R50	SignalPeptidase	Mollusc	Extended	4219.41	4216.71	LLHLLLLRLLLLLRLLLLLLLEAKRRNNYKPMAVR
Unigene121839_CNS_A_-2_2_205	R50	0.9198	R41	R50	Mollusc	Mollusc	Cleaved	1248.47	1247.66	RNNYKPMAVR
Unigene121839_CNS_A_-2_2_205	R62	0.6237	L16	R62	SignalPeptidase	Mollusc	Extended	5645.01	5641.44	LLHLLLLRLLLLLRLLLLLLLEAKRRNNYKPMAVRSETEFYLSKAIR
Unigene121839_CNS_A_-2_2_205	R62	0.6237	R41	R62	Mollusc	Mollusc	Extended	2674.07	2672.39	RNNYKPMAVRSETEFYLSKAIR
Unigene121839_CNS_A_-2_2_205	R62	0.6237	S51	R62	Mollusc	Mollusc	Cleaved	1443.62	1442.75	SETEFYLSKAIR
Unigene98337_CNS_A_+1_214_447	R26	0.9054	L16	R26	SignalPeptidase	Mollusc	Cleaved	1250.51	1249.72	LIAFAFNVSLR
Unigene121552_CNS_A_-1_19_381	K100	0.9894	H23	K100	Mollusc	Mollusc	Extended	8472.68	8467.3	HVSHVTLVITRSPARNDPTPETDRVHVPVIVSLATMAAYILGGAVIFSTWEGWSYIDGSYFCFVTLSTIGFGDFVPGK
Unigene121552_CNS_A_-1_19_381	K100	0.9894	S34	K100	Mollusc	Mollusc	Extended	7229.21	7224.58	SPARNDPTPETDRVHVPVIVSLATMAAYILGGAVIFSTWEGWSYIDGSYFCFVTLSTIGFGDFVPGK
Unigene121552_CNS_A_-1_19_381	K100	0.9894	V47	K100	Mollusc	Mollusc	Cleaved	5791.72	5787.91	VHVPVIVSLATMAAYILGGAVIFSTWEGWSYIDGSYFCFVTLSTIGFGDFVPGK
Unigene121552_CNS_A_-1_19_381	K22	0.9192	V16	K22	SignalPeptidase	Mollusc	Cleaved	999.181	998.539	VYRFTWK
Unigene121552_CNS_A_-1_19_381	R111	0.9988	S34	R111	Mollusc	Mollusc	Extended	8466.5	8461.15	SPARNDPTPETDRVHVPVIVSLATMAAYILGGAVIFSTWEGWSYIDGSYFCFVTLSTIGFGDFVPGKTGDTFESNTKR
Unigene121552_CNS_A_-1_19_381	R111	0.9988	T101	R111	Mollusc	Mollusc	Cleaved	1255.31	1254.59	TGDTFESNTKR
Unigene121552_CNS_A_-1_19_381	R111	0.9988	V47	R111	Mollusc	Mollusc	Extended	7029.01	7024.49	VHVPVIVSLATMAAYILGGAVIFSTWEGWSYIDGSYFCFVTLSTIGFGDFVPGKTGDTFESNTKR
Unigene121552_CNS_A_-1_19_381	R33	0.9911	H23	R33	Mollusc	Mollusc	Cleaved	1261.49	1260.74	HVSHVTLVITR
Unigene121552_CNS_A_-1_19_381	R33	0.9911	V16	R33	SignalPeptidase	Mollusc	Extended	2242.66	2241.26	VYRFTWKHVSHVTLVITR
Unigene121552_CNS_A_-1_19_381	R46	0.9059	H23	R46	Mollusc	Mollusc	Extended	2698.98	2697.4	HVSHVTLVITRSPARNDPTPETDR
Unigene121552_CNS_A_-1_19_381	R46	0.9059	S34	R46	Mollusc	Mollusc	Cleaved	1455.5	1454.68	SPARNDPTPETDR
Unigene121552_CNS_A_-1_19_381	R46	0.9059	V16	R46	SignalPeptidase	Mollusc	Extended	3680.14	3677.92	VYRFTWKHVSHVTLVITRSPARNDPTPETDR
Unigene107663_CNS_A_-3_3_392	K26	0.9715	S16	K26	SignalPeptidase	Mollusc	Cleaved	1266.54	1265.63	SCWLACAKEKK
Unigene107663_CNS_A_-3_3_392	K37	0.997	D27	K37	Mollusc	Mollusc	Cleaved	1261.36	1260.64	DKNDKAADEKK
Unigene107663_CNS_A_-3_3_392	K37	0.997	S16	K37	SignalPeptidase	Mollusc	Extended	2509.88	2508.25	SCWLACAKEKKDKNDKAADEKK
Unigene107663_CNS_A_-3_3_392	K64	0.5815	D27	K64	Mollusc	Mollusc	Extended	4048.45	4045.98	DKNDKAADEKKEEESTGTVIGIDLGTTYSCVGVFKNGK
Unigene107663_CNS_A_-3_3_392	K64	0.5815	E38	K64	Mollusc	Mollusc	Cleaved	2805.11	2803.36	EEESTGTVIGIDLGTTYSCVGVFKNGK
Unigene107663_CNS_A_-3_3_392	K64	0.5815	S16	K64	SignalPeptidase	Mollusc	Extended	5296.97	5293.6	SCWLACAKEKKDKNDKAADEKKEEESTGTVIGIDLGTTYSCVGVFKNGK
Unigene107663_CNS_A_-3_3_392	R112	0.9803	E38	R112	Mollusc	Mollusc	Extended	8148.02	8143.08	EEESTGTVIGIDLGTTYSCVGVFKNGKVEIIPNDQGNRITPSYVAFTQEGERLIGDAAKNQLTSNPENTIFDVKR
Unigene107663_CNS_A_-3_3_392	R112	0.9803	I76	R112	Mollusc	Mollusc	Cleaved	4124.58	4122.11	ITPSYVAFTQEGERLIGDAAKNQLTSNPENTIFDVKR
Unigene107663_CNS_A_-3_3_392	R112	0.9803	V65	R112	Mollusc	Mollusc	Extended	5360.93	5357.73	VEIIPNDQGNRITPSYVAFTQEGERLIGDAAKNQLTSNPENTIFDVKR
Unigene107663_CNS_A_-3_3_392	R116	0.9968	F113	R116	Mollusc	Mollusc	Cleaved	491.591	491.291	FIGR
Unigene107663_CNS_A_-3_3_392	R116	0.9968	I76	R116	Mollusc	Mollusc	Extended	4598.15	4595.38	ITPSYVAFTQEGERLIGDAAKNQLTSNPENTIFDVKRFIGR
Unigene107663_CNS_A_-3_3_392	R116	0.9968	V65	R116	Mollusc	Mollusc	Extended	5834.5	5831.01	VEIIPNDQGNRITPSYVAFTQEGERLIGDAAKNQLTSNPENTIFDVKRFIGR
Unigene107663_CNS_A_-3_3_392	R75	0.6362	D27	R75	Mollusc	Mollusc	Extended	5284.8	5281.61	DKNDKAADEKKEEESTGTVIGIDLGTTYSCVGVFKNGKVEIIPNDQGNR
Unigene107663_CNS_A_-3_3_392	R75	0.6362	E38	R75	Mollusc	Mollusc	Extended	4041.46	4038.99	EEESTGTVIGIDLGTTYSCVGVFKNGKVEIIPNDQGNR
Unigene107663_CNS_A_-3_3_392	R75	0.6362	V65	R75	Mollusc	Mollusc	Cleaved	1254.37	1253.64	VEIIPNDQGNR
Unigene138645_CNS_A_+1_13_156	R36	0.8025	K16	R36	SignalPeptidase	Mollusc	Cleaved	2507.16	2505.38	KHLLLLITFLCMYNCLAKVNR
Unigene138645_CNS_A_+1_13_156	R46	0.9992	K16	R46	SignalPeptidase	Mollusc	Extended	3756.59	3754.09	KHLLLLITFLCMYNCLAKVNRSRTYTSLRKR
Unigene138645_CNS_A_+1_13_156	R46	0.9992	S37	R46	Mollusc	Mollusc	Cleaved	1267.45	1266.72	SRTYTSLRKR
Unigene16726_CNS_A_-3_54_722	K138	0.5815	A16	K138	SignalPeptidase	Mollusc	Extended	13460.1	13451.5	AACNKNYTVTSEVVLDIEVKNYNGKGDDLNGQVVIGLFGETVPVASLNFKTLCDGFKRPNQAVISYKNTNCHKVNRDMFIQCGDVFNNNGYGSTSIYGEYFNDENFIISHSSGGIVTMANKGK
Unigene16726_CNS_A_-3_54_722	K138	0.5815	G41	K138	Mollusc	Mollusc	Extended	10705	10698.1	GDDLNGQVVIGLFGETVPVASLNFKTLCDGFKRPNQAVISYKNTNCHKVNRDMFIQCGDVFNNNGYGSTSIYGEYFNDENFIISHSSGGIVTMANKGK
Unigene16726_CNS_A_-3_54_722	K138	0.5815	P74	K138	Mollusc	Mollusc	Cleaved	7211.96	7207.34	PNQAVISYKNTNCHKVNRDMFIQCGDVFNNNGYGSTSIYGEYFNDENFIISHSSGGIVTMANKGK
Unigene16726_CNS_A_-3_54_722	K158	0.9992	D139	K158	Mollusc	Mollusc	Cleaved	2308.62	2307.21	DTNGSHFIILLGPSRYFDKK
Unigene16726_CNS_A_-3_54_722	K158	0.9992	G41	K158	Mollusc	Mollusc	Extended	12995.6	12987.3	GDDLNGQVVIGLFGETVPVASLNFKTLCDGFKRPNQAVISYKNTNCHKVNRDMFIQCGDVFNNNGYGSTSIYGEYFNDENFIISHSSGGIVTMANKGKDTNGSHFIILLGPSRYFDKK
Unigene16726_CNS_A_-3_54_722	K158	0.9992	P74	K158	Mollusc	Mollusc	Extended	9502.57	9496.53	PNQAVISYKNTNCHKVNRDMFIQCGDVFNNNGYGSTSIYGEYFNDENFIISHSSGGIVTMANKGKDTNGSHFIILLGPSRYFDKK
Unigene16726_CNS_A_-3_54_722	K164	0.5815	D139	K164	Mollusc	Mollusc	Extended	2948.38	2946.56	DTNGSHFIILLGPSRYFDKKHVAFGK
Unigene16726_CNS_A_-3_54_722	K164	0.5815	H159	K164	Mollusc	Mollusc	Cleaved	657.771	657.365	HVAFGK
Unigene16726_CNS_A_-3_54_722	K164	0.5815	P74	K164	Mollusc	Mollusc	Extended	10142.3	10135.9	PNQAVISYKNTNCHKVNRDMFIQCGDVFNNNGYGSTSIYGEYFNDENFIISHSSGGIVTMANKGKDTNGSHFIILLGPSRYFDKKHVAFGK
Unigene16726_CNS_A_-3_54_722	K186	0.5815	H159	K186	Mollusc	Mollusc	Extended	3003.46	3001.63	HVAFGKVISGYQYLAAINRVGPVDRSGK
Unigene16726_CNS_A_-3_54_722	K186	0.5815	V165	K186	Mollusc	Mollusc	Extended	2363.7	2362.28	VISGYQYLAAINRVGPVDRSGK
Unigene16726_CNS_A_-3_54_722	K186	0.5815	V178	K186	Mollusc	Mollusc	Cleaved	914.03	913.503	VGPVDRSGK
Unigene16726_CNS_A_-3_54_722	K189	0.997	P187	K189	Mollusc	Mollusc	Cleaved	371.481	371.258	PKK
Unigene16726_CNS_A_-3_54_722	K189	0.997	V165	K189	Mollusc	Mollusc	Extended	2717.17	2715.52	VISGYQYLAAINRVGPVDRSGKPKK
Unigene16726_CNS_A_-3_54_722	K189	0.997	V178	K189	Mollusc	Mollusc	Extended	1267.49	1266.75	VGPVDRSGKPKK
Unigene16726_CNS_A_-3_54_722	K40	0.5815	A16	K40	SignalPeptidase	Mollusc	Cleaved	2773.11	2771.39	AACNKNYTVTSEVVLDIEVKNYNGK
Unigene16726_CNS_A_-3_54_722	R177	0.8109	D139	R177	Mollusc	Mollusc	Extended	4398.05	4395.33	DTNGSHFIILLGPSRYFDKKHVAFGKVISGYQYLAAINR
Unigene16726_CNS_A_-3_54_722	R177	0.8109	H159	R177	Mollusc	Mollusc	Extended	2107.44	2106.14	HVAFGKVISGYQYLAAINR
Unigene16726_CNS_A_-3_54_722	R177	0.8109	V165	R177	Mollusc	Mollusc	Cleaved	1467.69	1466.79	VISGYQYLAAINR
Unigene16726_CNS_A_-3_54_722	R73	1	A16	R73	SignalPeptidase	Mollusc	Extended	6266.11	6262.18	AACNKNYTVTSEVVLDIEVKNYNGKGDDLNGQVVIGLFGETVPVASLNFKTLCDGFKR
Unigene16726_CNS_A_-3_54_722	R73	1	G41	R73	Mollusc	Mollusc	Cleaved	3511.01	3508.81	GDDLNGQVVIGLFGETVPVASLNFKTLCDGFKR
Unigene42021_CNS_A_-3_384_620	R31	0.9956	C19	R31	Mollusc	Mollusc	Cleaved	1270.43	1269.63	CHGLVAGSNVTGR
Unigene42021_CNS_A_-3_384_620	R31	0.9956	Q16	R31	SignalPeptidase	Mollusc	Extended	1625.87	1624.85	QVKCHGLVAGSNVTGR
Unigene42021_CNS_A_-3_384_620	R69	0.5553	C19	R69	Mollusc	Mollusc	Extended	5393.39	5389.44	CHGLVAGSNVTGRVCCLLVLGTSTMTSCVCSLDLCVCMSGEPLVCFYFQDR
Unigene42021_CNS_A_-3_384_620	R69	0.5553	Q16	R69	SignalPeptidase	Mollusc	Extended	5748.83	5744.67	QVKCHGLVAGSNVTGRVCCLLVLGTSTMTSCVCSLDLCVCMSGEPLVCFYFQDR
Unigene42021_CNS_A_-3_384_620	R69	0.5553	V32	R69	Mollusc	Mollusc	Cleaved	4140.98	4137.83	VCCLLVLGTSTMTSCVCSLDLCVCMSGEPLVCFYFQDR
Unigene110799_CNS_A_+1_1_156	R29	0.6237	M16	R29	SignalPeptidase	Mollusc	Cleaved	1510.94	1509.79	MCVYALVLAVACVR
Unigene110799_CNS_A_+1_1_156	R41	0.9532	M16	R41	SignalPeptidase	Mollusc	Extended	2765.3	2763.4	MCVYALVLAVACVRSYVGFVSSSPSR
Unigene110799_CNS_A_+1_1_156	R41	0.9532	S30	R41	Mollusc	Mollusc	Cleaved	1272.38	1271.62	SYVGFVSSSPSR
Unigene114538_CNS_A_+1_1_174	K45	0.9996	L16	K45	SignalPeptidase	Mollusc	Extended	3465.35	3463.02	LLVLSLPLWIALEPLLHCRQHLPLCGLFKK
Unigene114538_CNS_A_+1_1_174	K45	0.9996	Q35	K45	Mollusc	Mollusc	Cleaved	1283.6	1282.73	QHLPLCGLFKK
Unigene114538_CNS_A_+1_1_174	R34	0.7898	L16	R34	SignalPeptidase	Mollusc	Cleaved	2199.77	2198.31	LLVLSLPLWIALEPLLHCR
Unigene140755_CNS_A_+3_261_413	K25	0.9692	C16	K25	SignalPeptidase	Mollusc	Cleaved	1285.53	1284.64	CFYNVHVYIK
Unigene138322_CNS_A_+1_1_204	R26	0.9999	D16	R26	SignalPeptidase	Mollusc	Cleaved	1286.5	1285.53	DYCCACPLDKR
Unigene138322_CNS_A_+1_1_204	R45	0.9645	D16	R45	SignalPeptidase	Mollusc	Extended	3300.92	3298.61	DYCCACPLDKRIALTSFALIVSLSYCFAGR
Unigene138322_CNS_A_+1_1_204	R45	0.9645	I27	R45	Mollusc	Mollusc	Cleaved	2032.43	2031.09	IALTSFALIVSLSYCFAGR
Unigene17_CNS_A_-2_350_769	K111	0.9715	C16	K111	SignalPeptidase	Mollusc	Extended	10470.7	10464.1	CFVGSALGEGRRHMSCSSSPFAVRSQNSFLAEETTPPDGSCKVESDKLSGLSYLSETSVPTARWKDNDFMLPQEKPDVTESNKSKATSHSKITIKK
Unigene17_CNS_A_-2_350_769	K111	0.9715	S40	K111	Mollusc	Mollusc	Cleaved	7946.81	7941.93	SQNSFLAEETTPPDGSCKVESDKLSGLSYLSETSVPTARWKDNDFMLPQEKPDVTESNKSKATSHSKITIKK
Unigene17_CNS_A_-2_350_769	K117	0.7421	C16	K117	SignalPeptidase	Mollusc	Extended	11166.5	11159.5	CFVGSALGEGRRHMSCSSSPFAVRSQNSFLAEETTPPDGSCKVESDKLSGLSYLSETSVPTARWKDNDFMLPQEKPDVTESNKSKATSHSKITIKKHTNSKK
Unigene17_CNS_A_-2_350_769	K117	0.7421	H112	K117	Mollusc	Mollusc	Cleaved	713.792	713.387	HTNSKK
Unigene17_CNS_A_-2_350_769	K117	0.7421	S40	K117	Mollusc	Mollusc	Extended	8642.58	8637.3	SQNSFLAEETTPPDGSCKVESDKLSGLSYLSETSVPTARWKDNDFMLPQEKPDVTESNKSKATSHSKITIKKHTNSKK
Unigene17_CNS_A_-2_350_769	K127	0.8233	H112	K127	Mollusc	Mollusc	Extended	1855.17	1854.1	HTNSKKLKGSKSQRKK
Unigene17_CNS_A_-2_350_769	K127	0.8233	L118	K127	Mollusc	Mollusc	Cleaved	1159.4	1158.72	LKGSKSQRKK
Unigene17_CNS_A_-2_350_769	K127	0.8233	S40	K127	Mollusc	Mollusc	Extended	9783.96	9778.01	SQNSFLAEETTPPDGSCKVESDKLSGLSYLSETSVPTARWKDNDFMLPQEKPDVTESNKSKATSHSKITIKKHTNSKKLKGSKSQRKK
Unigene17_CNS_A_-2_350_769	K128	0.9988	H112	K128	Mollusc	Mollusc	Extended	1983.35	1982.19	HTNSKKLKGSKSQRKKK
Unigene17_CNS_A_-2_350_769	K128	0.9988	K128	K128	Mollusc	Mollusc	Cleaved	146.19	146.111	K
Unigene17_CNS_A_-2_350_769	K128	0.9988	K128	K129	Mollusc	Mollusc	Extended	274.364	274.206	KK
Unigene17_CNS_A_-2_350_769	K128	0.9988	K128	K130	Mollusc	Mollusc	Extended	402.538	402.301	KKK
Unigene17_CNS_A_-2_350_769	K128	0.9988	L118	K128	Mollusc	Mollusc	Extended	1287.57	1286.82	LKGSKSQRKKK
Unigene17_CNS_A_-2_350_769	K129	0.9935	K128	K129	Mollusc	Mollusc	Extended	274.364	274.206	KK
Unigene17_CNS_A_-2_350_769	K129	0.9935	K129	K129	Mollusc	Mollusc	Cleaved	146.19	146.111	K
Unigene17_CNS_A_-2_350_769	K129	0.9935	K129	K130	Mollusc	Mollusc	Extended	274.364	274.206	KK
Unigene17_CNS_A_-2_350_769	K129	0.9935	K129	K131	Mollusc	Mollusc	Extended	402.538	402.301	KKK
Unigene17_CNS_A_-2_350_769	K129	0.9935	L118	K129	Mollusc	Mollusc	Extended	1415.75	1414.91	LKGSKSQRKKKK
Unigene17_CNS_A_-2_350_769	K130	0.9715	K128	K130	Mollusc	Mollusc	Extended	402.538	402.301	KKK
Unigene17_CNS_A_-2_350_769	K130	0.9715	K129	K130	Mollusc	Mollusc	Extended	274.364	274.206	KK
Unigene17_CNS_A_-2_350_769	K130	0.9715	K130	K130	Mollusc	Mollusc	Cleaved	146.19	146.111	K
Unigene17_CNS_A_-2_350_769	K130	0.9715	K130	K131	Mollusc	Mollusc	Extended	274.364	274.206	KK
Unigene17_CNS_A_-2_350_769	K130	0.9715	K130	K132	Mollusc	Mollusc	Extended	402.538	402.301	KKK
Unigene17_CNS_A_-2_350_769	K131	0.9715	K129	K131	Mollusc	Mollusc	Extended	402.538	402.301	KKK
Unigene17_CNS_A_-2_350_769	K131	0.9715	K130	K131	Mollusc	Mollusc	Extended	274.364	274.206	KK
Unigene17_CNS_A_-2_350_769	K131	0.9715	K131	K131	Mollusc	Mollusc	Cleaved	146.19	146.111	K
Unigene17_CNS_A_-2_350_769	K131	0.9715	K131	K132	Mollusc	Mollusc	Extended	274.364	274.206	KK
Unigene17_CNS_A_-2_350_769	K131	0.9715	K131	K135	Mollusc	Mollusc	Extended	590.783	590.363	KKMGK
Unigene17_CNS_A_-2_350_769	K132	0.9715	K130	K132	Mollusc	Mollusc	Extended	402.538	402.301	KKK
Unigene17_CNS_A_-2_350_769	K132	0.9715	K131	K132	Mollusc	Mollusc	Extended	274.364	274.206	KK
Unigene17_CNS_A_-2_350_769	K132	0.9715	K132	K132	Mollusc	Mollusc	Cleaved	146.19	146.111	K
Unigene17_CNS_A_-2_350_769	K132	0.9715	K132	K135	Mollusc	Mollusc	Extended	462.609	462.268	KMGK
Unigene17_CNS_A_-2_350_769	K132	0.9715	K132	K136	Mollusc	Mollusc	Extended	590.783	590.363	KMGKK
Unigene17_CNS_A_-2_350_769	K135	0.5815	K131	K135	Mollusc	Mollusc	Extended	590.783	590.363	KKMGK
Unigene17_CNS_A_-2_350_769	K135	0.5815	K132	K135	Mollusc	Mollusc	Extended	462.609	462.268	KMGK
Unigene17_CNS_A_-2_350_769	K135	0.5815	M133	K135	Mollusc	Mollusc	Cleaved	334.435	334.173	MGK
Unigene17_CNS_A_-2_350_769	K136	0.997	K132	K136	Mollusc	Mollusc	Extended	590.783	590.363	KMGKK
Unigene17_CNS_A_-2_350_769	K136	0.997	K136	K136	Mollusc	Mollusc	Cleaved	146.19	146.111	K
Unigene17_CNS_A_-2_350_769	K136	0.997	K136	K137	Mollusc	Mollusc	Extended	274.364	274.206	KK
Unigene17_CNS_A_-2_350_769	K136	0.997	K136	K138	Mollusc	Mollusc	Extended	402.538	402.301	KKK
Unigene17_CNS_A_-2_350_769	K136	0.997	M133	K136	Mollusc	Mollusc	Extended	462.609	462.268	MGKK
Unigene17_CNS_A_-2_350_769	K137	0.997	K136	K137	Mollusc	Mollusc	Extended	274.364	274.206	KK
Unigene17_CNS_A_-2_350_769	K137	0.997	K137	K137	Mollusc	Mollusc	Cleaved	146.19	146.111	K
Unigene17_CNS_A_-2_350_769	K137	0.997	K137	K138	Mollusc	Mollusc	Extended	274.364	274.206	KK
Unigene17_CNS_A_-2_350_769	K137	0.997	K137	R140	Mollusc	SequenceEnd	Extended	531.657	531.354	KKTR
Unigene17_CNS_A_-2_350_769	K137	0.997	M133	K137	Mollusc	Mollusc	Extended	590.783	590.363	MGKKK
Unigene17_CNS_A_-2_350_769	K138	0.997	K136	K138	Mollusc	Mollusc	Extended	402.538	402.301	KKK
Unigene17_CNS_A_-2_350_769	K138	0.997	K137	K138	Mollusc	Mollusc	Extended	274.364	274.206	KK
Unigene17_CNS_A_-2_350_769	K138	0.997	K138	K138	Mollusc	Mollusc	Cleaved	146.19	146.111	K
Unigene17_CNS_A_-2_350_769	K138	0.997	K138	R140	Mollusc	SequenceEnd	Extended	403.483	403.259	KTR
Unigene17_CNS_A_-2_350_769	R39	0.9742	C16	R39	SignalPeptidase	Mollusc	Cleaved	2541.9	2540.19	CFVGSALGEGRRHMSCSSSPFAVR
Unigene128013_CNS_A_-1_1_180	R27	0.9957	P16	R27	SignalPeptidase	Mollusc	Cleaved	1288.51	1287.72	PEGYALIVVATR
Unigene128013_CNS_A_-1_1_180	R33	0.7733	H28	R33	Mollusc	Mollusc	Cleaved	655.712	655.345	HGSTVR
Unigene128013_CNS_A_-1_1_180	R33	0.7733	P16	R33	SignalPeptidase	Mollusc	Extended	1926.21	1925.05	PEGYALIVVATRHGSTVR
Unigene128013_CNS_A_-1_1_180	R41	0.9911	G34	R41	Mollusc	Mollusc	Cleaved	881.988	881.477	GSVEVVHR
Unigene128013_CNS_A_-1_1_180	R41	0.9911	H28	R41	Mollusc	Mollusc	Extended	1519.68	1518.81	HGSTVRGSVEVVHR
Unigene128013_CNS_A_-1_1_180	R41	0.9911	P16	R41	SignalPeptidase	Mollusc	Extended	2790.18	2788.51	PEGYALIVVATRHGSTVRGSVEVVHR
Unigene101125_CNS_A_+2_2_205	R26	0.9979	F16	R26	SignalPeptidase	Mollusc	Cleaved	1289.5	1288.69	FFFSSSVVLTR
Unigene134862_CNS_A_-2_44_256	K47	0.7418	I16	K47	SignalPeptidase	Mollusc	Extended	3227.77	3225.76	IAACVSARSNTGYPVVLIPGDGGSQLVVKLNK
Unigene134862_CNS_A_-2_44_256	K47	0.7418	S24	K47	Mollusc	Mollusc	Cleaved	2455.84	2454.35	SNTGYPVVLIPGDGGSQLVVKLNK
Unigene134862_CNS_A_-2_44_256	R23	0.9911	I16	R23	SignalPeptidase	Mollusc	Cleaved	789.949	789.422	IAACVSAR
Unigene134862_CNS_A_-2_44_256	R57	0.9196	I16	R57	SignalPeptidase	Mollusc	Extended	4505.24	4502.37	IAACVSARSNTGYPVVLIPGDGGSQLVVKLNKSYTPHYLCRR
Unigene134862_CNS_A_-2_44_256	R57	0.9196	S24	R57	Mollusc	Mollusc	Extended	3733.3	3730.97	SNTGYPVVLIPGDGGSQLVVKLNKSYTPHYLCRR
Unigene134862_CNS_A_-2_44_256	R57	0.9196	S48	R57	Mollusc	Mollusc	Cleaved	1295.48	1294.63	SYTPHYLCRR
Unigene128356_CNS_A_-2_2_187	R26	0.9054	V16	R26	SignalPeptidase	Mollusc	Cleaved	1295.56	1294.6	VCESMRNVCVR
Unigene105508_CNS_A_-2_35_679	K122	0.9929	L16	K122	SignalPeptidase	Mollusc	Cleaved	11305.9	11298.7	LMVLASTAEGHEAPRLPAPPHTFPGQNMDKDLPPPPPFSTAGFTMFHPGDPFTTPLYSPLSFVRPGIDRRLALMNPGVRPGAFRPLGPSGAEGGDGSYHSAFSPAKK
Unigene105508_CNS_A_-2_35_679	K206	0.9576	G195	K206	Mollusc	Mollusc	Cleaved	1302.41	1301.67	GTPDSEGRSLRK
Unigene105508_CNS_A_-2_35_679	K206	0.9576	L123	K206	Mollusc	Mollusc	Extended	8980.33	8975.09	LKPGESSTTASSSGADAQGPHTTDSAFRDDRDDQDDRDMSPRVKEERPSSISSAGYDTVSEPLSDSGDAYERGTPDSEGRSLRK
Unigene105508_CNS_A_-2_35_679	R194	0.6362	L123	R194	Mollusc	Mollusc	Cleaved	7695.93	7691.43	LKPGESSTTASSSGADAQGPHTTDSAFRDDRDDQDDRDMSPRVKEERPSSISSAGYDTVSEPLSDSGDAYER
Unigene105508_CNS_A_-2_35_679	R210	0.9782	G195	R210	Mollusc	Mollusc	Extended	1871.09	1870.03	GTPDSEGRSLRKQRKR
Unigene105508_CNS_A_-2_35_679	R210	0.9782	L123	R210	Mollusc	Mollusc	Extended	9549.01	9543.44	LKPGESSTTASSSGADAQGPHTTDSAFRDDRDDQDDRDMSPRVKEERPSSISSAGYDTVSEPLSDSGDAYERGTPDSEGRSLRKQRKR
Unigene105508_CNS_A_-2_35_679	R210	0.9782	Q207	R210	Mollusc	Mollusc	Cleaved	586.696	586.371	QRKR
CL4452.Contig1_CNS_A_-2_143_289	R27	0.9764	I16	R27	SignalPeptidase	Mollusc	Cleaved	1305.66	1304.71	ILPVCFACKVGR
CL4452.Contig2_CNS_A_-2_143_289	R27	0.9764	I16	R27	SignalPeptidase	Mollusc	Cleaved	1305.66	1304.71	ILPVCFACKVGR
Unigene8131_CNS_A_-2_539_1084	K113	0.5815	V16	K113	SignalPeptidase	Mollusc	Cleaved	10985.4	10978.6	VVFVSLTKAALVSTNQFWTALYGANDPQASDVLLSASARNRILALDNATDIFQFRDSHMQHNLPIDGTRTILGLQLHGLQNRWTYPNTRWTEISSQGK
Unigene8131_CNS_A_-2_539_1084	K138	0.9973	H114	K138	Mollusc	Mollusc	Cleaved	2794.03	2792.41	HNQDSSGLTNEVLANIPTNIRDEKK
Unigene8131_CNS_A_-2_539_1084	K138	0.9973	V16	K138	SignalPeptidase	Mollusc	Extended	13761.4	13753	VVFVSLTKAALVSTNQFWTALYGANDPQASDVLLSASARNRILALDNATDIFQFRDSHMQHNLPIDGTRTILGLQLHGLQNRWTYPNTRWTEISSQGKHNQDSSGLTNEVLANIPTNIRDEKK
Unigene8131_CNS_A_-2_539_1084	K179	0.997	D172	K179	Mollusc	Mollusc	Cleaved	947.998	947.461	DDIDNTKK
Unigene8131_CNS_A_-2_539_1084	K179	0.997	N149	K179	Mollusc	Mollusc	Extended	3732.23	3729.93	NIQQIVDAITDKRWKEMSVWGKRDDIDNTKK
Unigene8131_CNS_A_-2_539_1084	K179	0.997	W162	K179	Mollusc	Mollusc	Extended	2236.53	2235.12	WKEMSVWGKRDDIDNTKK
Unigene8131_CNS_A_-2_539_1084	R148	0.8725	H114	R148	Mollusc	Mollusc	Extended	4067.45	4065.03	HNQDSSGLTNEVLANIPTNIRDEKKWTHFSSWGKR
Unigene8131_CNS_A_-2_539_1084	R148	0.8725	W139	R148	Mollusc	Mollusc	Cleaved	1291.44	1290.63	WTHFSSWGKR
Unigene8131_CNS_A_-2_539_1084	R161	0.9973	H114	R161	Mollusc	Mollusc	Extended	5563.15	5559.84	HNQDSSGLTNEVLANIPTNIRDEKKWTHFSSWGKRNIQQIVDAITDKR
Unigene8131_CNS_A_-2_539_1084	R161	0.9973	N149	R161	Mollusc	Mollusc	Cleaved	1513.71	1512.83	NIQQIVDAITDKR
Unigene8131_CNS_A_-2_539_1084	R161	0.9973	W139	R161	Mollusc	Mollusc	Extended	2787.13	2785.45	WTHFSSWGKRNIQQIVDAITDKR
Unigene8131_CNS_A_-2_539_1084	R171	0.9988	N149	R171	Mollusc	Mollusc	Extended	2802.25	2800.49	NIQQIVDAITDKRWKEMSVWGKR
Unigene8131_CNS_A_-2_539_1084	R171	0.9988	W139	R171	Mollusc	Mollusc	Extended	4075.67	4073.1	WTHFSSWGKRNIQQIVDAITDKRWKEMSVWGKR
Unigene8131_CNS_A_-2_539_1084	R171	0.9988	W162	R171	Mollusc	Mollusc	Cleaved	1306.55	1305.67	WKEMSVWGKR
Unigene116832_CNS_A_-1_1_165	R35	0.6237	F16	R35	SignalPeptidase	Mollusc	Cleaved	2357.84	2356.31	FSAIYSLYLVLSIPLSRCRR
Unigene116832_CNS_A_-1_1_165	R46	0.9796	F16	R46	SignalPeptidase	Mollusc	Extended	3647.43	3645.07	FSAIYSLYLVLSIPLSRCRRSPLYSVLLLFR
Unigene116832_CNS_A_-1_1_165	R46	0.9796	S36	R46	Mollusc	Mollusc	Cleaved	1307.6	1306.77	SPLYSVLLLFR
Unigene7267_CNS_A_+2_101_478	R100	0.9796	E88	R100	Mollusc	Mollusc	Extended	1592.95	1591.99	ERISPLVLRLLQR
Unigene7267_CNS_A_+2_101_478	R100	0.9796	G82	R100	Mollusc	Mollusc	Extended	2267.71	2266.34	GFADKRERISPLVLRLLQR
Unigene7267_CNS_A_+2_101_478	R100	0.9796	I90	R100	Mollusc	Mollusc	Cleaved	1307.65	1306.85	ISPLVLRLLQR
Unigene7267_CNS_A_+2_101_478	R121	0.805	E88	R121	Mollusc	Mollusc	Extended	3932.59	3930.22	ERISPLVLRLLQRSYQNQALPLTGHNAFSRLLAR
Unigene7267_CNS_A_+2_101_478	R121	0.805	I90	R121	Mollusc	Mollusc	Extended	3647.29	3645.08	ISPLVLRLLQRSYQNQALPLTGHNAFSRLLAR
Unigene7267_CNS_A_+2_101_478	R121	0.805	S101	R121	Mollusc	Mollusc	Cleaved	2357.66	2356.25	SYQNQALPLTGHNAFSRLLAR
Unigene7267_CNS_A_+2_101_478	R45	0.9815	A16	R45	SignalPeptidase	Mollusc	Cleaved	3452.73	3450.65	AAFNLIALHELDYLEDAELDSDEEDFLGKR
Unigene7267_CNS_A_+2_101_478	R51	0.8852	A16	R51	SignalPeptidase	Mollusc	Extended	4127.49	4125	AAFNLIALHELDYLEDAELDSDEEDFLGKRGFADKR
Unigene7267_CNS_A_+2_101_478	R51	0.8852	G46	R51	Mollusc	Mollusc	Cleaved	692.774	692.366	GFADKR
Unigene7267_CNS_A_+2_101_478	R57	0.8852	A16	R57	SignalPeptidase	Mollusc	Extended	4802.25	4799.35	AAFNLIALHELDYLEDAELDSDEEDFLGKRGFADKRGFADKR
Unigene7267_CNS_A_+2_101_478	R57	0.8852	G46	R57	Mollusc	Mollusc	Extended	1367.53	1366.72	GFADKRGFADKR
Unigene7267_CNS_A_+2_101_478	R57	0.8852	G52	R57	Mollusc	Mollusc	Cleaved	692.774	692.366	GFADKR
Unigene7267_CNS_A_+2_101_478	R63	0.8852	G46	R63	Mollusc	Mollusc	Extended	2042.29	2041.07	GFADKRGFADKRGFADKR
Unigene7267_CNS_A_+2_101_478	R63	0.8852	G52	R63	Mollusc	Mollusc	Extended	1367.53	1366.72	GFADKRGFADKR
Unigene7267_CNS_A_+2_101_478	R63	0.8852	G58	R63	Mollusc	Mollusc	Cleaved	692.774	692.366	GFADKR
Unigene7267_CNS_A_+2_101_478	R69	0.8852	G52	R69	Mollusc	Mollusc	Extended	2042.29	2041.07	GFADKRGFADKRGFADKR
Unigene7267_CNS_A_+2_101_478	R69	0.8852	G58	R69	Mollusc	Mollusc	Extended	1367.53	1366.72	GFADKRGFADKR
Unigene7267_CNS_A_+2_101_478	R69	0.8852	G64	R69	Mollusc	Mollusc	Cleaved	692.774	692.366	GFADKR
Unigene7267_CNS_A_+2_101_478	R75	0.8852	G58	R75	Mollusc	Mollusc	Extended	2042.29	2041.07	GFADKRGFADKRGFADKR
Unigene7267_CNS_A_+2_101_478	R75	0.8852	G64	R75	Mollusc	Mollusc	Extended	1367.53	1366.72	GFADKRGFADKR
Unigene7267_CNS_A_+2_101_478	R75	0.8852	G70	R75	Mollusc	Mollusc	Cleaved	692.774	692.366	GFADKR
Unigene7267_CNS_A_+2_101_478	R81	0.8852	G64	R81	Mollusc	Mollusc	Extended	2042.29	2041.07	GFADKRGFADKRGFADKR
Unigene7267_CNS_A_+2_101_478	R81	0.8852	G70	R81	Mollusc	Mollusc	Extended	1367.53	1366.72	GFADKRGFADKR
Unigene7267_CNS_A_+2_101_478	R81	0.8852	G76	R81	Mollusc	Mollusc	Cleaved	692.774	692.366	GFADKR
Unigene7267_CNS_A_+2_101_478	R87	0.9988	G70	R87	Mollusc	Mollusc	Extended	2042.29	2041.07	GFADKRGFADKRGFADKR
Unigene7267_CNS_A_+2_101_478	R87	0.9988	G76	R87	Mollusc	Mollusc	Extended	1367.53	1366.72	GFADKRGFADKR
Unigene7267_CNS_A_+2_101_478	R87	0.9988	G82	R87	Mollusc	Mollusc	Cleaved	692.774	692.366	GFADKR
Unigene7267_CNS_A_+2_101_478	R89	0.6999	E88	R89	Mollusc	Mollusc	Cleaved	303.319	303.159	ER
Unigene7267_CNS_A_+2_101_478	R89	0.6999	G76	R89	Mollusc	Mollusc	Extended	1652.83	1651.86	GFADKRGFADKRER
Unigene7267_CNS_A_+2_101_478	R89	0.6999	G82	R89	Mollusc	Mollusc	Extended	978.077	977.509	GFADKRER
Unigene138479_CNS_A_-2_2_217	R19	0.8025	S16	R19	SignalPeptidase	Mollusc	Cleaved	431.493	431.254	SGIR
Unigene138479_CNS_A_-2_2_217	R29	0.9999	S16	R29	SignalPeptidase	Mollusc	Extended	1722.07	1721.02	SGIRSLFLIFREKR
Unigene138479_CNS_A_-2_2_217	R29	0.9999	S20	R29	Mollusc	Mollusc	Cleaved	1308.59	1307.78	SLFLIFREKR
Unigene117156_CNS_A_-1_1_234	K22	0.9787	C16	K22	SignalPeptidase	Mollusc	Cleaved	736.944	736.366	CVSVCVK
Unigene117156_CNS_A_-1_1_234	R34	0.9054	C16	R34	SignalPeptidase	Mollusc	Extended	2034.46	2033.11	CVSVCVKSQLLSVALVETR
Unigene117156_CNS_A_-1_1_234	R34	0.9054	S23	R34	Mollusc	Mollusc	Cleaved	1315.53	1314.76	SQLLSVALVETR
Unigene122178_CNS_A_+3_132_275	K27	0.9431	V16	K27	SignalPeptidase	Mollusc	Cleaved	1318.72	1317.81	VIILGLTFVLCK
Unigene106875_CNS_A_+3_3_182	R46	0.6237	D16	R46	SignalPeptidase	Mollusc	Cleaved	3657.28	3654.75	DDRGFKSHNITRFMDQVCVCVLLCVCVRENR
Unigene106875_CNS_A_+3_3_182	R57	0.9054	D16	R57	SignalPeptidase	Mollusc	Extended	4959.86	4956.37	DDRGFKSHNITRFMDQVCVCVLLCVCVRENRSAWHLFCVCVR
Unigene106875_CNS_A_+3_3_182	R57	0.9054	S47	R57	Mollusc	Mollusc	Cleaved	1320.59	1319.63	SAWHLFCVCVR
Unigene57114_CNS_A_-2_29_250	R19	0.9757	V16	R19	SignalPeptidase	Mollusc	Cleaved	457.574	457.306	VLAR
Unigene57114_CNS_A_-2_29_250	R31	0.9339	V16	R31	SignalPeptidase	Mollusc	Extended	1763.14	1762.01	VLARVSCSSVLFRLGR
Unigene57114_CNS_A_-2_29_250	R31	0.9339	V20	R31	Mollusc	Mollusc	Cleaved	1323.58	1322.72	VSCSSVLFRLGR
Unigene57114_CNS_A_-2_29_250	R39	0.8744	T32	R39	Mollusc	Mollusc	Cleaved	815.969	815.492	TAVVGLTR
Unigene57114_CNS_A_-2_29_250	R39	0.8744	V16	R39	SignalPeptidase	Mollusc	Extended	2561.09	2559.48	VLARVSCSSVLFRLGRTAVVGLTR
Unigene57114_CNS_A_-2_29_250	R39	0.8744	V20	R39	Mollusc	Mollusc	Extended	2121.53	2120.19	VSCSSVLFRLGRTAVVGLTR
Unigene106172_CNS_A_-2_2_151	K28	0.9991	I16	K28	SignalPeptidase	Mollusc	Cleaved	1325.63	1324.76	IHGLCSLVLVGSK
Unigene133497_CNS_A_+2_2_193	R26	0.9988	S16	R26	SignalPeptidase	Mollusc	Cleaved	1329.57	1328.77	SVIYATVRHKR
Unigene133497_CNS_A_+2_2_193	R35	0.6884	C27	R35	Mollusc	Mollusc	Cleaved	1128.23	1127.52	CGEEEIRHR
Unigene133497_CNS_A_+2_2_193	R35	0.6884	S16	R35	SignalPeptidase	Mollusc	Extended	2439.78	2438.28	SVIYATVRHKRCGEEEIRHR
Unigene133497_CNS_A_+2_2_193	R49	0.9784	C27	R49	Mollusc	Mollusc	Extended	2785.28	2783.43	CGEEEIRHRSCYAVIYLLLFLTR
Unigene133497_CNS_A_+2_2_193	R49	0.9784	S16	R49	SignalPeptidase	Mollusc	Extended	4096.83	4094.19	SVIYATVRHKRCGEEEIRHRSCYAVIYLLLFLTR
Unigene133497_CNS_A_+2_2_193	R49	0.9784	S36	R49	Mollusc	Mollusc	Cleaved	1675.06	1673.93	SCYAVIYLLLFLTR
Unigene119818_CNS_A_+2_2_214	R30	0.9054	W16	R30	SignalPeptidase	Mollusc	Cleaved	1632.98	1631.91	WILAVSALVMSVTSR
Unigene119818_CNS_A_+2_2_214	R42	0.9767	T31	R42	Mollusc	Mollusc	Cleaved	1331.47	1330.64	TSVSMLEGTNHR
Unigene119818_CNS_A_+2_2_214	R42	0.9767	W16	R42	SignalPeptidase	Mollusc	Extended	2946.43	2944.53	WILAVSALVMSVTSRTSVSMLEGTNHR
Unigene84238_CNS_A_-3_3_155	R28	0.9162	S16	R28	SignalPeptidase	Mollusc	Cleaved	1334.52	1333.66	STAFAVKCHTGGR
Unigene132393_CNS_A_-1_1_120	R28	0.9963	V16	R28	SignalPeptidase	Mollusc	Cleaved	1336.57	1335.7	VSAMFGAQLLSGR
Unigene133573_CNS_A_-1_1_273	R26	0.9054	C16	R26	SignalPeptidase	Mollusc	Cleaved	1341.67	1340.62	CWNVCLCVFVR
Unigene133573_CNS_A_-1_1_273	R31	0.9054	C16	R31	SignalPeptidase	Mollusc	Extended	1956.46	1955.01	CWNVCLCVFVRVVFIR
Unigene133573_CNS_A_-1_1_273	R31	0.9054	V27	R31	Mollusc	Mollusc	Cleaved	632.805	632.406	VVFIR
Unigene26044_CNS_A_-1_1_282	K26	1	S16	K26	SignalPeptidase	Mollusc	Cleaved	1342.6	1341.75	SKGLYQPFFKK
Unigene26044_CNS_A_-1_1_282	K34	0.9895	I27	K34	Mollusc	Mollusc	Cleaved	833.058	832.489	IMGAVKSK
Unigene26044_CNS_A_-1_1_282	K34	0.9895	S16	K34	SignalPeptidase	Mollusc	Extended	2157.65	2156.22	SKGLYQPFFKKIMGAVKSK
CL7418.Contig1_CNS_A_+3_3_335	K38	0.7438	C16	K38	SignalPeptidase	Mollusc	Cleaved	2589.93	2588.24	CTSHVRTQQSTQAFFGCSRFLGK
CL7418.Contig1_CNS_A_+3_3_335	K59	0.9999	C16	K59	SignalPeptidase	Mollusc	Extended	4977.82	4974.48	CTSHVRTQQSTQAFFGCSRFLGKFTFNSLSLCFVRPAPISFCKK
CL7418.Contig1_CNS_A_+3_3_335	K59	0.9999	F39	K59	Mollusc	Mollusc	Extended	2405.9	2404.25	FTFNSLSLCFVRPAPISFCKK
CL7418.Contig1_CNS_A_+3_3_335	K59	0.9999	P51	K59	Mollusc	Mollusc	Cleaved	990.229	989.542	PAPISFCKK
CL7418.Contig1_CNS_A_+3_3_335	R101	0.9988	H91	R101	Mollusc	Mollusc	Cleaved	1344.5	1343.71	HGDRVVNYTKR
CL7418.Contig1_CNS_A_+3_3_335	R101	0.9988	Q60	R101	Mollusc	Mollusc	Extended	4716.5	4713.63	QAQHGLLPNRRGAVFGTRVCVGLRTVSVKLRHGDRVVNYTKR
CL7418.Contig1_CNS_A_+3_3_335	R101	0.9988	V78	R101	Mollusc	Mollusc	Extended	2756.27	2754.56	VCVGLRTVSVKLRHGDRVVNYTKR
CL7418.Contig1_CNS_A_+3_3_335	R50	0.8109	C16	R50	SignalPeptidase	Mollusc	Extended	4005.6	4002.95	CTSHVRTQQSTQAFFGCSRFLGKFTFNSLSLCFVR
CL7418.Contig1_CNS_A_+3_3_335	R50	0.8109	F39	R50	Mollusc	Mollusc	Cleaved	1433.69	1432.72	FTFNSLSLCFVR
CL7418.Contig1_CNS_A_+3_3_335	R77	0.535	F39	R77	Mollusc	Mollusc	Extended	4366.13	4363.31	FTFNSLSLCFVRPAPISFCKKQAQHGLLPNRRGAVFGTR
CL7418.Contig1_CNS_A_+3_3_335	R77	0.535	P51	R77	Mollusc	Mollusc	Extended	2950.46	2948.61	PAPISFCKKQAQHGLLPNRRGAVFGTR
CL7418.Contig1_CNS_A_+3_3_335	R77	0.535	Q60	R77	Mollusc	Mollusc	Cleaved	1978.25	1977.08	QAQHGLLPNRRGAVFGTR
CL7418.Contig1_CNS_A_+3_3_335	R90	0.9957	P51	R90	Mollusc	Mollusc	Extended	4362.23	4359.46	PAPISFCKKQAQHGLLPNRRGAVFGTRVCVGLRTVSVKLR
CL7418.Contig1_CNS_A_+3_3_335	R90	0.9957	Q60	R90	Mollusc	Mollusc	Extended	3390.02	3387.93	QAQHGLLPNRRGAVFGTRVCVGLRTVSVKLR
CL7418.Contig1_CNS_A_+3_3_335	R90	0.9957	V78	R90	Mollusc	Mollusc	Cleaved	1429.79	1428.87	VCVGLRTVSVKLR
Unigene98264_CNS_A_+3_3_308	K56	0.9715	C16	K56	SignalPeptidase	Mollusc	Cleaved	4674.23	4671.2	CFKVLVVCFTVDSTPFNEDYGEFDGEGLEEFALPIEVEEKK
Unigene98264_CNS_A_+3_3_308	K60	0.9988	C16	K60	SignalPeptidase	Mollusc	Extended	5158.82	5155.5	CFKVLVVCFTVDSTPFNEDYGEFDGEGLEEFALPIEVEEKKEVKK
Unigene98264_CNS_A_+3_3_308	K60	0.9988	E57	K60	Mollusc	Mollusc	Cleaved	502.612	502.317	EVKK
Unigene98264_CNS_A_+3_3_308	K61	0.9996	C16	K61	SignalPeptidase	Mollusc	Extended	5287	5283.6	CFKVLVVCFTVDSTPFNEDYGEFDGEGLEEFALPIEVEEKKEVKKK
Unigene98264_CNS_A_+3_3_308	K61	0.9996	E57	K61	Mollusc	Mollusc	Extended	630.786	630.412	EVKKK
Unigene98264_CNS_A_+3_3_308	K61	0.9996	K61	K61	Mollusc	Mollusc	Cleaved	146.19	146.111	K
Unigene98264_CNS_A_+3_3_308	K61	0.9996	K61	K67	Mollusc	Mollusc	Extended	859.982	859.493	KDGERKK
Unigene98264_CNS_A_+3_3_308	K61	0.9996	K61	K68	Mollusc	Mollusc	Extended	988.156	987.588	KDGERKKK
Unigene98264_CNS_A_+3_3_308	K67	0.9489	D62	K67	Mollusc	Mollusc	Cleaved	731.808	731.398	DGERKK
Unigene98264_CNS_A_+3_3_308	K67	0.9489	E57	K67	Mollusc	Mollusc	Extended	1344.58	1343.79	EVKKKDGERKK
Unigene98264_CNS_A_+3_3_308	K67	0.9489	K61	K67	Mollusc	Mollusc	Extended	859.982	859.493	KDGERKK
Unigene98264_CNS_A_+3_3_308	K68	0.9715	D62	K68	Mollusc	Mollusc	Extended	859.982	859.493	DGERKKK
Unigene98264_CNS_A_+3_3_308	K68	0.9715	K61	K68	Mollusc	Mollusc	Extended	988.156	987.588	KDGERKKK
Unigene98264_CNS_A_+3_3_308	K68	0.9715	K68	K68	Mollusc	Mollusc	Cleaved	146.19	146.111	K
Unigene98264_CNS_A_+3_3_308	K68	0.9715	K68	K69	Mollusc	Mollusc	Extended	274.364	274.206	KK
Unigene98264_CNS_A_+3_3_308	K68	0.9715	K68	R70	Mollusc	Mollusc	Extended	430.552	430.307	KKR
Unigene98264_CNS_A_+3_3_308	K69	0.9715	D62	K69	Mollusc	Mollusc	Extended	988.156	987.588	DGERKKKK
Unigene98264_CNS_A_+3_3_308	K69	0.9715	K68	K69	Mollusc	Mollusc	Extended	274.364	274.206	KK
Unigene98264_CNS_A_+3_3_308	K69	0.9715	K69	K69	Mollusc	Mollusc	Cleaved	146.19	146.111	K
Unigene98264_CNS_A_+3_3_308	K69	0.9715	K69	K74	Mollusc	Mollusc	Extended	871.101	870.604	KRRRKK
Unigene98264_CNS_A_+3_3_308	K69	0.9715	K69	R70	Mollusc	Mollusc	Extended	302.378	302.212	KR
Unigene98264_CNS_A_+3_3_308	K74	0.9489	K69	K74	Mollusc	Mollusc	Extended	871.101	870.604	KRRRKK
Unigene98264_CNS_A_+3_3_308	K74	0.9489	R70	K74	Mollusc	Mollusc	Extended	742.927	742.509	RRRKK
Unigene98264_CNS_A_+3_3_308	K74	0.9489	R71	K74	Mollusc	Mollusc	Cleaved	586.739	586.408	RRKK
Unigene98264_CNS_A_+3_3_308	R70	0.9988	K68	R70	Mollusc	Mollusc	Extended	430.552	430.307	KKR
Unigene98264_CNS_A_+3_3_308	R70	0.9988	K69	R70	Mollusc	Mollusc	Extended	302.378	302.212	KR
Unigene98264_CNS_A_+3_3_308	R70	0.9988	R70	K74	Mollusc	Mollusc	Extended	742.927	742.509	RRRKK
Unigene98264_CNS_A_+3_3_308	R70	0.9988	R70	R70	Mollusc	Mollusc	Cleaved	174.203	174.117	R
Unigene98264_CNS_A_+3_3_308	R70	0.9988	R70	R90	Mollusc	Mollusc	Extended	2719.31	2717.54	RRRKKWLNICLVNCKYDVVRR
Unigene98264_CNS_A_+3_3_308	R90	0.9054	R70	R90	Mollusc	Mollusc	Extended	2719.31	2717.54	RRRKKWLNICLVNCKYDVVRR
Unigene98264_CNS_A_+3_3_308	R90	0.9054	R71	R90	Mollusc	Mollusc	Extended	2563.13	2561.44	RRKKWLNICLVNCKYDVVRR
Unigene98264_CNS_A_+3_3_308	R90	0.9054	W75	R90	Mollusc	Mollusc	Cleaved	1994.4	1993.04	WLNICLVNCKYDVVRR
Unigene120193_CNS_A_+2_53_238	R26	0.9982	R16	R26	SignalPeptidase	Mollusc	Cleaved	1346.57	1345.73	RKTCRELVEGR
Unigene120193_CNS_A_+2_53_238	R40	0.6035	C27	R40	Mollusc	Mollusc	Cleaved	1681	1679.85	CPSGIYMVKEEIRR
Unigene120193_CNS_A_+2_53_238	R40	0.6035	R16	R40	SignalPeptidase	Mollusc	Extended	3009.56	3007.57	RKTCRELVEGRCPSGIYMVKEEIRR
Unigene97202_CNS_A_+3_3_173	R27	0.9999	S16	R27	SignalPeptidase	Mollusc	Cleaved	1351.64	1350.71	SCLCILESISKR
Unigene97202_CNS_A_+3_3_173	R31	0.9911	S16	R31	SignalPeptidase	Mollusc	Extended	1819.17	1817.95	SCLCILESISKRVDPR
Unigene97202_CNS_A_+3_3_173	R31	0.9911	V28	R31	Mollusc	Mollusc	Cleaved	485.541	485.265	VDPR
Unigene139400_CNS_A_-3_3_167	R26	0.9911	H16	R26	SignalPeptidase	Mollusc	Cleaved	1351.69	1350.7	HVLYVFCVCLR
Unigene140349_CNS_A_-2_2_106	R27	0.9235	L16	R27	SignalPeptidase	Mollusc	Cleaved	1366.73	1365.79	LLLFLACALSFR
Unigene102707_CNS_A_-3_3_140	K27	0.9767	W16	K27	SignalPeptidase	Mollusc	Cleaved	1372.68	1371.81	WFIARLLPTAGK
CL7678.Contig1_CNS_A_+2_317_916	R174	0.8286	S73	R174	Mollusc	Mollusc	Cleaved	11293.6	11287	SVPNESHISQSLDSLPDWELDGDESTRYPDSKSDFPPTLEDNSYLLSLLDTSDELADTSDEQADTSDEQADTSDEQADTSDEQADTSERPTASAFINFLEKR
CL7678.Contig1_CNS_A_+2_317_916	R174	0.8286	T62	R174	Mollusc	Mollusc	Extended	12652.2	12644.7	TYPHLFPMSKRSVPNESHISQSLDSLPDWELDGDESTRYPDSKSDFPPTLEDNSYLLSLLDTSDELADTSDEQADTSDEQADTSDEQADTSDEQADTSERPTASAFINFLEKR
CL7678.Contig1_CNS_A_+2_317_916	R178	0.7733	N175	R178	Mollusc	Mollusc	Cleaved	531.573	531.293	NSRR
CL7678.Contig1_CNS_A_+2_317_916	R178	0.7733	S73	R178	Mollusc	Mollusc	Extended	11807.2	11800.3	SVPNESHISQSLDSLPDWELDGDESTRYPDSKSDFPPTLEDNSYLLSLLDTSDELADTSDEQADTSDEQADTSDEQADTSDEQADTSERPTASAFINFLEKRNSRR
CL7678.Contig1_CNS_A_+2_317_916	R178	0.7733	T62	R178	Mollusc	Mollusc	Extended	13165.8	13158	TYPHLFPMSKRSVPNESHISQSLDSLPDWELDGDESTRYPDSKSDFPPTLEDNSYLLSLLDTSDELADTSDEQADTSDEQADTSDEQADTSDEQADTSERPTASAFINFLEKRNSRR
CL7678.Contig1_CNS_A_+2_317_916	R180	0.9981	K179	R180	Mollusc	Mollusc	Cleaved	302.378	302.212	KR
CL7678.Contig1_CNS_A_+2_317_916	R180	0.9981	N175	R180	Mollusc	Mollusc	Extended	815.935	815.489	NSRRKR
CL7678.Contig1_CNS_A_+2_317_916	R180	0.9981	S73	R180	Mollusc	Mollusc	Extended	12091.5	12084.5	SVPNESHISQSLDSLPDWELDGDESTRYPDSKSDFPPTLEDNSYLLSLLDTSDELADTSDEQADTSDEQADTSDEQADTSDEQADTSERPTASAFINFLEKRNSRRKR
CL7678.Contig1_CNS_A_+2_317_916	R30	0.7733	I16	R30	SignalPeptidase	Mollusc	Cleaved	1717.01	1716	IAINLAIHQVQGQRR
CL7678.Contig1_CNS_A_+2_317_916	R37	0.9235	I16	R37	SignalPeptidase	Mollusc	Extended	2447.89	2446.38	IAINLAIHQVQGQRRTCSLVAR
CL7678.Contig1_CNS_A_+2_317_916	R37	0.9235	T31	R37	Mollusc	Mollusc	Cleaved	748.896	748.395	TCSLVAR
CL7678.Contig1_CNS_A_+2_317_916	R61	0.9807	I16	R61	SignalPeptidase	Mollusc	Extended	5183.03	5179.72	IAINLAIHQVQGQRRTCSLVARPHPNGYCGERLAQAHSNICFLLRR
CL7678.Contig1_CNS_A_+2_317_916	R61	0.9807	P38	R61	Mollusc	Mollusc	Cleaved	2753.16	2751.36	PHPNGYCGERLAQAHSNICFLLRR
CL7678.Contig1_CNS_A_+2_317_916	R61	0.9807	T31	R61	Mollusc	Mollusc	Extended	3484.04	3481.74	TCSLVARPHPNGYCGERLAQAHSNICFLLRR
CL7678.Contig1_CNS_A_+2_317_916	R72	1	P38	R72	Mollusc	Mollusc	Extended	4111.78	4109.06	PHPNGYCGERLAQAHSNICFLLRRTYPHLFPMSKR
CL7678.Contig1_CNS_A_+2_317_916	R72	1	T31	R72	Mollusc	Mollusc	Extended	4842.66	4839.44	TCSLVARPHPNGYCGERLAQAHSNICFLLRRTYPHLFPMSKR
CL7678.Contig1_CNS_A_+2_317_916	R72	1	T62	R72	Mollusc	Mollusc	Cleaved	1376.64	1375.71	TYPHLFPMSKR
Unigene101368_CNS_A_-2_2_166	K52	0.798	L16	K52	SignalPeptidase	Mollusc	Extended	3940.5	3937.98	LCLPDYLSVSLRVCPTVPVPSIAFTHSTSGHNEVGDK
Unigene101368_CNS_A_-2_2_166	K52	0.798	V28	K52	Mollusc	Mollusc	Cleaved	2579.87	2578.25	VCPTVPVPSIAFTHSTSGHNEVGDK
Unigene101368_CNS_A_-2_2_166	R27	0.9996	L16	R27	SignalPeptidase	Mollusc	Cleaved	1378.65	1377.74	LCLPDYLSVSLR
Unigene122133_CNS_A_-1_1_213	K32	0.9894	C20	K32	Mollusc	Mollusc	Cleaved	1378.69	1377.77	CISLVSNFLVVGK
Unigene122133_CNS_A_-1_1_213	K32	0.9894	T16	K32	SignalPeptidase	Mollusc	Extended	1867.26	1865.99	TCQRCISLVSNFLVVGK
Unigene122133_CNS_A_-1_1_213	R19	0.7733	T16	R19	SignalPeptidase	Mollusc	Cleaved	506.578	506.232	TCQR
Unigene105099_CNS_A_-3_30_356	K82	0.5848	H61	K82	Mollusc	Mollusc	Cleaved	2550.01	2548.35	HESDEVKPCAIKLSFLPLTFFK
Unigene105099_CNS_A_-3_30_356	K82	0.5848	K16	K82	SignalPeptidase	Mollusc	Extended	7549.74	7544.74	KPSHTLIVLDCRSDNGYSFTGDRWSSYIVFVFCVVLSQVACCSGRHESDEVKPCAIKLSFLPLTFFK
Unigene105099_CNS_A_-3_30_356	K82	0.5848	S28	K82	Mollusc	Mollusc	Extended	6186.1	6181.99	SDNGYSFTGDRWSSYIVFVFCVVLSQVACCSGRHESDEVKPCAIKLSFLPLTFFK
Unigene105099_CNS_A_-3_30_356	R27	0.9196	K16	R27	SignalPeptidase	Mollusc	Cleaved	1381.66	1380.76	KPSHTLIVLDCR
Unigene105099_CNS_A_-3_30_356	R60	0.7709	K16	R60	SignalPeptidase	Mollusc	Extended	5017.75	5014.41	KPSHTLIVLDCRSDNGYSFTGDRWSSYIVFVFCVVLSQVACCSGR
Unigene105099_CNS_A_-3_30_356	R60	0.7709	S28	R60	Mollusc	Mollusc	Cleaved	3654.1	3651.66	SDNGYSFTGDRWSSYIVFVFCVVLSQVACCSGR
Unigene125389_CNS_A_-1_1_177	K27	0.9894	V16	K27	SignalPeptidase	Mollusc	Cleaved	1384.66	1383.73	VCIFKYAEVQGK
Unigene49445_CNS_A_+2_65_1303	K127	0.9988	T16	K127	SignalPeptidase	Mollusc	Extended	12680.6	12671.7	TSMAGRTCSRVLIATYIIAVFFFEVQAEVDGPCMGCRLFNEHHRHSPEKDRKDTAFCHFPCQCRVEELSCQDGVSEIKDGCGCCYMCARQMGDMCSIRDLCDTAKNLYCDKK
Unigene49445_CNS_A_+2_65_1303	K127	0.9988	T22	K127	Mollusc	Mollusc	Cleaved	12076.9	12068.4	TCSRVLIATYIIAVFFFEVQAEVDGPCMGCRLFNEHHRHSPEKDRKDTAFCHFPCQCRVEELSCQDGVSEIKDGCGCCYMCARQMGDMCSIRDLCDTAKNLYCDKK
Unigene49445_CNS_A_+2_65_1303	K138	0.5815	D128	K138	Mollusc	Mollusc	Cleaved	1123.2	1122.5	DDNSTGVCKGK
Unigene49445_CNS_A_+2_65_1303	K138	0.5815	T16	K138	SignalPeptidase	Mollusc	Extended	13785.8	13776.2	TSMAGRTCSRVLIATYIIAVFFFEVQAEVDGPCMGCRLFNEHHRHSPEKDRKDTAFCHFPCQCRVEELSCQDGVSEIKDGCGCCYMCARQMGDMCSIRDLCDTAKNLYCDKKDDNSTGVCKGK
Unigene49445_CNS_A_+2_65_1303	K138	0.5815	T22	K138	Mollusc	Mollusc	Extended	13182.1	13172.9	TCSRVLIATYIIAVFFFEVQAEVDGPCMGCRLFNEHHRHSPEKDRKDTAFCHFPCQCRVEELSCQDGVSEIKDGCGCCYMCARQMGDMCSIRDLCDTAKNLYCDKKDDNSTGVCKGK
Unigene49445_CNS_A_+2_65_1303	K262	0.997	D128	K262	Mollusc	Mollusc	Extended	14962.8	14952.9	DDNSTGVCKGKDKNPCLVDGVRYNDGEKFQPQCSQLCTCQNGFYGCINTCPQEFQKPSELTCHEPKLIQVKNKCCKEWSCQKMEAPGMAGLAQGRGLHSDNLILQNPMWYHTSTSASLEEPTALSTSSYQSCDKK
Unigene49445_CNS_A_+2_65_1303	K262	0.997	D139	K262	Mollusc	Mollusc	Extended	13857.7	13848.4	DKNPCLVDGVRYNDGEKFQPQCSQLCTCQNGFYGCINTCPQEFQKPSELTCHEPKLIQVKNKCCKEWSCQKMEAPGMAGLAQGRGLHSDNLILQNPMWYHTSTSASLEEPTALSTSSYQSCDKK
Unigene49445_CNS_A_+2_65_1303	K262	0.997	G223	K262	Mollusc	Mollusc	Cleaved	4441.87	4439.07	GLHSDNLILQNPMWYHTSTSASLEEPTALSTSSYQSCDKK
Unigene49445_CNS_A_+2_65_1303	K347	0.7387	D312	K347	Mollusc	Mollusc	Extended	4330	4327.13	DKCTPTTRSGRRYHIRYQDCISVKDYNLKFCTTCKK
Unigene49445_CNS_A_+2_65_1303	K347	0.7387	I281	K347	Mollusc	Mollusc	Extended	7817.11	7811.9	ILVSPTTCYSFQELRLCYLRPCGTALETLGRDKCTPTTRSGRRYHIRYQDCISVKDYNLKFCTTCKK
Unigene49445_CNS_A_+2_65_1303	K347	0.7387	R323	K347	Mollusc	Mollusc	Cleaved	3126.66	3124.55	RYHIRYQDCISVKDYNLKFCTTCKK
Unigene49445_CNS_A_+2_65_1303	K380	0.997	E371	K380	Mollusc	Mollusc	Cleaved	1387.66	1386.71	ELYQYMWVKK
Unigene49445_CNS_A_+2_65_1303	K380	0.997	N348	K380	Mollusc	Mollusc	Extended	4173.91	4171.07	NRCCYPYRTRPRLLEFQCSGGKRELYQYMWVKK
Unigene49445_CNS_A_+2_65_1303	K380	0.997	T356	K380	Mollusc	Mollusc	Extended	3117.68	3115.63	TRPRLLEFQCSGGKRELYQYMWVKK
Unigene49445_CNS_A_+2_65_1303	R21	0.9877	T16	R21	SignalPeptidase	Mollusc	Cleaved	621.71	621.296	TSMAGR
Unigene49445_CNS_A_+2_65_1303	R222	0.7709	D128	R222	Mollusc	Mollusc	Extended	10539	10531.8	DDNSTGVCKGKDKNPCLVDGVRYNDGEKFQPQCSQLCTCQNGFYGCINTCPQEFQKPSELTCHEPKLIQVKNKCCKEWSCQKMEAPGMAGLAQGR
Unigene49445_CNS_A_+2_65_1303	R222	0.7709	D139	R222	Mollusc	Mollusc	Cleaved	9433.81	9427.31	DKNPCLVDGVRYNDGEKFQPQCSQLCTCQNGFYGCINTCPQEFQKPSELTCHEPKLIQVKNKCCKEWSCQKMEAPGMAGLAQGR
Unigene49445_CNS_A_+2_65_1303	R280	0.9054	G223	R280	Mollusc	Mollusc	Extended	6335.97	6331.91	GLHSDNLILQNPMWYHTSTSASLEEPTALSTSSYQSCDKKTTDWTPCSATCDVGVSIR
Unigene49445_CNS_A_+2_65_1303	R280	0.9054	T263	R280	Mollusc	Mollusc	Cleaved	1912.12	1910.86	TTDWTPCSATCDVGVSIR
Unigene49445_CNS_A_+2_65_1303	R311	0.9339	G223	R311	Mollusc	Mollusc	Extended	9823.08	9816.68	GLHSDNLILQNPMWYHTSTSASLEEPTALSTSSYQSCDKKTTDWTPCSATCDVGVSIRILVSPTTCYSFQELRLCYLRPCGTALETLGR
Unigene49445_CNS_A_+2_65_1303	R311	0.9339	I281	R311	Mollusc	Mollusc	Cleaved	3505.13	3502.78	ILVSPTTCYSFQELRLCYLRPCGTALETLGR
Unigene49445_CNS_A_+2_65_1303	R311	0.9339	T263	R311	Mollusc	Mollusc	Extended	5399.23	5395.62	TTDWTPCSATCDVGVSIRILVSPTTCYSFQELRLCYLRPCGTALETLGR
Unigene49445_CNS_A_+2_65_1303	R322	0.7709	D312	R322	Mollusc	Mollusc	Cleaved	1221.35	1220.6	DKCTPTTRSGR
Unigene49445_CNS_A_+2_65_1303	R322	0.7709	I281	R322	Mollusc	Mollusc	Extended	4708.47	4705.37	ILVSPTTCYSFQELRLCYLRPCGTALETLGRDKCTPTTRSGR
Unigene49445_CNS_A_+2_65_1303	R322	0.7709	T263	R322	Mollusc	Mollusc	Extended	6602.57	6598.2	TTDWTPCSATCDVGVSIRILVSPTTCYSFQELRLCYLRPCGTALETLGRDKCTPTTRSGR
Unigene49445_CNS_A_+2_65_1303	R355	0.6362	D312	R355	Mollusc	Mollusc	Extended	5386.22	5382.57	DKCTPTTRSGRRYHIRYQDCISVKDYNLKFCTTCKKNRCCYPYR
Unigene49445_CNS_A_+2_65_1303	R355	0.6362	N348	R355	Mollusc	Mollusc	Cleaved	1074.24	1073.46	NRCCYPYR
Unigene49445_CNS_A_+2_65_1303	R355	0.6362	R323	R355	Mollusc	Mollusc	Extended	4182.89	4179.99	RYHIRYQDCISVKDYNLKFCTTCKKNRCCYPYR
Unigene49445_CNS_A_+2_65_1303	R370	0.9995	N348	R370	Mollusc	Mollusc	Extended	2804.26	2802.38	NRCCYPYRTRPRLLEFQCSGGKR
Unigene49445_CNS_A_+2_65_1303	R370	0.9995	R323	R370	Mollusc	Mollusc	Extended	5912.91	5908.91	RYHIRYQDCISVKDYNLKFCTTCKKNRCCYPYRTRPRLLEFQCSGGKR
Unigene49445_CNS_A_+2_65_1303	R370	0.9995	T356	R370	Mollusc	Mollusc	Cleaved	1748.04	1746.94	TRPRLLEFQCSGGKR
Unigene22954_CNS_A_-1_4_276	R26	0.9652	V16	R26	SignalPeptidase	Mollusc	Cleaved	1388.65	1387.71	VNVFNFMSFKR
Unigene22954_CNS_A_-1_4_276	R44	0.535	L27	R44	Mollusc	Mollusc	Cleaved	2114.59	2113.05	LKCCTCVNLINVMSFNRR
Unigene22954_CNS_A_-1_4_276	R44	0.535	V16	R44	SignalPeptidase	Mollusc	Extended	3485.22	3482.74	VNVFNFMSFKRLKCCTCVNLINVMSFNRR
Unigene139639_CNS_A_-3_3_209	K32	0.8253	C16	K32	SignalPeptidase	Mollusc	Cleaved	1934.18	1932.87	CAAHKQNGYCTYGLYNK
Unigene139639_CNS_A_-3_3_209	R45	0.9998	C16	R45	SignalPeptidase	Mollusc	Extended	3306.87	3304.46	CAAHKQNGYCTYGLYNKSATCCCVFCLGKR
Unigene139639_CNS_A_-3_3_209	R45	0.9998	S33	R45	Mollusc	Mollusc	Cleaved	1390.72	1389.61	SATCCCVFCLGKR
Unigene102223_CNS_A_+1_43_213	K28	0.9468	W16	K28	SignalPeptidase	Mollusc	Cleaved	1396.74	1395.85	WGIDVLAVVVVVK
Unigene114462_CNS_A_-2_2_136	R27	0.9054	V16	R27	SignalPeptidase	Mollusc	Cleaved	1403.73	1402.74	VHVCACVRVYVR
Unigene100463_CNS_A_+2_2_163	R27	0.9054	P16	R27	SignalPeptidase	Mollusc	Cleaved	1407.73	1406.69	PTSEICCLVMRR
Unigene105572_CNS_A_-1_1_99	K27	0.9257	P16	K27	SignalPeptidase	Mollusc	Cleaved	1415.66	1414.8	PSLYLSSKQHKK
Unigene104313_CNS_A_+1_1_210	K27	0.9912	Y16	K27	SignalPeptidase	Mollusc	Cleaved	1424.81	1423.64	YTCMICCSLFLK
Unigene104313_CNS_A_+1_1_210	R39	0.8744	S28	R39	Mollusc	Mollusc	Cleaved	1423.68	1422.8	STFLVLGDRLFR
Unigene104313_CNS_A_+1_1_210	R39	0.8744	Y16	R39	SignalPeptidase	Mollusc	Extended	2830.48	2828.43	YTCMICCSLFLKSTFLVLGDRLFR
Unigene104313_CNS_A_+1_1_210	R67	0.8238	S28	R67	Mollusc	Mollusc	Extended	4273.09	4270.45	STFLVLGDRLFRSAVTLASTILFVTGLAPIEVPITPKTAR
Unigene104313_CNS_A_+1_1_210	R67	0.8238	S40	R67	Mollusc	Mollusc	Cleaved	2867.42	2865.66	SAVTLASTILFVTGLAPIEVPITPKTAR
Unigene104313_CNS_A_+1_1_210	R67	0.8238	Y16	R67	SignalPeptidase	Mollusc	Extended	5679.88	5676.08	YTCMICCSLFLKSTFLVLGDRLFRSAVTLASTILFVTGLAPIEVPITPKTAR
Unigene104808_CNS_A_+1_25_273	K76	0.5848	A16	K76	SignalPeptidase	Mollusc	Extended	7069.61	7064.82	ALNSLSENQSLVRMPPWVNIWLLGSICLSMSLHFLILYVDPLPMIFKLRALDVTQWLMVLK
Unigene104808_CNS_A_+1_25_273	K76	0.5848	A65	K76	Mollusc	Mollusc	Cleaved	1416.74	1415.79	ALDVTQWLMVLK
Unigene104808_CNS_A_+1_25_273	K76	0.5848	M29	K76	Mollusc	Mollusc	Extended	5657.04	5653.08	MPPWVNIWLLGSICLSMSLHFLILYVDPLPMIFKLRALDVTQWLMVLK
Unigene104808_CNS_A_+1_25_273	R28	0.9943	A16	R28	SignalPeptidase	Mollusc	Cleaved	1430.58	1429.76	ALNSLSENQSLVR
Unigene104808_CNS_A_+1_25_273	R64	0.535	A16	R64	SignalPeptidase	Mollusc	Extended	5670.88	5667.05	ALNSLSENQSLVRMPPWVNIWLLGSICLSMSLHFLILYVDPLPMIFKLR
Unigene104808_CNS_A_+1_25_273	R64	0.535	M29	R64	Mollusc	Mollusc	Cleaved	4258.31	4255.3	MPPWVNIWLLGSICLSMSLHFLILYVDPLPMIFKLR
Unigene109104_CNS_A_+2_2_115	K27	0.9982	I16	K27	SignalPeptidase	Mollusc	Cleaved	1439.78	1438.81	ILQLCNKYFLGK
Unigene46905_CNS_A_-3_3_89	R27	0.9515	L16	R27	SignalPeptidase	Mollusc	Cleaved	1444.89	1443.87	LLFFLCLPPLLR
Unigene113322_CNS_A_-1_1_225	R27	0.9532	E16	R27	SignalPeptidase	Mollusc	Cleaved	1449.65	1448.72	EPSACRKFNIER
Unigene87695_CNS_A_+1_97_315	R28	0.9054	F16	R28	SignalPeptidase	Mollusc	Cleaved	1451.73	1450.82	FLFLVVASTVAER
Unigene87695_CNS_A_+1_97_315	R47	0.9688	F16	R47	SignalPeptidase	Mollusc	Extended	3799.67	3797.18	FLFLVVASTVAERVKIIIKIHVDFVLCHVWFR
Unigene87695_CNS_A_+1_97_315	R47	0.9688	V29	R47	Mollusc	Mollusc	Cleaved	2365.96	2364.37	VKIIIKIHVDFVLCHVWFR
Unigene8311_CNS_A_+2_140_1219	K320	0.9177	Q230	K320	Mollusc	Mollusc	Extended	9679.1	9673.11	QISPDEVLGPPVAGRTVVISGDSSDSTQLLKVATGATVLVHEATLENSLRELCVQNGHSTPEMTATLARNLQAKMLILTHVSSRYKPVSIK
Unigene8311_CNS_A_+2_140_1219	K320	0.9177	T245	K320	Mollusc	Mollusc	Extended	8162.39	8157.31	TVVISGDSSDSTQLLKVATGATVLVHEATLENSLRELCVQNGHSTPEMTATLARNLQAKMLILTHVSSRYKPVSIK
Unigene8311_CNS_A_+2_140_1219	K320	0.9177	Y314	K320	Mollusc	Mollusc	Cleaved	834.027	833.506	YKPVSIK
Unigene8311_CNS_A_+2_140_1219	R109	0.6237	H99	R109	Mollusc	Mollusc	Cleaved	1205.4	1204.61	HYLCTSLAAAR
Unigene8311_CNS_A_+2_140_1219	R109	0.6237	Q86	R109	Mollusc	Mollusc	Extended	2644.04	2642.37	QEPVEIYGPVGLRHYLCTSLAAAR
Unigene8311_CNS_A_+2_140_1219	R109	0.6237	V56	R109	Mollusc	Mollusc	Extended	6028.95	6025.14	VNKIFITHLHGDHLYGLPGLLCTISQNNQRQEPVEIYGPVGLRHYLCTSLAAAR
Unigene8311_CNS_A_+2_140_1219	R179	0.9054	H99	R179	Mollusc	Mollusc	Extended	9351.5	9345.61	HYLCTSLAAARSDLDYSFVIHELQHLPVQIPDHDQEWPFETASVVPFHPSEKPGSVKHADDNQIWHLYSDCKLTVKAVWVR
Unigene8311_CNS_A_+2_140_1219	R179	0.9054	Q86	R179	Mollusc	Mollusc	Extended	10790.1	10783.4	QEPVEIYGPVGLRHYLCTSLAAARSDLDYSFVIHELQHLPVQIPDHDQEWPFETASVVPFHPSEKPGSVKHADDNQIWHLYSDCKLTVKAVWVR
Unigene8311_CNS_A_+2_140_1219	R179	0.9054	S110	R179	Mollusc	Mollusc	Cleaved	8164.12	8159.02	SDLDYSFVIHELQHLPVQIPDHDQEWPFETASVVPFHPSEKPGSVKHADDNQIWHLYSDCKLTVKAVWVR
Unigene8311_CNS_A_+2_140_1219	R229	0.9279	H180	R229	Mollusc	Mollusc	Cleaved	5471.28	5467.91	HRLPCFSFIILESEKTGKLNADKLQSLGVTPGPQYARLKAGESITLDNGR
Unigene8311_CNS_A_+2_140_1219	R229	0.9279	H99	R229	Mollusc	Mollusc	Extended	14804.8	14795.5	HYLCTSLAAARSDLDYSFVIHELQHLPVQIPDHDQEWPFETASVVPFHPSEKPGSVKHADDNQIWHLYSDCKLTVKAVWVRHRLPCFSFIILESEKTGKLNADKLQSLGVTPGPQYARLKAGESITLDNGR
Unigene8311_CNS_A_+2_140_1219	R229	0.9279	S110	R229	Mollusc	Mollusc	Extended	13617.4	13608.9	SDLDYSFVIHELQHLPVQIPDHDQEWPFETASVVPFHPSEKPGSVKHADDNQIWHLYSDCKLTVKAVWVRHRLPCFSFIILESEKTGKLNADKLQSLGVTPGPQYARLKAGESITLDNGR
Unigene8311_CNS_A_+2_140_1219	R244	0.9984	H180	R244	Mollusc	Mollusc	Extended	6987.99	6983.71	HRLPCFSFIILESEKTGKLNADKLQSLGVTPGPQYARLKAGESITLDNGRQISPDEVLGPPVAGR
Unigene8311_CNS_A_+2_140_1219	R244	0.9984	Q230	R244	Mollusc	Mollusc	Cleaved	1534.73	1533.82	QISPDEVLGPPVAGR
Unigene8311_CNS_A_+2_140_1219	R28	0.7733	P16	R28	SignalPeptidase	Mollusc	Cleaved	1416.72	1415.74	PTPIRCVSCTALR
Unigene8311_CNS_A_+2_140_1219	R313	0.9946	H180	R313	Mollusc	Mollusc	Extended	14316.4	14307.5	HRLPCFSFIILESEKTGKLNADKLQSLGVTPGPQYARLKAGESITLDNGRQISPDEVLGPPVAGRTVVISGDSSDSTQLLKVATGATVLVHEATLENSLRELCVQNGHSTPEMTATLARNLQAKMLILTHVSSR
Unigene8311_CNS_A_+2_140_1219	R313	0.9946	Q230	R313	Mollusc	Mollusc	Extended	8863.09	8857.62	QISPDEVLGPPVAGRTVVISGDSSDSTQLLKVATGATVLVHEATLENSLRELCVQNGHSTPEMTATLARNLQAKMLILTHVSSR
Unigene8311_CNS_A_+2_140_1219	R313	0.9946	T245	R313	Mollusc	Mollusc	Cleaved	7346.37	7341.82	TVVISGDSSDSTQLLKVATGATVLVHEATLENSLRELCVQNGHSTPEMTATLARNLQAKMLILTHVSSR
Unigene8311_CNS_A_+2_140_1219	R55	0.7709	H29	R55	Mollusc	Mollusc	Cleaved	2962.41	2960.41	HDAGVWLFDCGEGSQMQLMKSALKPGR
Unigene8311_CNS_A_+2_140_1219	R55	0.7709	P16	R55	SignalPeptidase	Mollusc	Extended	4361.11	4358.14	PTPIRCVSCTALRHDAGVWLFDCGEGSQMQLMKSALKPGR
Unigene8311_CNS_A_+2_140_1219	R85	0.8699	H29	R85	Mollusc	Mollusc	Extended	6347.32	6343.19	HDAGVWLFDCGEGSQMQLMKSALKPGRVNKIFITHLHGDHLYGLPGLLCTISQNNQR
Unigene8311_CNS_A_+2_140_1219	R85	0.8699	P16	R85	SignalPeptidase	Mollusc	Extended	7746.02	7740.91	PTPIRCVSCTALRHDAGVWLFDCGEGSQMQLMKSALKPGRVNKIFITHLHGDHLYGLPGLLCTISQNNQR
Unigene8311_CNS_A_+2_140_1219	R85	0.8699	V56	R85	Mollusc	Mollusc	Cleaved	3402.92	3400.79	VNKIFITHLHGDHLYGLPGLLCTISQNNQR
Unigene8311_CNS_A_+2_140_1219	R98	0.9643	H29	R98	Mollusc	Mollusc	Extended	7785.96	7780.95	HDAGVWLFDCGEGSQMQLMKSALKPGRVNKIFITHLHGDHLYGLPGLLCTISQNNQRQEPVEIYGPVGLR
Unigene8311_CNS_A_+2_140_1219	R98	0.9643	Q86	R98	Mollusc	Mollusc	Cleaved	1456.66	1455.78	QEPVEIYGPVGLR
Unigene8311_CNS_A_+2_140_1219	R98	0.9643	V56	R98	Mollusc	Mollusc	Extended	4841.57	4838.55	VNKIFITHLHGDHLYGLPGLLCTISQNNQRQEPVEIYGPVGLR
Unigene91369_CNS_A_+2_77_304	R22	0.9054	Q16	R22	SignalPeptidase	Mollusc	Cleaved	844.084	843.505	QILVCLR
Unigene91369_CNS_A_+2_77_304	R27	0.9054	A23	R27	Mollusc	Mollusc	Cleaved	631.795	631.364	AVMRR
Unigene91369_CNS_A_+2_77_304	R27	0.9054	Q16	R27	SignalPeptidase	Mollusc	Extended	1457.86	1456.85	QILVCLRAVMRR
Unigene129945_CNS_A_-2_2_262	R28	0.9466	L16	R28	SignalPeptidase	Mollusc	Cleaved	1458.77	1457.69	LFSCCNLCLSSLR
Unigene129945_CNS_A_-2_2_262	R43	0.535	L16	R43	SignalPeptidase	Mollusc	Extended	3341.07	3338.66	LFSCCNLCLSSLRSVCFVFIDFIIFFFR
Unigene129945_CNS_A_-2_2_262	R43	0.535	S29	R43	Mollusc	Mollusc	Cleaved	1900.31	1898.98	SVCFVFIDFIIFFFR
Unigene129945_CNS_A_-2_2_262	R74	0.7709	C44	R74	Mollusc	Mollusc	Cleaved	3333.08	3330.73	CYILECLISFIVACLSAWLSVGLSLCLSVGR
Unigene129945_CNS_A_-2_2_262	R74	0.7709	L16	R74	SignalPeptidase	Mollusc	Extended	6656.14	6651.37	LFSCCNLCLSSLRSVCFVFIDFIIFFFRCYILECLISFIVACLSAWLSVGLSLCLSVGR
Unigene129945_CNS_A_-2_2_262	R74	0.7709	S29	R74	Mollusc	Mollusc	Extended	5215.38	5211.7	SVCFVFIDFIIFFFRCYILECLISFIVACLSAWLSVGLSLCLSVGR
CL10223.Contig2_CNS_A_+1_85_594	K104	0.9988	G16	K104	SignalPeptidase	Mollusc	Extended	9666.06	9659.99	GLCDSQSVGKLTTEQFALAMYLIQQKLKGVEPPVQLTPEMIPPSLRSVADPAAFGVRNGINSGPYSHVADFSAVRELDHISKEIDDIKK
CL10223.Contig2_CNS_A_+1_85_594	K104	0.9988	S62	K104	Mollusc	Mollusc	Cleaved	4627.11	4624.34	SVADPAAFGVRNGINSGPYSHVADFSAVRELDHISKEIDDIKK
CL10223.Contig2_CNS_A_+1_85_594	K132	0.6074	E105	K132	Mollusc	Mollusc	Extended	3291.71	3289.77	EKLHLESDKAQQEADIKIRQSEVQVLQK
CL10223.Contig2_CNS_A_+1_85_594	K132	0.6074	Q124	K132	Mollusc	Mollusc	Cleaved	1058.2	1057.58	QSEVQVLQK
CL10223.Contig2_CNS_A_+1_85_594	K132	0.6074	S62	K132	Mollusc	Mollusc	Extended	7900.8	7896.09	SVADPAAFGVRNGINSGPYSHVADFSAVRELDHISKEIDDIKKEKLHLESDKAQQEADIKIRQSEVQVLQK
CL10223.Contig2_CNS_A_+1_85_594	K149	0.997	E105	K149	Mollusc	Mollusc	Extended	5225.84	5222.75	EKLHLESDKAQQEADIKIRQSEVQVLQKEFDSLTATLNQLESQKK
CL10223.Contig2_CNS_A_+1_85_594	K149	0.997	E133	K149	Mollusc	Mollusc	Cleaved	1952.15	1950.99	EFDSLTATLNQLESQKK
CL10223.Contig2_CNS_A_+1_85_594	K149	0.997	Q124	K149	Mollusc	Mollusc	Extended	2992.33	2990.56	QSEVQVLQKEFDSLTATLNQLESQKK
CL10223.Contig2_CNS_A_+1_85_594	K161	0.9067	E133	K161	Mollusc	Mollusc	Extended	3393.71	3391.72	EFDSLTATLNQLESQKKEAQKRLDELDDK
CL10223.Contig2_CNS_A_+1_85_594	K161	0.9067	E150	K161	Mollusc	Mollusc	Extended	1459.58	1458.74	EAQKRLDELDDK
CL10223.Contig2_CNS_A_+1_85_594	K161	0.9067	L155	K161	Mollusc	Mollusc	Cleaved	846.89	846.402	LDELDDK
CL10223.Contig2_CNS_A_+1_85_594	R123	0.5716	E105	R123	Mollusc	Mollusc	Cleaved	2251.53	2250.2	EKLHLESDKAQQEADIKIR
CL10223.Contig2_CNS_A_+1_85_594	R123	0.5716	G16	R123	SignalPeptidase	Mollusc	Extended	11899.6	11892.2	GLCDSQSVGKLTTEQFALAMYLIQQKLKGVEPPVQLTPEMIPPSLRSVADPAAFGVRNGINSGPYSHVADFSAVRELDHISKEIDDIKKEKLHLESDKAQQEADIKIR
CL10223.Contig2_CNS_A_+1_85_594	R123	0.5716	S62	R123	Mollusc	Mollusc	Extended	6860.62	6856.52	SVADPAAFGVRNGINSGPYSHVADFSAVRELDHISKEIDDIKKEKLHLESDKAQQEADIKIR
CL10223.Contig2_CNS_A_+1_85_594	R154	0.9652	E133	R154	Mollusc	Mollusc	Extended	2564.84	2563.33	EFDSLTATLNQLESQKKEAQKR
CL10223.Contig2_CNS_A_+1_85_594	R154	0.9652	E150	R154	Mollusc	Mollusc	Cleaved	630.703	630.35	EAQKR
CL10223.Contig2_CNS_A_+1_85_594	R154	0.9652	Q124	R154	Mollusc	Mollusc	Extended	3605.02	3602.9	QSEVQVLQKEFDSLTATLNQLESQKKEAQKR
CL10223.Contig2_CNS_A_+1_85_594	R61	0.8238	G16	R61	SignalPeptidase	Mollusc	Cleaved	5056.97	5053.67	GLCDSQSVGKLTTEQFALAMYLIQQKLKGVEPPVQLTPEMIPPSLR
Unigene7728_CNS_A_-3_222_1292	K306	0.5848	A236	K306	Mollusc	Mollusc	Extended	8191.18	8185.72	ALHDVFCANMFVEATNIAEGGFPEESRDLFMEQAALCGMLGYRDFFSSRWLDSILGWQDDKDGCYKWNGWK
Unigene7728_CNS_A_-3_222_1292	K306	0.5848	M193	K306	Mollusc	Mollusc	Extended	13089.8	13081.1	MTALGYSRYSLSHEIFYLEIAEGFGCQLEMSWKISANKQGSLRALHDVFCANMFVEATNIAEGGFPEESRDLFMEQAALCGMLGYRDFFSSRWLDSILGWQDDKDGCYKWNGWK
Unigene7728_CNS_A_-3_222_1292	K306	0.5848	W285	K306	Mollusc	Mollusc	Cleaved	2714.01	2712.25	WLDSILGWQDDKDGCYKWNGWK
Unigene7728_CNS_A_-3_222_1292	K333	0.9067	E321	K333	Mollusc	Mollusc	Extended	1459.7	1458.71	EEKRVASGCLCHK
Unigene7728_CNS_A_-3_222_1292	K333	0.9067	P307	K333	Mollusc	Mollusc	Extended	3051.54	3049.61	PGHNVGPLHTRIRREEKRVASGCLCHK
Unigene7728_CNS_A_-3_222_1292	K333	0.9067	V325	K333	Mollusc	Mollusc	Cleaved	917.11	916.431	VASGCLCHK
Unigene7728_CNS_A_-3_222_1292	R109	0.9935	A57	R109	Mollusc	Mollusc	Cleaved	5825.71	5822.23	AYQDVNLDAVIGTRIVEASFSVLLQRLEAKGLISSVPGSIVSRVRQLRDEAKR
Unigene7728_CNS_A_-3_222_1292	R109	0.9935	G16	R109	SignalPeptidase	Mollusc	Extended	10290.7	10284.5	GATTSAFGDHVVPLPAPPNSTLDYLERTLNGLDRALDFFHRAYQDVNLDAVIGTRIVEASFSVLLQRLEAKGLISSVPGSIVSRVRQLRDEAKR
Unigene7728_CNS_A_-3_222_1292	R192	0.9996	V110	R192	Mollusc	Mollusc	Cleaved	9394.58	9388.45	VSDMAIPYIIQNQPQYYAKIGAILTEGLFELDYESRDISQTAPVWLHDSAEAMFEAESDGCIRELYGTRNGMTCAISNPCWKR
Unigene7728_CNS_A_-3_222_1292	R235	0.7733	M193	R235	Mollusc	Mollusc	Cleaved	4916.62	4913.4	MTALGYSRYSLSHEIFYLEIAEGFGCQLEMSWKISANKQGSLR
Unigene7728_CNS_A_-3_222_1292	R235	0.7733	V110	R235	Mollusc	Mollusc	Extended	14293.2	14283.8	VSDMAIPYIIQNQPQYYAKIGAILTEGLFELDYESRDISQTAPVWLHDSAEAMFEAESDGCIRELYGTRNGMTCAISNPCWKRMTALGYSRYSLSHEIFYLEIAEGFGCQLEMSWKISANKQGSLR
Unigene7728_CNS_A_-3_222_1292	R284	0.535	A236	R284	Mollusc	Mollusc	Cleaved	5495.19	5491.49	ALHDVFCANMFVEATNIAEGGFPEESRDLFMEQAALCGMLGYRDFFSSR
Unigene7728_CNS_A_-3_222_1292	R284	0.535	M193	R284	Mollusc	Mollusc	Extended	10393.8	10386.9	MTALGYSRYSLSHEIFYLEIAEGFGCQLEMSWKISANKQGSLRALHDVFCANMFVEATNIAEGGFPEESRDLFMEQAALCGMLGYRDFFSSR
Unigene7728_CNS_A_-3_222_1292	R320	0.7733	A236	R320	Mollusc	Mollusc	Extended	9783.02	9776.62	ALHDVFCANMFVEATNIAEGGFPEESRDLFMEQAALCGMLGYRDFFSSRWLDSILGWQDDKDGCYKWNGWKPGHNVGPLHTRIRR
Unigene7728_CNS_A_-3_222_1292	R320	0.7733	P307	R320	Mollusc	Mollusc	Cleaved	1609.86	1608.91	PGHNVGPLHTRIRR
Unigene7728_CNS_A_-3_222_1292	R320	0.7733	W285	R320	Mollusc	Mollusc	Extended	4305.85	4303.14	WLDSILGWQDDKDGCYKWNGWKPGHNVGPLHTRIRR
Unigene7728_CNS_A_-3_222_1292	R324	0.9995	E321	R324	Mollusc	Mollusc	Cleaved	560.609	560.297	EEKR
Unigene7728_CNS_A_-3_222_1292	R324	0.9995	P307	R324	Mollusc	Mollusc	Extended	2152.45	2151.19	PGHNVGPLHTRIRREEKR
Unigene7728_CNS_A_-3_222_1292	R324	0.9995	W285	R324	Mollusc	Mollusc	Extended	4848.44	4845.43	WLDSILGWQDDKDGCYKWNGWKPGHNVGPLHTRIRREEKR
Unigene7728_CNS_A_-3_222_1292	R56	0.965	G16	R56	SignalPeptidase	Mollusc	Cleaved	4482.98	4480.26	GATTSAFGDHVVPLPAPPNSTLDYLERTLNGLDRALDFFHR
Unigene97808_CNS_A_+1_19_462	K135	0.5848	Q99	K135	Mollusc	Mollusc	Extended	4583.24	4580.25	QLVYNRTCIHEEGYNTFRVIQYNADRTHRFTCMKFVK
Unigene97808_CNS_A_+1_19_462	K135	0.5848	T105	K135	Mollusc	Mollusc	Cleaved	3809.35	3806.83	TCIHEEGYNTFRVIQYNADRTHRFTCMKFVK
Unigene97808_CNS_A_+1_19_462	K135	0.5848	T90	K135	Mollusc	Mollusc	Extended	5588.32	5584.66	TSFGHCSERQLVYNRTCIHEEGYNTFRVIQYNADRTHRFTCMKFVK
Unigene97808_CNS_A_+1_19_462	K58	0.8433	A16	K58	SignalPeptidase	Mollusc	Extended	5087.81	5084.51	AGTEETCHFPQFLQSSPAEGALKPWTTRMWWLYLRHAPKWAEK
Unigene97808_CNS_A_+1_19_462	K58	0.8433	H51	K58	Mollusc	Mollusc	Cleaved	966.108	965.513	HAPKWAEK
Unigene97808_CNS_A_+1_19_462	K89	0.798	A16	K89	SignalPeptidase	Mollusc	Extended	9006.25	9000.46	AGTEETCHFPQFLQSSPAEGALKPWTTRMWWLYLRHAPKWAEKQDIYVKNGQMWRHREHNLQSCERSPRRVFHK
Unigene97808_CNS_A_+1_19_462	K89	0.798	H51	K89	Mollusc	Mollusc	Extended	4884.54	4881.46	HAPKWAEKQDIYVKNGQMWRHREHNLQSCERSPRRVFHK
Unigene97808_CNS_A_+1_19_462	K89	0.798	Q59	K89	Mollusc	Mollusc	Cleaved	3936.45	3933.97	QDIYVKNGQMWRHREHNLQSCERSPRRVFHK
Unigene97808_CNS_A_+1_19_462	R104	0.9054	Q59	R104	Mollusc	Mollusc	Extended	5715.41	5711.8	QDIYVKNGQMWRHREHNLQSCERSPRRVFHKTSFGHCSERQLVYNR
Unigene97808_CNS_A_+1_19_462	R104	0.9054	Q99	R104	Mollusc	Mollusc	Cleaved	791.906	791.434	QLVYNR
Unigene97808_CNS_A_+1_19_462	R104	0.9054	T90	R104	Mollusc	Mollusc	Extended	1796.98	1795.85	TSFGHCSERQLVYNR
Unigene97808_CNS_A_+1_19_462	R136	1	Q99	R136	Mollusc	Mollusc	Extended	4739.43	4736.35	QLVYNRTCIHEEGYNTFRVIQYNADRTHRFTCMKFVKR
Unigene97808_CNS_A_+1_19_462	R136	1	R136	R136	Mollusc	Mollusc	Cleaved	174.203	174.117	R
Unigene97808_CNS_A_+1_19_462	R136	1	R136	V148	Mollusc	SequenceEnd	Extended	1460.61	1459.75	RSNNVVQVYEGPV
Unigene97808_CNS_A_+1_19_462	R136	1	T105	R136	Mollusc	Mollusc	Extended	3965.54	3962.93	TCIHEEGYNTFRVIQYNADRTHRFTCMKFVKR
Unigene97808_CNS_A_+1_19_462	R50	0.9235	A16	R50	SignalPeptidase	Mollusc	Cleaved	4139.72	4137.01	AGTEETCHFPQFLQSSPAEGALKPWTTRMWWLYLR
Unigene97808_CNS_A_+1_19_462	R98	0.6388	H51	R98	Mollusc	Mollusc	Extended	5889.62	5885.88	HAPKWAEKQDIYVKNGQMWRHREHNLQSCERSPRRVFHKTSFGHCSER
Unigene97808_CNS_A_+1_19_462	R98	0.6388	Q59	R98	Mollusc	Mollusc	Extended	4941.52	4938.38	QDIYVKNGQMWRHREHNLQSCERSPRRVFHKTSFGHCSER
Unigene97808_CNS_A_+1_19_462	R98	0.6388	T90	R98	Mollusc	Mollusc	Cleaved	1023.09	1022.43	TSFGHCSER
Unigene116807_CNS_A_+2_2_211	R21	0.6362	L16	R21	SignalPeptidase	Mollusc	Cleaved	784.914	784.428	LVDPWR
Unigene116807_CNS_A_+2_2_211	R26	0.9235	L16	R26	SignalPeptidase	Mollusc	Extended	1465.72	1464.8	LVDPWRWLPQR
Unigene116807_CNS_A_+2_2_211	R26	0.9235	W22	R26	Mollusc	Mollusc	Cleaved	698.823	698.392	WLPQR
CL11776.Contig1_CNS_A_-1_265_1596	K118	0.9177	A16	K118	SignalPeptidase	Mollusc	Cleaved	11920.4	11913	AQVHGVVTSLEPKFDMPMVNVTAQEKTTAELPCSVSSLGTYQVVWTDQFSTLLTYEDRRIIDDERLSIERPFTRDWNLHIRDVRYSDQGIYNCQINTNPVKVK
CL11776.Contig1_CNS_A_-1_265_1596	K129	0.798	A16	K129	SignalPeptidase	Mollusc	Extended	13068.9	13060.7	AQVHGVVTSLEPKFDMPMVNVTAQEKTTAELPCSVSSLGTYQVVWTDQFSTLLTYEDRRIIDDERLSIERPFTRDWNLHIRDVRYSDQGIYNCQINTNPVKVKTVNLIVLVPAK
CL11776.Contig1_CNS_A_-1_265_1596	K129	0.798	T119	K129	Mollusc	Mollusc	Cleaved	1166.47	1165.75	TVNLIVLVPAK
CL11776.Contig1_CNS_A_-1_265_1596	K142	0.9895	A16	K142	SignalPeptidase	Mollusc	Extended	14519.6	14510.5	AQVHGVVTSLEPKFDMPMVNVTAQEKTTAELPCSVSSLGTYQVVWTDQFSTLLTYEDRRIIDDERLSIERPFTRDWNLHIRDVRYSDQGIYNCQINTNPVKVKTVNLIVLVPAKIIDHLSTKDVTVK
CL11776.Contig1_CNS_A_-1_265_1596	K142	0.9895	I130	K142	Mollusc	Mollusc	Cleaved	1468.71	1467.83	IIDHLSTKDVTVK
CL11776.Contig1_CNS_A_-1_265_1596	K142	0.9895	T119	K142	Mollusc	Mollusc	Extended	2617.17	2615.57	TVNLIVLVPAKIIDHLSTKDVTVK
CL11776.Contig1_CNS_A_-1_265_1596	K245	0.5815	E143	K245	Mollusc	Mollusc	Extended	11428.1	11420.8	EGETVTMVCNVTGTPQPTVSWYRLVADSKGIQRHSEFCPGTHKVGINGEVLVIHNVTRHCADRYECVAFNGVPTAVSRIIEVFVEFAPELYLPNKRIGQEKGK
CL11776.Contig1_CNS_A_-1_265_1596	K245	0.5815	I130	K245	Mollusc	Mollusc	Extended	12878.8	12870.6	IIDHLSTKDVTVKEGETVTMVCNVTGTPQPTVSWYRLVADSKGIQRHSEFCPGTHKVGINGEVLVIHNVTRHCADRYECVAFNGVPTAVSRIIEVFVEFAPELYLPNKRIGQEKGK
CL11776.Contig1_CNS_A_-1_265_1596	K245	0.5815	I239	K245	Mollusc	Mollusc	Cleaved	758.874	758.434	IGQEKGK
CL11776.Contig1_CNS_A_-1_265_1596	K265	0.997	E143	K265	Mollusc	Mollusc	Extended	13710.8	13702	EGETVTMVCNVTGTPQPTVSWYRLVADSKGIQRHSEFCPGTHKVGINGEVLVIHNVTRHCADRYECVAFNGVPTAVSRIIEVFVEFAPELYLPNKRIGQEKGKETILECTVNAFPHAVTIWKK
CL11776.Contig1_CNS_A_-1_265_1596	K265	0.997	E246	K265	Mollusc	Mollusc	Cleaved	2300.7	2299.21	ETILECTVNAFPHAVTIWKK
CL11776.Contig1_CNS_A_-1_265_1596	K265	0.997	I239	K265	Mollusc	Mollusc	Extended	3041.56	3039.63	IGQEKGKETILECTVNAFPHAVTIWKK
CL11776.Contig1_CNS_A_-1_265_1596	R238	0.988	E143	R238	Mollusc	Mollusc	Cleaved	10687.2	10680.4	EGETVTMVCNVTGTPQPTVSWYRLVADSKGIQRHSEFCPGTHKVGINGEVLVIHNVTRHCADRYECVAFNGVPTAVSRIIEVFVEFAPELYLPNKR
CL11776.Contig1_CNS_A_-1_265_1596	R238	0.988	I130	R238	Mollusc	Mollusc	Extended	12137.9	12130.2	IIDHLSTKDVTVKEGETVTMVCNVTGTPQPTVSWYRLVADSKGIQRHSEFCPGTHKVGINGEVLVIHNVTRHCADRYECVAFNGVPTAVSRIIEVFVEFAPELYLPNKR
CL11776.Contig1_CNS_A_-1_265_1596	R238	0.988	T119	R238	Mollusc	Mollusc	Extended	13286.4	13277.9	TVNLIVLVPAKIIDHLSTKDVTVKEGETVTMVCNVTGTPQPTVSWYRLVADSKGIQRHSEFCPGTHKVGINGEVLVIHNVTRHCADRYECVAFNGVPTAVSRIIEVFVEFAPELYLPNKR
Unigene75479_CNS_A_+1_1_177	K39	0.9489	A16	K39	SignalPeptidase	Mollusc	Extended	2817.33	2815.46	AWLCLFLCKLRSSSDNHPGAWRKK
Unigene75479_CNS_A_+1_1_177	K39	0.9489	S27	K39	Mollusc	Mollusc	Cleaved	1469.58	1468.72	SSSDNHPGAWRKK
Unigene75479_CNS_A_+1_1_177	R26	0.6237	A16	R26	SignalPeptidase	Mollusc	Cleaved	1365.76	1364.75	AWLCLFLCKLR
Unigene84000_CNS_A_-2_2_181	R27	0.9466	L16	R27	SignalPeptidase	Mollusc	Cleaved	1469.75	1468.81	LYSLTSLLWAFR
Unigene84000_CNS_A_-2_2_181	R34	0.9248	L16	R34	SignalPeptidase	Mollusc	Extended	2371.85	2370.33	LYSLTSLLWAFRSLWFVLR
Unigene84000_CNS_A_-2_2_181	R34	0.9248	S28	R34	Mollusc	Mollusc	Cleaved	920.123	919.533	SLWFVLR
Unigene7971_CNS_A_-3_3_230	K28	0.9843	N16	K28	SignalPeptidase	Mollusc	Cleaved	1473.65	1472.8	NVLQQDGNTKTKK
Unigene113828_CNS_A_-2_2_172	R29	0.9592	T16	R29	SignalPeptidase	Mollusc	Cleaved	1474.69	1473.75	TMSSPPVVDSLSVR
Unigene110003_CNS_A_+3_54_185	R21	0.9997	L16	R21	SignalPeptidase	Mollusc	Cleaved	770.03	769.559	LLKLKR
Unigene110003_CNS_A_+3_54_185	R33	0.9235	L16	R33	SignalPeptidase	Mollusc	Extended	2226.8	2225.32	LLKLKRSFVCELFFLITR
Unigene110003_CNS_A_+3_54_185	R33	0.9235	S22	R33	Mollusc	Mollusc	Cleaved	1474.78	1473.77	SFVCELFFLITR
Unigene104465_CNS_A_-1_1_264	K28	0.997	A16	K28	SignalPeptidase	Mollusc	Cleaved	1474.85	1473.93	ALGTYILIVKQKK
Unigene138263_CNS_A_-1_1_135	R23	0.6237	V16	R23	SignalPeptidase	Mollusc	Cleaved	963.145	962.56	VLSLYVNR
Unigene138263_CNS_A_-1_1_135	R37	0.9643	S24	R37	Mollusc	Mollusc	Cleaved	1480.68	1479.7	SSSAQCVTCPVSRR
Unigene138263_CNS_A_-1_1_135	R37	0.9643	V16	R37	SignalPeptidase	Mollusc	Extended	2425.81	2424.24	VLSLYVNRSSSAQCVTCPVSRR
Unigene105166_CNS_A_-1_181_393	R28	0.9984	G16	R28	SignalPeptidase	Mollusc	Cleaved	1491.86	1490.85	GILFLLPCGFQKR
Unigene140885_CNS_A_-1_1_237	K40	0.9902	P27	K40	Mollusc	Mollusc	Cleaved	1492.66	1491.78	PSSLHASSSHNIKK
Unigene140885_CNS_A_-1_1_237	K40	0.9902	Y16	K40	SignalPeptidase	Mollusc	Extended	2907.39	2905.51	YVWFISLFCVRPSSLHASSSHNIKK
Unigene140885_CNS_A_-1_1_237	R26	0.535	Y16	R26	SignalPeptidase	Mollusc	Cleaved	1432.75	1431.74	YVWFISLFCVR
Unigene65864_CNS_A_-2_104_790	K124	0.5848	G66	K124	Mollusc	Mollusc	Extended	5753.49	5749.93	GPPGAPGKPGIPGLPGKSGPAGLPGASGEDYMASRVAFFAGLNKNTGPVTTNSDLIFDK
Unigene65864_CNS_A_-2_104_790	K124	0.5848	P74	K124	Mollusc	Mollusc	Extended	5091.73	5088.57	PGIPGLPGKSGPAGLPGASGEDYMASRVAFFAGLNKNTGPVTTNSDLIFDK
Unigene65864_CNS_A_-2_104_790	K124	0.5848	S83	K124	Mollusc	Mollusc	Cleaved	4274.73	4272.08	SGPAGLPGASGEDYMASRVAFFAGLNKNTGPVTTNSDLIFDK
Unigene65864_CNS_A_-2_104_790	K65	0.8329	A16	K65	SignalPeptidase	Mollusc	Extended	5677.3	5673.77	AMTSSKRSPRRNRNRTQLQDAEEEYDNGEDVCELEIACKGNSLPVNLPIK
Unigene65864_CNS_A_-2_104_790	K65	0.8329	S23	K65	Mollusc	Mollusc	Cleaved	4915.4	4912.39	SPRRNRNRTQLQDAEEEYDNGEDVCELEIACKGNSLPVNLPIK
Unigene65864_CNS_A_-2_104_790	K73	0.7731	A16	K73	SignalPeptidase	Mollusc	Extended	6339.05	6335.13	AMTSSKRSPRRNRNRTQLQDAEEEYDNGEDVCELEIACKGNSLPVNLPIKGPPGAPGK
Unigene65864_CNS_A_-2_104_790	K73	0.7731	G66	K73	Mollusc	Mollusc	Cleaved	679.775	679.37	GPPGAPGK
Unigene65864_CNS_A_-2_104_790	K73	0.7731	S23	K73	Mollusc	Mollusc	Extended	5577.16	5573.74	SPRRNRNRTQLQDAEEEYDNGEDVCELEIACKGNSLPVNLPIKGPPGAPGK
Unigene65864_CNS_A_-2_104_790	K82	0.9993	G66	K82	Mollusc	Mollusc	Extended	1496.77	1495.86	GPPGAPGKPGIPGLPGK
Unigene65864_CNS_A_-2_104_790	K82	0.9993	P74	K82	Mollusc	Mollusc	Cleaved	835.015	834.501	PGIPGLPGK
Unigene65864_CNS_A_-2_104_790	K82	0.9993	S23	K82	Mollusc	Mollusc	Extended	6394.16	6390.23	SPRRNRNRTQLQDAEEEYDNGEDVCELEIACKGNSLPVNLPIKGPPGAPGKPGIPGLPGK
Unigene65864_CNS_A_-2_104_790	R208	0.805	P74	R208	Mollusc	Mollusc	Extended	14067.9	14059.2	PGIPGLPGKSGPAGLPGASGEDYMASRVAFFAGLNKNTGPVTTNSDLIFDKVITNVGEAFNAETGRFTAPFNGTYAFTLTIAAQGGRRAAVELVLNSKMVSTIWAESVPYWASASNSAILNMEAGDQVRLVLLSR
Unigene65864_CNS_A_-2_104_790	R208	0.805	S83	R208	Mollusc	Mollusc	Extended	13250.9	13242.7	SGPAGLPGASGEDYMASRVAFFAGLNKNTGPVTTNSDLIFDKVITNVGEAFNAETGRFTAPFNGTYAFTLTIAAQGGRRAAVELVLNSKMVSTIWAESVPYWASASNSAILNMEAGDQVRLVLLSR
Unigene65864_CNS_A_-2_104_790	R208	0.805	V125	R208	Mollusc	Mollusc	Cleaved	8994.21	8988.62	VITNVGEAFNAETGRFTAPFNGTYAFTLTIAAQGGRRAAVELVLNSKMVSTIWAESVPYWASASNSAILNMEAGDQVRLVLLSR
Unigene65864_CNS_A_-2_104_790	R22	0.9999	A16	R22	SignalPeptidase	Mollusc	Cleaved	779.91	779.401	AMTSSKR
Unigene65864_CNS_A_-2_104_790	R227	0.6602	A209	R227	Mollusc	Mollusc	Cleaved	2270.57	2269.01	ASYLHGYMYTTFSGHCLYR
Unigene65864_CNS_A_-2_104_790	R227	0.6602	V125	R227	Mollusc	Mollusc	Extended	11246.8	11239.6	VITNVGEAFNAETGRFTAPFNGTYAFTLTIAAQGGRRAAVELVLNSKMVSTIWAESVPYWASASNSAILNMEAGDQVRLVLLSRASYLHGYMYTTFSGHCLYR
Unigene108839_CNS_A_+1_73_345	K29	0.9972	L16	K29	SignalPeptidase	Mollusc	Cleaved	1502.9	1501.82	LVLIFCCASIVHGK
Unigene108839_CNS_A_+1_73_345	K37	0.5815	L16	K37	SignalPeptidase	Mollusc	Extended	2329.76	2328.2	LVLIFCCASIVHGKQPEETGGK
Unigene108839_CNS_A_+1_73_345	K37	0.5815	Q30	K37	Mollusc	Mollusc	Cleaved	844.877	844.398	QPEETGGK
Unigene13140_CNS_A_+3_318_1274	K186	0.5815	A156	K186	Mollusc	Mollusc	Cleaved	3471	3468.71	ALTYYASSALFAVFGLKMLREGWLMSDDEGK
Unigene13140_CNS_A_+3_318_1274	K186	0.5815	K84	K186	Mollusc	Mollusc	Extended	11158.3	11150.9	KVEKGNLGFLHAFVASLSVIIVSEIGDKTFFIAAIMAMTHSRLTVLMGALFALFVMTFLSAIVGYAATVVPRALTYYASSALFAVFGLKMLREGWLMSDDEGK
Unigene13140_CNS_A_+3_318_1274	K186	0.5815	V85	K186	Mollusc	Mollusc	Extended	11030.1	11022.8	VEKGNLGFLHAFVASLSVIIVSEIGDKTFFIAAIMAMTHSRLTVLMGALFALFVMTFLSAIVGYAATVVPRALTYYASSALFAVFGLKMLREGWLMSDDEGK
Unigene13140_CNS_A_+3_318_1274	K56	0.9172	F16	K56	SignalPeptidase	Mollusc	Cleaved	4589.02	4586.28	FTLVYSSVHSIVEVDSLSLLHQSRHLLHSNDKDSASHEDGK
Unigene13140_CNS_A_+3_318_1274	K67	0.8253	D62	K67	Mollusc	Mollusc	Cleaved	732.789	732.37	DDLKDK
Unigene13140_CNS_A_+3_318_1274	K67	0.8253	F16	K67	SignalPeptidase	Mollusc	Extended	5976.53	5972.98	FTLVYSSVHSIVEVDSLSLLHQSRHLLHSNDKDSASHEDGKHHLERDDLKDK
Unigene13140_CNS_A_+3_318_1274	K67	0.8253	H57	K67	Mollusc	Mollusc	Extended	1405.53	1404.72	HHLERDDLKDK
Unigene13140_CNS_A_+3_318_1274	K83	0.997	D62	K83	Mollusc	Mollusc	Extended	2394.49	2393.12	DDLKDKSQGTNSPDEETASTKK
Unigene13140_CNS_A_+3_318_1274	K83	0.997	H57	K83	Mollusc	Mollusc	Extended	3067.23	3065.47	HHLERDDLKDKSQGTNSPDEETASTKK
Unigene13140_CNS_A_+3_318_1274	K83	0.997	S68	K83	Mollusc	Mollusc	Cleaved	1679.72	1678.77	SQGTNSPDEETASTKK
Unigene13140_CNS_A_+3_318_1274	K84	0.997	D62	K84	Mollusc	Mollusc	Extended	2522.66	2521.22	DDLKDKSQGTNSPDEETASTKKK
Unigene13140_CNS_A_+3_318_1274	K84	0.997	K84	K186	Mollusc	Mollusc	Extended	11158.3	11150.9	KVEKGNLGFLHAFVASLSVIIVSEIGDKTFFIAAIMAMTHSRLTVLMGALFALFVMTFLSAIVGYAATVVPRALTYYASSALFAVFGLKMLREGWLMSDDEGK
Unigene13140_CNS_A_+3_318_1274	K84	0.997	K84	K84	Mollusc	Mollusc	Cleaved	146.19	146.111	K
Unigene13140_CNS_A_+3_318_1274	K84	0.997	K84	R155	Mollusc	Mollusc	Extended	7705.31	7700.2	KVEKGNLGFLHAFVASLSVIIVSEIGDKTFFIAAIMAMTHSRLTVLMGALFALFVMTFLSAIVGYAATVVPR
Unigene13140_CNS_A_+3_318_1274	K84	0.997	S68	K84	Mollusc	Mollusc	Extended	1807.89	1806.86	SQGTNSPDEETASTKKK
Unigene13140_CNS_A_+3_318_1274	R155	0.9054	K84	R155	Mollusc	Mollusc	Extended	7705.31	7700.2	KVEKGNLGFLHAFVASLSVIIVSEIGDKTFFIAAIMAMTHSRLTVLMGALFALFVMTFLSAIVGYAATVVPR
Unigene13140_CNS_A_+3_318_1274	R155	0.9054	S68	R155	Mollusc	Mollusc	Extended	9367.01	9360.96	SQGTNSPDEETASTKKKVEKGNLGFLHAFVASLSVIIVSEIGDKTFFIAAIMAMTHSRLTVLMGALFALFVMTFLSAIVGYAATVVPR
Unigene13140_CNS_A_+3_318_1274	R155	0.9054	V85	R155	Mollusc	Mollusc	Cleaved	7577.13	7572.11	VEKGNLGFLHAFVASLSVIIVSEIGDKTFFIAAIMAMTHSRLTVLMGALFALFVMTFLSAIVGYAATVVPR
Unigene13140_CNS_A_+3_318_1274	R198	0.9997	A156	R198	Mollusc	Mollusc	Extended	4961.59	4958.42	ALTYYASSALFAVFGLKMLREGWLMSDDEGKEEYEEVQADLKR
Unigene13140_CNS_A_+3_318_1274	R198	0.9997	E187	R198	Mollusc	Mollusc	Cleaved	1508.61	1507.72	EEYEEVQADLKR
Unigene13140_CNS_A_+3_318_1274	R198	0.9997	V85	R198	Mollusc	Mollusc	Extended	12520.7	12512.5	VEKGNLGFLHAFVASLSVIIVSEIGDKTFFIAAIMAMTHSRLTVLMGALFALFVMTFLSAIVGYAATVVPRALTYYASSALFAVFGLKMLREGWLMSDDEGKEEYEEVQADLKR
Unigene13140_CNS_A_+3_318_1274	R249	0.6237	A156	R249	Mollusc	Mollusc	Extended	10845.3	10838.4	ALTYYASSALFAVFGLKMLREGWLMSDDEGKEEYEEVQADLKRRENEMEKQNMPTQDLETGIVRTPGRRFLSGILSTVFLQSMTLTFLAEWGDR
Unigene13140_CNS_A_+3_318_1274	R249	0.6237	E187	R249	Mollusc	Mollusc	Extended	7392.32	7387.68	EEYEEVQADLKRRENEMEKQNMPTQDLETGIVRTPGRRFLSGILSTVFLQSMTLTFLAEWGDR
Unigene13140_CNS_A_+3_318_1274	R249	0.6237	R199	R249	Mollusc	Mollusc	Cleaved	5901.73	5897.97	RENEMEKQNMPTQDLETGIVRTPGRRFLSGILSTVFLQSMTLTFLAEWGDR
Unigene13140_CNS_A_+3_318_1274	R286	0.5885	E187	R286	Mollusc	Mollusc	Extended	11090.7	11083.6	EEYEEVQADLKRRENEMEKQNMPTQDLETGIVRTPGRRFLSGILSTVFLQSMTLTFLAEWGDRSQIATIILGAREDIFGVIVGGCLGHTFCTGLAVLGGR
Unigene13140_CNS_A_+3_318_1274	R286	0.5885	R199	R286	Mollusc	Mollusc	Extended	9600.09	9593.93	RENEMEKQNMPTQDLETGIVRTPGRRFLSGILSTVFLQSMTLTFLAEWGDRSQIATIILGAREDIFGVIVGGCLGHTFCTGLAVLGGR
Unigene13140_CNS_A_+3_318_1274	R286	0.5885	S250	R286	Mollusc	Mollusc	Cleaved	3716.38	3713.98	SQIATIILGAREDIFGVIVGGCLGHTFCTGLAVLGGR
Unigene13140_CNS_A_+3_318_1274	R291	0.9054	F287	R291	Mollusc	Mollusc	Cleaved	619.722	619.349	FVAQR
Unigene13140_CNS_A_+3_318_1274	R291	0.9054	R199	R291	Mollusc	Mollusc	Extended	10201.8	10195.3	RENEMEKQNMPTQDLETGIVRTPGRRFLSGILSTVFLQSMTLTFLAEWGDRSQIATIILGAREDIFGVIVGGCLGHTFCTGLAVLGGRFVAQR
Unigene13140_CNS_A_+3_318_1274	R291	0.9054	S250	R291	Mollusc	Mollusc	Extended	4318.08	4315.31	SQIATIILGAREDIFGVIVGGCLGHTFCTGLAVLGGRFVAQR
Unigene13140_CNS_A_+3_318_1274	R61	0.6602	F16	R61	SignalPeptidase	Mollusc	Extended	5261.76	5258.63	FTLVYSSVHSIVEVDSLSLLHQSRHLLHSNDKDSASHEDGKHHLER
Unigene13140_CNS_A_+3_318_1274	R61	0.6602	H57	R61	Mollusc	Mollusc	Cleaved	690.761	690.361	HHLER
Unigene109518_CNS_A_-3_3_167	K29	0.9996	G16	K29	SignalPeptidase	Mollusc	Cleaved	1508.9	1507.83	GCQISVLLCFLGKK
Unigene109518_CNS_A_-3_3_167	R51	0.9054	G16	R51	SignalPeptidase	Mollusc	Extended	4014.83	4012.17	GCQISVLLCFLGKKIARANTSHSHLVMQYLTTVKPR
Unigene109518_CNS_A_-3_3_167	R51	0.9054	I30	R51	Mollusc	Mollusc	Cleaved	2523.94	2522.36	IARANTSHSHLVMQYLTTVKPR
Unigene136548_CNS_A_+3_3_197	R49	0.6237	H16	R49	SignalPeptidase	Mollusc	Cleaved	4001.68	3999.03	HFTTDCYRKQIQCDGVYSLPVFVLFLYYAVIAAR
Unigene136548_CNS_A_+3_3_197	R62	0.9054	H16	R62	SignalPeptidase	Mollusc	Extended	5497.44	5493.79	HFTTDCYRKQIQCDGVYSLPVFVLFLYYAVIAARSYLQLFNCSVIAR
Unigene136548_CNS_A_+3_3_197	R62	0.9054	S50	R62	Mollusc	Mollusc	Cleaved	1513.78	1512.78	SYLQLFNCSVIAR
Unigene98352_CNS_A_-2_2_124	R27	0.9196	A16	R27	SignalPeptidase	Mollusc	Cleaved	1513.81	1512.89	ALWLDTRLLTRR
Unigene140945_CNS_A_-3_3_215	R28	0.9999	C16	R28	SignalPeptidase	Mollusc	Cleaved	1515.85	1514.78	CLLFVSNCFSVKR
Unigene140945_CNS_A_-3_3_215	R38	0.643	C16	R38	SignalPeptidase	Mollusc	Extended	2796.35	2794.49	CLLFVSNCFSVKRHRKEVDVIFR
Unigene140945_CNS_A_-3_3_215	R38	0.643	H29	R38	Mollusc	Mollusc	Cleaved	1298.51	1297.73	HRKEVDVIFR
Unigene127815_CNS_A_-1_1_249	R20	0.7733	V16	R20	SignalPeptidase	Mollusc	Cleaved	596.772	596.406	VIIPR
Unigene127815_CNS_A_-1_1_249	R34	0.9652	A21	R34	Mollusc	Mollusc	Cleaved	1518.61	1517.73	AYVGVGDHDSSQKR
Unigene127815_CNS_A_-1_1_249	R34	0.9652	V16	R34	SignalPeptidase	Mollusc	Extended	2097.36	2096.12	VIIPRAYVGVGDHDSSQKR
Unigene125297_CNS_A_-1_1_225	K29	0.9787	L16	K29	SignalPeptidase	Mollusc	Cleaved	1518.84	1517.83	LSPLQNLAFCVSVK
Unigene106777_CNS_A_-2_92_358	R74	0.7733	K16	R74	SignalPeptidase	Mollusc	Cleaved	6479.85	6475.61	KRPVPAQLAQVCCWVISILASLACLWLGNRERYKAGLPGLKLVPFSVIPYTLVLNTAAR
Unigene106777_CNS_A_-2_92_358	R87	0.9054	E75	R87	Mollusc	Mollusc	Cleaved	1523.81	1522.81	EMEAVLVTLVTYR
Unigene106777_CNS_A_-2_92_358	R87	0.9054	K16	R87	SignalPeptidase	Mollusc	Extended	7985.64	7980.41	KRPVPAQLAQVCCWVISILASLACLWLGNRERYKAGLPGLKLVPFSVIPYTLVLNTAAREMEAVLVTLVTYR
Unigene123096_CNS_A_-1_64_312	K29	1	R16	K29	SignalPeptidase	Mollusc	Cleaved	1526.8	1525.9	RGQAAISEQVVIKK
Unigene140903_CNS_A_-3_3_221	K28	0.9198	G16	K28	SignalPeptidase	Mollusc	Cleaved	1531.79	1530.78	GFTTQLYDLSMKK
Unigene106886_CNS_A_-2_2_133	K28	0.9948	C16	K28	SignalPeptidase	Mollusc	Cleaved	1535.05	1533.98	CVFLLKFVLVLIK
Unigene94422_CNS_A_-3_150_383	K35	0.9975	L16	K35	SignalPeptidase	Mollusc	Cleaved	2044.29	2043.06	LEATASTTSSNFVFTAVLGK
Unigene94422_CNS_A_-3_150_383	K76	0.997	E40	K76	Mollusc	Mollusc	Extended	4027.64	4025.19	EQLGTLWYVGSALVIIGLAVLHRGSEAEINHQQPAKK
Unigene94422_CNS_A_-3_150_383	K76	0.997	G63	K76	Mollusc	Mollusc	Cleaved	1536.67	1535.77	GSEAEINHQQPAKK
Unigene94422_CNS_A_-3_150_383	K76	0.997	V36	K76	Mollusc	Mollusc	Extended	4543.3	4540.51	VLFREQLGTLWYVGSALVIIGLAVLHRGSEAEINHQQPAKK
Unigene94422_CNS_A_-3_150_383	R39	0.9757	L16	R39	SignalPeptidase	Mollusc	Extended	2559.95	2558.38	LEATASTTSSNFVFTAVLGKVLFR
Unigene94422_CNS_A_-3_150_383	R39	0.9757	V36	R39	Mollusc	Mollusc	Cleaved	533.672	533.338	VLFR
Unigene94422_CNS_A_-3_150_383	R62	0.9757	E40	R62	Mollusc	Mollusc	Cleaved	2508.99	2507.43	EQLGTLWYVGSALVIIGLAVLHR
Unigene94422_CNS_A_-3_150_383	R62	0.9757	L16	R62	SignalPeptidase	Mollusc	Extended	5050.92	5047.8	LEATASTTSSNFVFTAVLGKVLFREQLGTLWYVGSALVIIGLAVLHR
Unigene94422_CNS_A_-3_150_383	R62	0.9757	V36	R62	Mollusc	Mollusc	Extended	3024.65	3022.75	VLFREQLGTLWYVGSALVIIGLAVLHR
Unigene104815_CNS_A_-1_133_336	R29	0.9988	V16	R29	SignalPeptidase	Mollusc	Cleaved	1539.77	1538.79	VSSTNKSPGCYIKR
Unigene114661_CNS_A_+1_1_132	K30	0.9993	Q16	K30	SignalPeptidase	Mollusc	Cleaved	1571.88	1570.92	QFGLAQPGISGKLKK
Unigene114661_CNS_A_+1_1_132	K31	0.9996	K31	H44	Mollusc	SequenceEnd	Extended	1542.73	1541.76	KTITSPMGNQTLDH
Unigene114661_CNS_A_+1_1_132	K31	0.9996	K31	K31	Mollusc	Mollusc	Cleaved	146.19	146.111	K
Unigene114661_CNS_A_+1_1_132	K31	0.9996	Q16	K31	SignalPeptidase	Mollusc	Extended	1700.06	1699.02	QFGLAQPGISGKLKKK
Unigene111151_CNS_A_-3_54_227	R24	0.7709	H16	R24	SignalPeptidase	Mollusc	Cleaved	1093.26	1092.63	HRVRLEAGR
Unigene111151_CNS_A_-3_54_227	R29	0.9339	A25	R29	Mollusc	Mollusc	Cleaved	472.546	472.281	AGLGR
Unigene111151_CNS_A_-3_54_227	R29	0.9339	H16	R29	SignalPeptidase	Mollusc	Extended	1547.79	1546.9	HRVRLEAGRAGLGR
Unigene102365_CNS_A_+1_1_171	K29	0.9997	C16	K29	SignalPeptidase	Mollusc	Cleaved	1550.96	1549.79	CLCLQQACVPVVFK
Unigene130054_CNS_A_+3_3_182	R40	0.8025	C16	R40	SignalPeptidase	Mollusc	Cleaved	2752.2	2750.37	CLPVCSSINVSVYLSAPWPSRYGPR
Unigene130054_CNS_A_+3_3_182	R54	0.9162	C16	R54	SignalPeptidase	Mollusc	Extended	4289.98	4287.11	CLPVCSSINVSVYLSAPWPSRYGPRSQSCIPRPKHSCGR
Unigene130054_CNS_A_+3_3_182	R54	0.9162	S41	R54	Mollusc	Mollusc	Cleaved	1555.79	1554.76	SQSCIPRPKHSCGR
Unigene130054_CNS_A_+3_3_182	R58	0.9054	C16	R58	SignalPeptidase	Mollusc	Extended	4731.51	4728.38	CLPVCSSINVSVYLSAPWPSRYGPRSQSCIPRPKHSCGRVVSR
Unigene130054_CNS_A_+3_3_182	R58	0.9054	S41	R58	Mollusc	Mollusc	Extended	1997.32	1996.03	SQSCIPRPKHSCGRVVSR
Unigene130054_CNS_A_+3_3_182	R58	0.9054	V55	R58	Mollusc	Mollusc	Cleaved	459.547	459.286	VVSR
Unigene96901_CNS_A_+1_31_846	R104	0.8102	K16	R104	SignalPeptidase	Mollusc	Cleaved	9961.76	9955.17	KRTNYGYRMQEGSDEGGNIGFCGYILWGLSLLFIVLTFPVSLCLCIKVVQEYERAVIFRLGRLVSGGAKGPGLFFIIPCMDSYTKVDLR
Unigene96901_CNS_A_+1_31_846	R118	0.999	K16	R118	SignalPeptidase	Mollusc	Extended	11531.5	11524	KRTNYGYRMQEGSDEGGNIGFCGYILWGLSLLFIVLTFPVSLCLCIKVVQEYERAVIFRLGRLVSGGAKGPGLFFIIPCMDSYTKVDLRTVSFDVPPQEVLTR
Unigene96901_CNS_A_+1_31_846	R118	0.999	T105	R118	Mollusc	Mollusc	Cleaved	1587.79	1586.84	TVSFDVPPQEVLTR
Unigene96901_CNS_A_+1_31_846	R132	0.9054	D119	R132	Mollusc	Mollusc	Cleaved	1556.74	1555.79	DSVTVAVDAVVYYR
Unigene96901_CNS_A_+1_31_846	R132	0.9054	K16	R132	SignalPeptidase	Mollusc	Extended	13070.3	13061.8	KRTNYGYRMQEGSDEGGNIGFCGYILWGLSLLFIVLTFPVSLCLCIKVVQEYERAVIFRLGRLVSGGAKGPGLFFIIPCMDSYTKVDLRTVSFDVPPQEVLTRDSVTVAVDAVVYYR
Unigene96901_CNS_A_+1_31_846	R132	0.9054	T105	R132	Mollusc	Mollusc	Extended	3126.51	3124.61	TVSFDVPPQEVLTRDSVTVAVDAVVYYR
Unigene129655_CNS_A_-2_38_280	R29	0.9884	P16	R29	SignalPeptidase	Mollusc	Cleaved	1556.91	1555.64	PDCLCLCDCLCLSR
CL315.Contig1_CNS_A_-2_680_1618	K109	0.798	L16	K109	SignalPeptidase	Mollusc	Cleaved	10610.1	10603.5	LVIMATWFYVTEASNNRPSLLPVIIDNPTTVVHDEGAMAILYCSVLNLQDHTVTWRKLPNSAPLTIGTKSWTRDSRVHAEHVPNSSQWNLVIEK
CL315.Contig1_CNS_A_-2_680_1618	K187	0.9064	E139	K187	Mollusc	Mollusc	Cleaved	5254.15	5250.81	EKPATLLPHIFSSGIEISGENVLRTGSLLKLTCNASLADVAMESIVWIK
CL315.Contig1_CNS_A_-2_680_1618	K187	0.9064	K126	K187	Mollusc	Mollusc	Extended	6800.04	6795.77	KSQLRHKVTLVVREKPATLLPHIFSSGIEISGENVLRTGSLLKLTCNASLADVAMESIVWIK
CL315.Contig1_CNS_A_-2_680_1618	K187	0.9064	V110	K187	Mollusc	Mollusc	Extended	8522.93	8517.58	VSLGDAGDYECQISKRKSQLRHKVTLVVREKPATLLPHIFSSGIEISGENVLRTGSLLKLTCNASLADVAMESIVWIK
CL315.Contig1_CNS_A_-2_680_1618	R125	0.9988	L16	R125	SignalPeptidase	Mollusc	Extended	12333	12325.3	LVIMATWFYVTEASNNRPSLLPVIIDNPTTVVHDEGAMAILYCSVLNLQDHTVTWRKLPNSAPLTIGTKSWTRDSRVHAEHVPNSSQWNLVIEKVSLGDAGDYECQISKR
CL315.Contig1_CNS_A_-2_680_1618	R125	0.9988	V110	R125	Mollusc	Mollusc	Cleaved	1740.91	1739.82	VSLGDAGDYECQISKR
CL315.Contig1_CNS_A_-2_680_1618	R138	0.9235	K126	R138	Mollusc	Mollusc	Cleaved	1563.91	1562.98	KSQLRHKVTLVVR
CL315.Contig1_CNS_A_-2_680_1618	R138	0.9235	L16	R138	SignalPeptidase	Mollusc	Extended	13878.9	13870.2	LVIMATWFYVTEASNNRPSLLPVIIDNPTTVVHDEGAMAILYCSVLNLQDHTVTWRKLPNSAPLTIGTKSWTRDSRVHAEHVPNSSQWNLVIEKVSLGDAGDYECQISKRKSQLRHKVTLVVR
CL315.Contig1_CNS_A_-2_680_1618	R138	0.9235	V110	R138	Mollusc	Mollusc	Extended	3286.8	3284.78	VSLGDAGDYECQISKRKSQLRHKVTLVVR
CL315.Contig1_CNS_A_-2_680_1618	R236	0.8744	D188	R236	Mollusc	Mollusc	Cleaved	5381.84	5378.63	DGEPLLQGKDNRYSVHSSVTLNGQNSGVVSSRLEVRDTRTDDSGVYLCR
CL315.Contig1_CNS_A_-2_680_1618	R236	0.8744	E139	R236	Mollusc	Mollusc	Extended	10618	10611.4	EKPATLLPHIFSSGIEISGENVLRTGSLLKLTCNASLADVAMESIVWIKDGEPLLQGKDNRYSVHSSVTLNGQNSGVVSSRLEVRDTRTDDSGVYLCR
CL315.Contig1_CNS_A_-2_680_1618	R236	0.8744	K126	R236	Mollusc	Mollusc	Extended	12163.9	12156.4	KSQLRHKVTLVVREKPATLLPHIFSSGIEISGENVLRTGSLLKLTCNASLADVAMESIVWIKDGEPLLQGKDNRYSVHSSVTLNGQNSGVVSSRLEVRDTRTDDSGVYLCR
CL315.Contig1_CNS_A_-2_680_1618	R258	0.9963	D188	R258	Mollusc	Mollusc	Extended	7866.65	7861.91	DGEPLLQGKDNRYSVHSSVTLNGQNSGVVSSRLEVRDTRTDDSGVYLCRSTERIQMAGVTVEIQGTHNFKR
CL315.Contig1_CNS_A_-2_680_1618	R258	0.9963	E139	R258	Mollusc	Mollusc	Extended	13102.8	13094.7	EKPATLLPHIFSSGIEISGENVLRTGSLLKLTCNASLADVAMESIVWIKDGEPLLQGKDNRYSVHSSVTLNGQNSGVVSSRLEVRDTRTDDSGVYLCRSTERIQMAGVTVEIQGTHNFKR
CL315.Contig1_CNS_A_-2_680_1618	R258	0.9963	S237	R258	Mollusc	Mollusc	Cleaved	2502.83	2501.29	STERIQMAGVTVEIQGTHNFKR
Unigene32959_CNS_A_+2_305_718	R32	0.9672	Q16	R32	SignalPeptidase	Mollusc	Extended	1946.3	1944.99	QPRSRVGGRRGCCVRCR
Unigene32959_CNS_A_+2_305_718	R32	0.9672	S19	R32	Mollusc	Mollusc	Cleaved	1564.87	1563.78	SRVGGRRGCCVRCR
Unigene32959_CNS_A_+2_305_718	R94	0.7733	M33	R94	Mollusc	Mollusc	Cleaved	7099.8	7094.1	MYPMVVNADAAFHFHFVVVVFVCVCFVCVCVWGMCLCVMCACLCGMYAVCLWVAHWCMYDVR
Unigene32959_CNS_A_+2_305_718	R94	0.7733	Q16	R94	SignalPeptidase	Mollusc	Extended	9028.09	9021.08	QPRSRVGGRRGCCVRCRMYPMVVNADAAFHFHFVVVVFVCVCFVCVCVWGMCLCVMCACLCGMYAVCLWVAHWCMYDVR
Unigene32959_CNS_A_+2_305_718	R94	0.7733	S19	R94	Mollusc	Mollusc	Extended	8646.65	8639.87	SRVGGRRGCCVRCRMYPMVVNADAAFHFHFVVVVFVCVCFVCVCVWGMCLCVMCACLCGMYAVCLWVAHWCMYDVR
Unigene113486_CNS_A_-1_1_180	K46	0.798	Q16	K46	SignalPeptidase	Mollusc	Cleaved	3448.21	3445.95	QAIQIFILYLPLVFFLSVLPVVTNSCNVAPK
Unigene113486_CNS_A_-1_1_180	R53	0.8725	I47	R53	Mollusc	Mollusc	Cleaved	941.228	940.627	IIIIWKR
Unigene113486_CNS_A_-1_1_180	R53	0.8725	Q16	R53	SignalPeptidase	Mollusc	Extended	4371.42	4368.56	QAIQIFILYLPLVFFLSVLPVVTNSCNVAPKIIIIWKR
Unigene113486_CNS_A_-1_1_180	R58	1	I47	R58	Mollusc	Mollusc	Extended	1567.94	1566.98	IIIIWKRNVEKR
Unigene113486_CNS_A_-1_1_180	R58	1	N54	R58	Mollusc	Mollusc	Cleaved	644.73	644.366	NVEKR
Unigene113486_CNS_A_-1_1_180	R58	1	Q16	R58	SignalPeptidase	Mollusc	Extended	4998.14	4994.91	QAIQIFILYLPLVFFLSVLPVVTNSCNVAPKIIIIWKRNVEKR
Unigene15078_CNS_A_-3_156_1484	K111	0.798	F89	K111	Mollusc	Mollusc	Extended	2563.91	2562.28	FNLVFKSLTSDINGNYTCVVSNK
Unigene15078_CNS_A_-3_156_1484	K111	0.798	N25	K111	Mollusc	Mollusc	Extended	9777.14	9770.98	NRKAALEWTASSMPGMNTRLVSFNKDKDKDLSLDCRVQAHPKASVTWLKDGVQIQESESIEIKKFNLVFKSLTSDINGNYTCVVSNK
Unigene15078_CNS_A_-3_156_1484	K111	0.798	S95	K111	Mollusc	Mollusc	Cleaved	1814.99	1813.86	SLTSDINGNYTCVVSNK
Unigene15078_CNS_A_-3_156_1484	K126	0.9937	F89	K126	Mollusc	Mollusc	Extended	4359.97	4357.22	FNLVFKSLTSDINGNYTCVVSNKHGQLEWTFHVHVPVK
Unigene15078_CNS_A_-3_156_1484	K126	0.9937	H112	K126	Mollusc	Mollusc	Cleaved	1814.08	1812.95	HGQLEWTFHVHVPVK
Unigene15078_CNS_A_-3_156_1484	K126	0.9937	S95	K126	Mollusc	Mollusc	Extended	3611.05	3608.79	SLTSDINGNYTCVVSNKHGQLEWTFHVHVPVK
Unigene15078_CNS_A_-3_156_1484	K21	0.997	V16	K21	SignalPeptidase	Mollusc	Cleaved	590.739	590.326	VCGGKK
Unigene15078_CNS_A_-3_156_1484	K23	0.5815	G22	K23	Mollusc	Mollusc	Cleaved	203.242	203.132	GK
Unigene15078_CNS_A_-3_156_1484	K23	0.5815	V16	K23	SignalPeptidase	Mollusc	Extended	775.965	775.443	VCGGKKGK
Unigene15078_CNS_A_-3_156_1484	K24	0.7387	G22	K24	Mollusc	Mollusc	Extended	331.416	331.227	GKK
Unigene15078_CNS_A_-3_156_1484	K24	0.7387	K24	K24	Mollusc	Mollusc	Cleaved	146.19	146.111	K
Unigene15078_CNS_A_-3_156_1484	K24	0.7387	K24	K88	Mollusc	Mollusc	Extended	7359.42	7354.81	KNRKAALEWTASSMPGMNTRLVSFNKDKDKDLSLDCRVQAHPKASVTWLKDGVQIQESESIEIKK
Unigene15078_CNS_A_-3_156_1484	K24	0.7387	K24	K94	Mollusc	Mollusc	Extended	8108.34	8103.23	KNRKAALEWTASSMPGMNTRLVSFNKDKDKDLSLDCRVQAHPKASVTWLKDGVQIQESESIEIKKFNLVFK
Unigene15078_CNS_A_-3_156_1484	K24	0.7387	V16	K24	SignalPeptidase	Mollusc	Extended	904.139	903.538	VCGGKKGKK
Unigene15078_CNS_A_-3_156_1484	K308	0.6551	H272	K308	Mollusc	Mollusc	Extended	4239.62	4237	HTGYDADMIEYESMDSHEAAGTDVTTKRPKNKNNRKK
Unigene15078_CNS_A_-3_156_1484	K308	0.6551	P300	K308	Mollusc	Mollusc	Cleaved	1126.33	1125.68	PKNKNNRKK
Unigene15078_CNS_A_-3_156_1484	K312	0.997	E309	K312	Mollusc	Mollusc	Cleaved	460.532	460.27	EGKK
Unigene15078_CNS_A_-3_156_1484	K312	0.997	H272	K312	Mollusc	Mollusc	Extended	4682.13	4679.25	HTGYDADMIEYESMDSHEAAGTDVTTKRPKNKNNRKKEGKK
Unigene15078_CNS_A_-3_156_1484	K312	0.997	P300	K312	Mollusc	Mollusc	Extended	1568.84	1567.93	PKNKNNRKKEGKK
Unigene15078_CNS_A_-3_156_1484	K432	0.997	E309	K432	Mollusc	Mollusc	Extended	13928.8	13920.1	EGKKKNRKDKEKNRAEVYSTVSHTVTTWTTSTIIATEDVYTTTFPEIWKFEKEENIQEGDIRYKMTEKDQMGDTENTDVAKSAEDEQLKGSISSWTIYTIVGAIGGVVLLLGLVAITLTVCCKK
Unigene15078_CNS_A_-3_156_1484	K432	0.997	K313	K432	Mollusc	Mollusc	Cleaved	13486.3	13477.8	KNRKDKEKNRAEVYSTVSHTVTTWTTSTIIATEDVYTTTFPEIWKFEKEENIQEGDIRYKMTEKDQMGDTENTDVAKSAEDEQLKGSISSWTIYTIVGAIGGVVLLLGLVAITLTVCCKK
Unigene15078_CNS_A_-3_156_1484	K88	0.9536	G22	K88	Mollusc	Mollusc	Extended	7544.65	7539.92	GKKNRKAALEWTASSMPGMNTRLVSFNKDKDKDLSLDCRVQAHPKASVTWLKDGVQIQESESIEIKK
Unigene15078_CNS_A_-3_156_1484	K88	0.9536	K24	K88	Mollusc	Mollusc	Extended	7359.42	7354.81	KNRKAALEWTASSMPGMNTRLVSFNKDKDKDLSLDCRVQAHPKASVTWLKDGVQIQESESIEIKK
Unigene15078_CNS_A_-3_156_1484	K88	0.9536	N25	K88	Mollusc	Mollusc	Cleaved	7231.25	7226.71	NRKAALEWTASSMPGMNTRLVSFNKDKDKDLSLDCRVQAHPKASVTWLKDGVQIQESESIEIKK
Unigene15078_CNS_A_-3_156_1484	K94	0.8253	F89	K94	Mollusc	Mollusc	Cleaved	766.939	766.443	FNLVFK
Unigene15078_CNS_A_-3_156_1484	K94	0.8253	K24	K94	Mollusc	Mollusc	Extended	8108.34	8103.23	KNRKAALEWTASSMPGMNTRLVSFNKDKDKDLSLDCRVQAHPKASVTWLKDGVQIQESESIEIKKFNLVFK
Unigene15078_CNS_A_-3_156_1484	K94	0.8253	N25	K94	Mollusc	Mollusc	Extended	7980.17	7975.14	NRKAALEWTASSMPGMNTRLVSFNKDKDKDLSLDCRVQAHPKASVTWLKDGVQIQESESIEIKKFNLVFK
Unigene15078_CNS_A_-3_156_1484	R299	0.9995	H272	R299	Mollusc	Mollusc	Cleaved	3131.31	3129.33	HTGYDADMIEYESMDSHEAAGTDVTTKR
Unigene109644_CNS_A_+3_3_134	R30	0.9642	I16	R30	SignalPeptidase	Mollusc	Cleaved	1569.91	1568.96	IVSLGSLLSLTLTPR
Unigene119933_CNS_A_+3_3_125	R29	0.9196	K16	R29	SignalPeptidase	Mollusc	Cleaved	1573.95	1572.96	KKAWVLVFATLAAR
Unigene126181_CNS_A_-3_3_167	R29	0.9897	L16	R29	SignalPeptidase	Mollusc	Cleaved	1577.93	1576.84	LRIVICNCFLNGGR
Unigene126181_CNS_A_-3_3_167	R41	0.8109	L16	R41	SignalPeptidase	Mollusc	Extended	3064.64	3062.58	LRIVICNCFLNGGRSYHCENELKIIR
Unigene126181_CNS_A_-3_3_167	R41	0.8109	S30	R41	Mollusc	Mollusc	Cleaved	1504.72	1503.76	SYHCENELKIIR
Unigene139286_CNS_A_-1_1_141	R29	0.9054	L16	R29	SignalPeptidase	Mollusc	Cleaved	1577.95	1576.91	LLSFLTAMVLVTNR
Unigene127307_CNS_A_+1_1_183	K29	0.9587	L16	K29	SignalPeptidase	Mollusc	Cleaved	1578.95	1577.84	LLSVCCQLPSFLQK
Unigene110310_CNS_A_+3_3_296	K65	0.6661	A37	K65	Mollusc	Mollusc	Cleaved	3343.17	3341	ARLVCFLLLSLQYKVRAHAVTVINLFLLK
Unigene110310_CNS_A_+3_3_296	K65	0.6661	C16	K65	SignalPeptidase	Mollusc	Extended	5750.06	5746.29	CDNIRLVLLFPQRGHICVTARARLVCFLLLSLQYKVRAHAVTVINLFLLK
Unigene110310_CNS_A_+3_3_296	K65	0.6661	G29	K65	Mollusc	Mollusc	Extended	4181.16	4178.43	GHICVTARARLVCFLLLSLQYKVRAHAVTVINLFLLK
Unigene110310_CNS_A_+3_3_296	K90	0.9894	A37	K90	Mollusc	Mollusc	Extended	6049.34	6045.37	ARLVCFLLLSLQYKVRAHAVTVINLFLLKCTCPILQKVHFSSSTNTALFEVIGK
Unigene110310_CNS_A_+3_3_296	K90	0.9894	C66	K90	Mollusc	Mollusc	Cleaved	2724.19	2722.39	CTCPILQKVHFSSSTNTALFEVIGK
Unigene110310_CNS_A_+3_3_296	K90	0.9894	G29	K90	Mollusc	Mollusc	Extended	6887.33	6882.8	GHICVTARARLVCFLLLSLQYKVRAHAVTVINLFLLKCTCPILQKVHFSSSTNTALFEVIGK
Unigene110310_CNS_A_+3_3_296	R28	0.965	C16	R28	SignalPeptidase	Mollusc	Cleaved	1586.92	1585.88	CDNIRLVLLFPQR
Unigene110310_CNS_A_+3_3_296	R36	0.9054	C16	R36	SignalPeptidase	Mollusc	Extended	2424.91	2423.31	CDNIRLVLLFPQRGHICVTAR
Unigene110310_CNS_A_+3_3_296	R36	0.9054	G29	R36	Mollusc	Mollusc	Cleaved	856.011	855.444	GHICVTAR
Unigene98849_CNS_A_+1_271_444	R32	0.9796	C16	R32	SignalPeptidase	Mollusc	Cleaved	1840.33	1838.99	CCIVVCAVVSLSVLLYR
Unigene98849_CNS_A_+1_271_444	R45	0.9796	C16	R45	SignalPeptidase	Mollusc	Extended	3410.25	3407.68	CCIVVCAVVSLSVLLYRSACCCFFYVLLYR
Unigene98849_CNS_A_+1_271_444	R45	0.9796	S33	R45	Mollusc	Mollusc	Cleaved	1587.93	1586.71	SACCCFFYVLLYR
Unigene130510_CNS_A_+3_207_353	R28	0.9054	A16	R28	SignalPeptidase	Mollusc	Cleaved	1588.93	1587.86	AKIPWLCFQVDIR
CL6336.Contig1_CNS_A_-2_386_700	K82	0.6898	T16	K82	SignalPeptidase	Mollusc	Cleaved	7345.65	7340.97	TLNSSVVLYIQLLVCRIPLLPVPLASGEPTATLEVLVIYVPKPRMRNEHFSPGVESTTSSSAHRKCK
CL6336.Contig1_CNS_A_-2_386_700	K96	0.997	S83	K96	Mollusc	Mollusc	Cleaved	1594.7	1593.76	SEHTNPFAHSDPKK
CL6336.Contig1_CNS_A_-2_386_700	K96	0.997	T16	K96	SignalPeptidase	Mollusc	Extended	8922.34	8916.71	TLNSSVVLYIQLLVCRIPLLPVPLASGEPTATLEVLVIYVPKPRMRNEHFSPGVESTTSSSAHRKCKSEHTNPFAHSDPKK
Unigene108005_CNS_A_-3_3_161	R28	0.9054	L16	R28	SignalPeptidase	Mollusc	Cleaved	1600.94	1599.9	LALLWTLRQVECR
Unigene108005_CNS_A_-3_3_161	R45	0.8886	A29	R45	Mollusc	Mollusc	Cleaved	2002.37	2001.1	AVCLERVQSHLLEVLHR
Unigene108005_CNS_A_-3_3_161	R45	0.8886	L16	R45	SignalPeptidase	Mollusc	Extended	3585.29	3582.98	LALLWTLRQVECRAVCLERVQSHLLEVLHR
Unigene126214_CNS_A_-1_34_309	K29	0.997	S16	K29	SignalPeptidase	Mollusc	Cleaved	1601.78	1600.83	STVEEAFIHAQNKK
Unigene126214_CNS_A_-1_34_309	R90	0.6237	S16	R90	SignalPeptidase	Mollusc	Extended	8680.22	8674.41	STVEEAFIHAQNKKVATTLFIVLATFVMMALPYHLYATYTTIEKDKTHFSAYLNPLAYMFLYLSSMCNPIIYAFR
Unigene126214_CNS_A_-1_34_309	R90	0.6237	V30	R90	Mollusc	Mollusc	Cleaved	7096.45	7091.6	VATTLFIVLATFVMMALPYHLYATYTTIEKDKTHFSAYLNPLAYMFLYLSSMCNPIIYAFR
Unigene125437_CNS_A_-3_3_203	R39	0.6446	T16	R39	SignalPeptidase	Mollusc	Cleaved	2872.42	2870.55	THLSQLIIFFQDIFTTLVSLTMFR
Unigene125437_CNS_A_-3_3_203	R54	0.9008	S40	R54	Mollusc	Mollusc	Cleaved	1602.93	1601.81	SSFFCGCLKITLAGR
Unigene125437_CNS_A_-3_3_203	R54	0.9008	T16	R54	SignalPeptidase	Mollusc	Extended	4457.33	4454.34	THLSQLIIFFQDIFTTLVSLTMFRSSFFCGCLKITLAGR
Unigene102601_CNS_A_+2_2_181	R44	0.5296	I16	R44	SignalPeptidase	Mollusc	Cleaved	3184.86	3182.86	ILHFTVPAIQLHISPSASPLVLLTFLTVR
Unigene102601_CNS_A_+2_2_181	R57	0.9869	C45	R57	Mollusc	Mollusc	Cleaved	1604.84	1603.79	CFPEPLYSLHDKR
Unigene102601_CNS_A_+2_2_181	R57	0.9869	I16	R57	SignalPeptidase	Mollusc	Extended	4771.69	4768.63	ILHFTVPAIQLHISPSASPLVLLTFLTVRCFPEPLYSLHDKR
Unigene99771_CNS_A_-3_3_182	R30	0.9988	A16	R30	SignalPeptidase	Mollusc	Cleaved	1605.88	1604.85	AHQPLICSLPGADKR
Unigene90047_CNS_A_+1_1_243	R56	0.7733	F16	R56	SignalPeptidase	Mollusc	Cleaved	4870.89	4867.76	FSFFFIINHFLLVLLHDIILLVFLLHPSTQFPRAVIYPATR
Unigene90047_CNS_A_+1_1_243	R69	0.9209	C57	R69	Mollusc	Mollusc	Cleaved	1615.97	1614.84	CNQKVMIWPLLDR
Unigene90047_CNS_A_+1_1_243	R69	0.9209	F16	R69	SignalPeptidase	Mollusc	Extended	6468.85	6464.58	FSFFFIINHFLLVLLHDIILLVFLLHPSTQFPRAVIYPATRCNQKVMIWPLLDR
Unigene19368_CNS_A_-2_89_358	R30	0.9054	C16	R30	SignalPeptidase	Mollusc	Cleaved	1617.96	1616.78	CTTCFVSLSSVVCLR
Unigene19368_CNS_A_-2_89_358	R52	0.917	C16	R52	SignalPeptidase	Mollusc	Extended	4183.97	4181.22	CTTCFVSLSSVVCLRGSTPFGRLISVYDNLRLHLLRR
Unigene19368_CNS_A_-2_89_358	R52	0.917	G31	R52	Mollusc	Mollusc	Cleaved	2584.02	2582.46	GSTPFGRLISVYDNLRLHLLRR
Unigene103074_CNS_A_-2_2_340	K28	0.997	W16	K28	SignalPeptidase	Mollusc	Cleaved	1618.82	1617.81	WQTHNSFSLWGKK
Unigene103074_CNS_A_-2_2_340	K90	0.997	S64	K90	Mollusc	Mollusc	Cleaved	2806.3	2804.43	SCNSVIVSSVSISTHTGSLINPICMKK
Unigene103074_CNS_A_-2_2_340	K90	0.997	T29	K90	Mollusc	Mollusc	Extended	6864.01	6859.55	TNIVQEDITTRWETGCQRLIFKLLHTCLSTKAQARSCNSVIVSSVSISTHTGSLINPICMKK
Unigene103074_CNS_A_-2_2_340	K90	0.997	W16	K90	SignalPeptidase	Mollusc	Extended	8464.81	8459.34	WQTHNSFSLWGKKTNIVQEDITTRWETGCQRLIFKLLHTCLSTKAQARSCNSVIVSSVSISTHTGSLINPICMKK
Unigene103074_CNS_A_-2_2_340	R63	0.9754	T29	R63	Mollusc	Mollusc	Cleaved	4075.72	4073.14	TNIVQEDITTRWETGCQRLIFKLLHTCLSTKAQAR
Unigene103074_CNS_A_-2_2_340	R63	0.9754	W16	R63	SignalPeptidase	Mollusc	Extended	5676.52	5672.93	WQTHNSFSLWGKKTNIVQEDITTRWETGCQRLIFKLLHTCLSTKAQAR
Unigene104811_CNS_A_-2_107_286	R29	0.9649	I16	R29	SignalPeptidase	Mollusc	Cleaved	1620.99	1619.86	IGLIHSYTCTLLMR
Unigene106181_CNS_A_+1_121_351	R28	0.9972	T16	R28	SignalPeptidase	Mollusc	Cleaved	1622.78	1621.77	TWRDDIQSNTCKR
CL4667.Contig1_CNS_A_-1_1_219	R22	0.8699	C16	R22	SignalPeptidase	Mollusc	Cleaved	935.069	934.417	CHFEFPR
CL4667.Contig1_CNS_A_-1_1_219	R28	0.9532	C16	R28	SignalPeptidase	Mollusc	Extended	1629.92	1628.78	CHFEFPRQIPCPR
CL4667.Contig1_CNS_A_-1_1_219	R28	0.9532	Q23	R28	Mollusc	Mollusc	Cleaved	712.866	712.374	QIPCPR
CL4667.Contig1_CNS_A_-1_1_219	R32	0.6237	C16	R32	SignalPeptidase	Mollusc	Extended	2041.38	2040	CHFEFPRQIPCPRSAPR
CL4667.Contig1_CNS_A_-1_1_219	R32	0.6237	Q23	R32	Mollusc	Mollusc	Extended	1124.33	1123.6	QIPCPRSAPR
CL4667.Contig1_CNS_A_-1_1_219	R32	0.6237	S29	R32	Mollusc	Mollusc	Cleaved	429.477	429.239	SAPR
CL4667.Contig1_CNS_A_-1_1_219	R38	0.7733	Q23	R38	Mollusc	Mollusc	Extended	1852.19	1851.01	QIPCPRSAPRSGWKLR
CL4667.Contig1_CNS_A_-1_1_219	R38	0.7733	S29	R38	Mollusc	Mollusc	Extended	1157.34	1156.65	SAPRSGWKLR
CL4667.Contig1_CNS_A_-1_1_219	R38	0.7733	S33	R38	Mollusc	Mollusc	Cleaved	745.88	745.429	SGWKLR
Unigene136158_CNS_A_-1_175_354	R30	0.9137	T16	R30	SignalPeptidase	Mollusc	Cleaved	1629.96	1628.96	TSPTLLLTSPAFLLR
Unigene100307_CNS_A_-1_1_231	R30	0.9988	N16	R30	SignalPeptidase	Mollusc	Cleaved	1635.94	1634.77	NLGVCVQNACECVKR
Unigene117794_CNS_A_-1_166_453	R28	0.9996	R16	R28	SignalPeptidase	Mollusc	Cleaved	1636.95	1635.84	RTRVCELEPCFKR
Unigene88335_CNS_A_-1_52_204	R29	0.9825	L16	R29	SignalPeptidase	Mollusc	Cleaved	1637.06	1635.95	LVTPLLVYCLFLSR
Unigene122389_CNS_A_-1_31_216	K29	0.9198	H16	K29	SignalPeptidase	Mollusc	Cleaved	1639.88	1638.9	HTHQNPPLLQQAKK
Unigene124175_CNS_A_-2_2_124	R30	0.9782	G16	R30	SignalPeptidase	Mollusc	Cleaved	1651.84	1650.85	GNKTLHSTSFTVFGR
Unigene104200_CNS_A_-2_2_199	K28	0.9998	F22	K28	Mollusc	Mollusc	Cleaved	951.18	950.575	FIPRYKK
Unigene104200_CNS_A_-2_2_199	K28	0.9998	I16	K28	SignalPeptidase	Mollusc	Extended	1657.04	1656	IHVVTRFIPRYKK
Unigene104200_CNS_A_-2_2_199	R21	0.9592	I16	R21	SignalPeptidase	Mollusc	Cleaved	723.874	723.444	IHVVTR
Unigene134993_CNS_A_-1_154_390	R29	0.9999	N16	R29	SignalPeptidase	Mollusc	Cleaved	1662.93	1661.84	NTCHFLATFIDPKR
Unigene111961_CNS_A_-1_1_216	R30	0.9803	L16	R30	SignalPeptidase	Mollusc	Cleaved	1664.08	1662.98	LLISLSILLFSVSCR
Unigene109672_CNS_A_-1_52_216	K32	0.997	D16	K32	SignalPeptidase	Mollusc	Extended	2035.29	2034.1	DQSGVDYTRVQNKRIKK
Unigene109672_CNS_A_-1_52_216	K32	0.997	I30	K32	Mollusc	Mollusc	Cleaved	387.524	387.29	IKK
Unigene109672_CNS_A_-1_52_216	K33	0.9198	D16	K33	SignalPeptidase	Mollusc	Extended	2163.47	2162.2	DQSGVDYTRVQNKRIKKK
Unigene109672_CNS_A_-1_52_216	K33	0.9198	I30	K33	Mollusc	Mollusc	Extended	515.698	515.385	IKKK
Unigene109672_CNS_A_-1_52_216	K33	0.9198	K33	F55	Mollusc	SequenceEnd	Extended	2883.73	2881.76	KLLLLLLLLLVSFFYFILLFFFF
Unigene109672_CNS_A_-1_52_216	K33	0.9198	K33	K33	Mollusc	Mollusc	Cleaved	146.19	146.111	K
Unigene109672_CNS_A_-1_52_216	R29	0.9988	D16	R29	SignalPeptidase	Mollusc	Cleaved	1665.78	1664.83	DQSGVDYTRVQNKR
Unigene100076_CNS_A_-2_101_454	K31	0.9894	K16	K31	SignalPeptidase	Mollusc	Cleaved	1677.87	1676.9	KGTITQQTTSLTVDGK
Unigene133549_CNS_A_+2_2_184	R29	0.998	N16	R29	SignalPeptidase	Mollusc	Cleaved	1683.02	1681.84	NLSIAMDQFPMLFR
Unigene101855_CNS_A_+1_121_369	R30	0.9196	V16	R30	SignalPeptidase	Mollusc	Cleaved	1684.06	1682.98	VLSLFAFLSLALYAR
Unigene111246_CNS_A_+1_1_171	R32	0.9957	N16	R32	SignalPeptidase	Mollusc	Cleaved	1686.99	1685.92	NSSVGDGVAVMVVVVVR
Unigene103698_CNS_A_-1_1_150	K35	0.997	L16	K35	SignalPeptidase	Mollusc	Cleaved	2409.95	2408.26	LCCYCLQSYVIFARTLRTKK
Unigene103698_CNS_A_-1_1_150	K36	0.997	K36	A50	Mollusc	SequenceEnd	Extended	1822.14	1821	KRHIYFNVSDFVLLA
Unigene103698_CNS_A_-1_1_150	K36	0.997	K36	K36	Mollusc	Mollusc	Cleaved	146.19	146.111	K
Unigene103698_CNS_A_-1_1_150	K36	0.997	K36	R37	Mollusc	Mollusc	Extended	302.378	302.212	KR
Unigene103698_CNS_A_-1_1_150	K36	0.997	L16	K36	SignalPeptidase	Mollusc	Extended	2538.13	2536.35	LCCYCLQSYVIFARTLRTKKK
Unigene103698_CNS_A_-1_1_150	R37	0.9972	K36	R37	Mollusc	Mollusc	Extended	302.378	302.212	KR
Unigene103698_CNS_A_-1_1_150	R37	0.9972	L16	R37	SignalPeptidase	Mollusc	Extended	2694.31	2692.45	LCCYCLQSYVIFARTLRTKKKR
Unigene103698_CNS_A_-1_1_150	R37	0.9972	R37	A50	Mollusc	SequenceEnd	Extended	1693.97	1692.9	RHIYFNVSDFVLLA
Unigene103698_CNS_A_-1_1_150	R37	0.9972	R37	R37	Mollusc	Mollusc	Cleaved	174.203	174.117	R
Unigene119783_CNS_A_-1_1_177	K31	0.9787	L16	K31	SignalPeptidase	Mollusc	Cleaved	1694.98	1693.82	LCSSISDWVGACVQVK
CL3443.Contig1_CNS_A_-3_1134_1400	R46	0.9988	T16	R46	SignalPeptidase	Mollusc	Cleaved	3351.74	3349.67	TRKNQHVSEFWYLALCVEAGSGVEAGSGAKR
CL3443.Contig1_CNS_A_-3_1134_1400	R52	0.6237	I47	R52	Mollusc	Mollusc	Cleaved	779.892	779.423	ISEYLR
CL3443.Contig1_CNS_A_-3_1134_1400	R52	0.6237	T16	R52	SignalPeptidase	Mollusc	Extended	4113.62	4111.07	TRKNQHVSEFWYLALCVEAGSGVEAGSGAKRISEYLR
CL3443.Contig1_CNS_A_-3_1134_1400	R66	1	I47	R66	Mollusc	Mollusc	Extended	2462.71	2461.26	ISEYLRSSHHENNHDKVIKR
CL3443.Contig1_CNS_A_-3_1134_1400	R66	1	S53	R66	Mollusc	Mollusc	Cleaved	1700.84	1699.86	SSHHENNHDKVIKR
CL3443.Contig1_CNS_A_-3_1134_1400	R66	1	T16	R66	SignalPeptidase	Mollusc	Extended	5796.44	5792.91	TRKNQHVSEFWYLALCVEAGSGVEAGSGAKRISEYLRSSHHENNHDKVIKR
Unigene41596_CNS_A_-3_159_770	K104	0.9803	E91	K104	Mollusc	Mollusc	Cleaved	1703.03	1701.89	EGKEVYMPFSFIKK
Unigene41596_CNS_A_-3_159_770	K104	0.9803	G53	K104	Mollusc	Mollusc	Extended	6027.63	6023.83	GTNSISSDDHGQAEPHRIDEYHEIDCNINSETTIKCRREGKEVYMPFSFIKK
Unigene41596_CNS_A_-3_159_770	K104	0.9803	L16	K104	SignalPeptidase	Mollusc	Extended	10269.4	10262.8	LSCTVTICLWSTCGTRPYNLGAEENQPNFVQTQYHKRGTNSISSDDHGQAEPHRIDEYHEIDCNINSETTIKCRREGKEVYMPFSFIKK
Unigene41596_CNS_A_-3_159_770	R154	0.9054	E91	R154	Mollusc	Mollusc	Extended	7744.54	7739.55	EGKEVYMPFSFIKKYFEVYGEVEETDEYERLEFHHSNSIVHPPRATYSPDSMFMAFDHYNVESR
Unigene41596_CNS_A_-3_159_770	R154	0.9054	G53	R154	Mollusc	Mollusc	Extended	12069.1	12061.5	GTNSISSDDHGQAEPHRIDEYHEIDCNINSETTIKCRREGKEVYMPFSFIKKYFEVYGEVEETDEYERLEFHHSNSIVHPPRATYSPDSMFMAFDHYNVESR
Unigene41596_CNS_A_-3_159_770	R154	0.9054	Y105	R154	Mollusc	Mollusc	Cleaved	6059.52	6055.68	YFEVYGEVEETDEYERLEFHHSNSIVHPPRATYSPDSMFMAFDHYNVESR
Unigene41596_CNS_A_-3_159_770	R52	0.9988	L16	R52	SignalPeptidase	Mollusc	Cleaved	4259.8	4257.02	LSCTVTICLWSTCGTRPYNLGAEENQPNFVQTQYHKR
Unigene41596_CNS_A_-3_159_770	R90	0.7733	G53	R90	Mollusc	Mollusc	Cleaved	4342.61	4339.96	GTNSISSDDHGQAEPHRIDEYHEIDCNINSETTIKCRR
Unigene41596_CNS_A_-3_159_770	R90	0.7733	L16	R90	SignalPeptidase	Mollusc	Extended	8584.4	8578.97	LSCTVTICLWSTCGTRPYNLGAEENQPNFVQTQYHKRGTNSISSDDHGQAEPHRIDEYHEIDCNINSETTIKCRR
Unigene85713_CNS_A_-1_64_375	K68	0.5815	C16	K68	SignalPeptidase	Mollusc	Extended	5976.87	5972.85	CKCLFSRFTKCWELTSTSSNGRTICSLFALFFLVNTFTDSSVAFTHMETNPGK
Unigene85713_CNS_A_-1_64_375	K68	0.5815	T38	K68	Mollusc	Mollusc	Cleaved	3439.95	3437.67	TICSLFALFFLVNTFTDSSVAFTHMETNPGK
Unigene85713_CNS_A_-1_64_375	R37	0.7709	C16	R37	SignalPeptidase	Mollusc	Cleaved	2554.94	2553.2	CKCLFSRFTKCWELTSTSSNGR
Unigene85713_CNS_A_-1_64_375	R79	0.7709	C16	R79	SignalPeptidase	Mollusc	Extended	7129.33	7124.54	CKCLFSRFTKCWELTSTSSNGRTICSLFALFFLVNTFTDSSVAFTHMETNPGKCILILIAQAGR
Unigene85713_CNS_A_-1_64_375	R79	0.7709	C69	R79	Mollusc	Mollusc	Cleaved	1170.48	1169.7	CILILIAQAGR
Unigene85713_CNS_A_-1_64_375	R79	0.7709	T38	R79	Mollusc	Mollusc	Extended	4592.41	4589.36	TICSLFALFFLVNTFTDSSVAFTHMETNPGKCILILIAQAGR
Unigene85713_CNS_A_-1_64_375	R84	0.9754	A80	R84	Mollusc	Mollusc	Cleaved	550.692	550.241	ACVCR
Unigene85713_CNS_A_-1_64_375	R84	0.9754	C69	R84	Mollusc	Mollusc	Extended	1703.16	1701.93	CILILIAQAGRACVCR
Unigene85713_CNS_A_-1_64_375	R84	0.9754	T38	R84	Mollusc	Mollusc	Extended	5125.09	5121.58	TICSLFALFFLVNTFTDSSVAFTHMETNPGKCILILIAQAGRACVCR
CL8288.Contig1_CNS_A_+3_3_143	K31	0.9999	C16	K31	SignalPeptidase	Mollusc	Cleaved	1720.12	1718.94	CLLCLSSVIDSTPLKK
Unigene122284_CNS_A_-3_3_209	K30	0.997	I16	K30	SignalPeptidase	Mollusc	Cleaved	1722.12	1720.94	IFPGLPLAVYSCWKK
Unigene122284_CNS_A_-3_3_209	K58	1	I16	K58	SignalPeptidase	Mollusc	Extended	5052.31	5048.9	IFPGLPLAVYSCWKKVCCRLLLLIVFHNQTYSHRLLLLPLLKK
Unigene122284_CNS_A_-3_3_209	K58	1	V31	K58	Mollusc	Mollusc	Cleaved	3348.2	3345.97	VCCRLLLLIVFHNQTYSHRLLLLPLLKK
Unigene120971_CNS_A_+3_3_149	R22	0.7199	C16	R22	SignalPeptidase	Mollusc	Cleaved	850.966	850.327	CADFCHR
Unigene120971_CNS_A_+3_3_149	R29	0.989	C16	R29	SignalPeptidase	Mollusc	Extended	1723.02	1721.78	CADFCHRCFHTVKR
Unigene120971_CNS_A_+3_3_149	R29	0.989	C23	R29	Mollusc	Mollusc	Cleaved	890.072	889.464	CFHTVKR
Unigene121855_CNS_A_+3_36_170	K31	0.9536	G16	K31	SignalPeptidase	Mollusc	Cleaved	1723.9	1722.88	GEGVGDQLVKSSYEKK
Unigene21944_CNS_A_+3_213_1934	K243	0.5815	D178	K243	Mollusc	Mollusc	Cleaved	7443.57	7439.03	DYLYVVLEGEATGRLLAYSEKSNKTIVVLDKLAFPNGLEFGPNEEYLLITETSRARVRRLSLKPGK
Unigene21944_CNS_A_+3_213_1934	K243	0.5815	G115	K243	Mollusc	Mollusc	Extended	14295.4	14286.7	GRLIVADPSNGIFRVNIETGEKQLLYSSNTLVNGKPSKFINDVIVAKDGTILFTDSSTKWSGRDYLYVVLEGEATGRLLAYSEKSNKTIVVLDKLAFPNGLEFGPNEEYLLITETSRARVRRLSLKPGK
Unigene21944_CNS_A_+3_213_1934	K379	0.8303	G268	K379	Mollusc	Mollusc	Cleaved	12671.3	12663.1	GTYWVAMSQARHQNMSNMLDEYASQPEMREMVATMSTMQQILEMNEKYGMVVELNGNGEVIRTLQDPTGNQIAAVSEASEHNGFLYLGSFGESFVSRVPLSKPFQVERFLQK
Unigene21944_CNS_A_+3_213_1934	R114	0.9592	E100	R114	Mollusc	Mollusc	Cleaved	1731.97	1730.84	EQNCGRPLGMRLDSR
Unigene21944_CNS_A_+3_213_1934	R114	0.9592	G67	R114	Mollusc	Mollusc	Extended	5067.78	5064.47	GGVFTGLSDGRIVDISDCGVRTVANMATPGCKREQNCGRPLGMRLDSR
Unigene21944_CNS_A_+3_213_1934	R114	0.9592	I78	R114	Mollusc	Mollusc	Extended	4020.65	4017.96	IVDISDCGVRTVANMATPGCKREQNCGRPLGMRLDSR
Unigene21944_CNS_A_+3_213_1934	R177	0.9877	E100	R177	Mollusc	Mollusc	Extended	8583.74	8578.47	EQNCGRPLGMRLDSRGRLIVADPSNGIFRVNIETGEKQLLYSSNTLVNGKPSKFINDVIVAKDGTILFTDSSTKWSGR
Unigene21944_CNS_A_+3_213_1934	R177	0.9877	G115	R177	Mollusc	Mollusc	Cleaved	6869.79	6865.65	GRLIVADPSNGIFRVNIETGEKQLLYSSNTLVNGKPSKFINDVIVAKDGTILFTDSSTKWSGR
Unigene21944_CNS_A_+3_213_1934	R177	0.9877	I78	R177	Mollusc	Mollusc	Extended	10872.4	10865.6	IVDISDCGVRTVANMATPGCKREQNCGRPLGMRLDSRGRLIVADPSNGIFRVNIETGEKQLLYSSNTLVNGKPSKFINDVIVAKDGTILFTDSSTKWSGR
Unigene21944_CNS_A_+3_213_1934	R267	0.9877	D178	R267	Mollusc	Mollusc	Extended	10044.5	10038.4	DYLYVVLEGEATGRLLAYSEKSNKTIVVLDKLAFPNGLEFGPNEEYLLITETSRARVRRLSLKPGKTWLQLSTFAGNLPGFPDNIRASGR
Unigene21944_CNS_A_+3_213_1934	R267	0.9877	T244	R267	Mollusc	Mollusc	Cleaved	2618.94	2617.35	TWLQLSTFAGNLPGFPDNIRASGR
Unigene21944_CNS_A_+3_213_1934	R400	0.5801	I380	R400	Mollusc	Mollusc	Cleaved	2468.05	2466.51	IKSTCRATKINIPKLRTVLRR
Unigene21944_CNS_A_+3_213_1934	R416	0.9988	I380	R416	Mollusc	Mollusc	Extended	4285.3	4282.66	IKSTCRATKINIPKLRTVLRRLVAIAELRRVLLNAKR
Unigene21944_CNS_A_+3_213_1934	R416	0.9988	L401	R416	Mollusc	Mollusc	Cleaved	1835.27	1834.17	LVAIAELRRVLLNAKR
Unigene21944_CNS_A_+3_213_1934	R429	0.6362	I380	R429	Mollusc	Mollusc	Extended	5951.22	5947.61	IKSTCRATKINIPKLRTVLRRLVAIAELRRVLLNAKRRREEQEKALQKLR
Unigene21944_CNS_A_+3_213_1934	R429	0.6362	L401	R429	Mollusc	Mollusc	Extended	3501.19	3499.11	LVAIAELRRVLLNAKRRREEQEKALQKLR
Unigene21944_CNS_A_+3_213_1934	R429	0.6362	R417	R429	Mollusc	Mollusc	Cleaved	1683.93	1682.96	RREEQEKALQKLR
Unigene21944_CNS_A_+3_213_1934	R66	0.8102	L16	R66	SignalPeptidase	Mollusc	Cleaved	5636.45	5633	LLAIKLTAVTFDLGGLPPNLTGPLERNSELTGAERYKINELNGPESFVFYR
Unigene21944_CNS_A_+3_213_1934	R77	0.7709	G67	R77	Mollusc	Mollusc	Cleaved	1065.15	1064.53	GGVFTGLSDGR
Unigene21944_CNS_A_+3_213_1934	R77	0.7709	L16	R77	SignalPeptidase	Mollusc	Extended	6683.58	6679.51	LLAIKLTAVTFDLGGLPPNLTGPLERNSELTGAERYKINELNGPESFVFYRGGVFTGLSDGR
Unigene21944_CNS_A_+3_213_1934	R99	0.9996	G67	R99	Mollusc	Mollusc	Extended	3353.84	3351.65	GGVFTGLSDGRIVDISDCGVRTVANMATPGCKR
Unigene21944_CNS_A_+3_213_1934	R99	0.9996	I78	R99	Mollusc	Mollusc	Cleaved	2306.7	2305.14	IVDISDCGVRTVANMATPGCKR
Unigene21944_CNS_A_+3_213_1934	R99	0.9996	L16	R99	SignalPeptidase	Mollusc	Extended	8972.27	8966.64	LLAIKLTAVTFDLGGLPPNLTGPLERNSELTGAERYKINELNGPESFVFYRGGVFTGLSDGRIVDISDCGVRTVANMATPGCKR
Unigene124334_CNS_A_+3_24_515	R135	0.8744	N16	R135	SignalPeptidase	Mollusc	Cleaved	12699.1	12690.8	NLIRGDGLSHLISMTTSEHLVMQNEAIVALIIICSMALGEAAIPLKEVGLTDTILTLLRDKNLPAEMLCNVLSLLSAISTAAAPSVPPPCALLACTGLMPDVRRNLQEEIITSGIVDLVR
Unigene124334_CNS_A_+3_24_515	R151	0.9911	N16	R151	SignalPeptidase	Mollusc	Extended	14413	14403.7	NLIRGDGLSHLISMTTSEHLVMQNEAIVALIIICSMALGEAAIPLKEVGLTDTILTLLRDKNLPAEMLCNVLSLLSAISTAAAPSVPPPCALLACTGLMPDVRRNLQEEIITSGIVDLVRSLCEGQAEEKIKVAAR
Unigene124334_CNS_A_+3_24_515	R151	0.9911	S136	R151	Mollusc	Mollusc	Cleaved	1731.99	1730.9	SLCEGQAEEKIKVAAR
Unigene101061_CNS_A_-1_223_411	R30	0.9054	C16	R30	SignalPeptidase	Mollusc	Cleaved	1733.05	1731.69	CVCAHDHERMCVCAR
Unigene111248_CNS_A_+3_3_185	R30	0.9993	K16	R30	SignalPeptidase	Mollusc	Cleaved	1737.18	1735.92	KVCLCPHVPRCVNLR
Unigene130051_CNS_A_+3_69_191	K31	0.9657	V16	K31	SignalPeptidase	Mollusc	Cleaved	1739.21	1737.97	VLIPCAAAVFTFKCKK
Unigene108016_CNS_A_-1_115_243	R30	0.9054	A16	R30	SignalPeptidase	Mollusc	Cleaved	1750.01	1748.92	ADDVLPCHRLRVAER
Unigene108016_CNS_A_-1_115_243	R36	0.7709	A16	R36	SignalPeptidase	Mollusc	Extended	2408.74	2407.21	ADDVLPCHRLRVAERERGCGR
Unigene108016_CNS_A_-1_115_243	R36	0.7709	E31	R36	Mollusc	Mollusc	Cleaved	676.749	676.313	ERGCGR
Unigene119633_CNS_A_-3_12_311	K45	0.8468	C16	K45	SignalPeptidase	Mollusc	Cleaved	3405.1	3402.65	CLYEYLPPGLSAYLYVCFLVCLPDSLFACK
Unigene119633_CNS_A_-3_12_311	K84	0.9992	C16	K84	SignalPeptidase	Mollusc	Extended	7627.28	7621.8	CLYEYLPPGLSAYLYVCFLVCLPDSLFACKSVCLLPCLSISVCLCFLVCLYGRVIVGDTFGNLMTTEKK
Unigene119633_CNS_A_-3_12_311	K84	0.9992	S46	K84	Mollusc	Mollusc	Extended	4240.2	4237.16	SVCLLPCLSISVCLCFLVCLYGRVIVGDTFGNLMTTEKK
Unigene119633_CNS_A_-3_12_311	K84	0.9992	V69	K84	Mollusc	Mollusc	Cleaved	1753.04	1751.92	VIVGDTFGNLMTTEKK
Unigene119633_CNS_A_-3_12_311	R68	0.9587	C16	R68	SignalPeptidase	Mollusc	Extended	5892.25	5887.89	CLYEYLPPGLSAYLYVCFLVCLPDSLFACKSVCLLPCLSISVCLCFLVCLYGR
Unigene119633_CNS_A_-3_12_311	R68	0.9587	S46	R68	Mollusc	Mollusc	Cleaved	2505.17	2503.26	SVCLLPCLSISVCLCFLVCLYGR
Unigene37167_CNS_A_-1_565_867	K30	0.9488	F16	K30	SignalPeptidase	Mollusc	Cleaved	1756.2	1755.06	FYLLTLIYLVLVTGK
Unigene26460_CNS_A_+2_95_367	K72	0.8468	G16	K72	SignalPeptidase	Mollusc	Extended	6283.26	6279.3	GRGRGGVERSSTIQAYLVQGICTRFGSRLLCVVFHSGLSVDHSQCTSRLLKVQFSRK
Unigene26460_CNS_A_+2_95_367	K72	0.8468	S25	K72	Mollusc	Mollusc	Cleaved	5358.24	5354.8	SSTIQAYLVQGICTRFGSRLLCVVFHSGLSVDHSQCTSRLLKVQFSRK
Unigene26460_CNS_A_+2_95_367	R24	0.6237	G16	R24	SignalPeptidase	Mollusc	Cleaved	943.034	942.516	GRGRGGVER
Unigene26460_CNS_A_+2_95_367	R88	0.9997	G16	R88	SignalPeptidase	Mollusc	Extended	8022.2	8017.16	GRGRGGVERSSTIQAYLVQGICTRFGSRLLCVVFHSGLSVDHSQCTSRLLKVQFSRKSHTVNKNAGVDCDLKR
Unigene26460_CNS_A_+2_95_367	R88	0.9997	S25	R88	Mollusc	Mollusc	Extended	7097.18	7092.66	SSTIQAYLVQGICTRFGSRLLCVVFHSGLSVDHSQCTSRLLKVQFSRKSHTVNKNAGVDCDLKR
Unigene26460_CNS_A_+2_95_367	R88	0.9997	S73	R88	Mollusc	Mollusc	Cleaved	1756.95	1755.87	SHTVNKNAGVDCDLKR
Unigene124501_CNS_A_-1_1_126	R29	0.9904	F16	R29	SignalPeptidase	Mollusc	Cleaved	1758.1	1756.94	FFSLLPYWVPVAYR
Unigene77991_CNS_A_+2_14_235	K63	0.9064	F16	K63	SignalPeptidase	Mollusc	Extended	5120.07	5116.69	FCSVALSVDPVSASLSCYIAFNVLLYRLDGRPMPGLPAALSYITVISK
Unigene77991_CNS_A_+2_14_235	K63	0.9064	P47	K63	Mollusc	Mollusc	Cleaved	1758.15	1756.98	PMPGLPAALSYITVISK
Unigene77991_CNS_A_+2_14_235	R46	0.9965	F16	R46	SignalPeptidase	Mollusc	Cleaved	3379.94	3377.72	FCSVALSVDPVSASLSCYIAFNVLLYRLDGR
Unigene112681_CNS_A_+2_2_253	K35	0.5848	I25	K35	Mollusc	Mollusc	Cleaved	1307.48	1306.72	IHTINNNTPRK
Unigene112681_CNS_A_+2_2_253	K35	0.5848	L16	K35	SignalPeptidase	Mollusc	Extended	2432.9	2431.43	LIRKIFPTRIHTINNNTPRK
Unigene112681_CNS_A_+2_2_253	K81	0.9948	D36	K81	Mollusc	Mollusc	Extended	5084	5080.65	DETDVYFLITLLLVPVVWGLFAGCCRSRRSAYGNTVPGVVMSVLHK
Unigene112681_CNS_A_+2_2_253	K81	0.9948	I25	K81	Mollusc	Mollusc	Extended	6373.46	6369.35	IHTINNNTPRKDETDVYFLITLLLVPVVWGLFAGCCRSRRSAYGNTVPGVVMSVLHK
Unigene112681_CNS_A_+2_2_253	K81	0.9948	S65	K81	Mollusc	Mollusc	Cleaved	1759.05	1757.92	SAYGNTVPGVVMSVLHK
Unigene112681_CNS_A_+2_2_253	R24	0.535	L16	R24	SignalPeptidase	Mollusc	Cleaved	1143.44	1142.73	LIRKIFPTR
Unigene112681_CNS_A_+2_2_253	R64	0.6237	D36	R64	Mollusc	Mollusc	Cleaved	3342.97	3340.75	DETDVYFLITLLLVPVVWGLFAGCCRSRR
Unigene112681_CNS_A_+2_2_253	R64	0.6237	I25	R64	Mollusc	Mollusc	Extended	4632.43	4629.45	IHTINNNTPRKDETDVYFLITLLLVPVVWGLFAGCCRSRR
Unigene112681_CNS_A_+2_2_253	R64	0.6237	L16	R64	SignalPeptidase	Mollusc	Extended	5757.85	5754.17	LIRKIFPTRIHTINNNTPRKDETDVYFLITLLLVPVVWGLFAGCCRSRR
Unigene116330_CNS_A_-2_2_199	R30	0.9196	P16	R30	SignalPeptidase	Mollusc	Cleaved	1762.17	1761.04	PAIQLLFLFGFLNLR
Unigene44277_CNS_A_+3_3_149	R31	0.9235	S16	R31	SignalPeptidase	Mollusc	Cleaved	1766.03	1764.86	SRCFSGTAQTKCLHAR
Unigene110070_CNS_A_+2_2_313	K31	0.9787	I23	K31	Mollusc	Mollusc	Cleaved	981.331	980.705	ILVVVVIVK
Unigene110070_CNS_A_+2_2_313	K31	0.9787	S16	K31	SignalPeptidase	Mollusc	Extended	1774.18	1773.08	SDSIFSRILVVVVIVK
Unigene110070_CNS_A_+2_2_313	R22	0.8932	S16	R22	SignalPeptidase	Mollusc	Cleaved	810.863	810.392	SDSIFSR
Unigene110070_CNS_A_+2_2_313	R63	0.9054	I23	R63	Mollusc	Mollusc	Extended	4083.14	4080.59	ILVVVVIVKSVVLAVAAAEAAAVRAVVVAIVALFVAIVTVR
Unigene110070_CNS_A_+2_2_313	R63	0.9054	S16	R63	SignalPeptidase	Mollusc	Extended	4875.99	4872.97	SDSIFSRILVVVVIVKSVVLAVAAAEAAAVRAVVVAIVALFVAIVTVR
Unigene110070_CNS_A_+2_2_313	R63	0.9054	S32	R63	Mollusc	Mollusc	Cleaved	3119.83	3117.91	SVVLAVAAAEAAAVRAVVVAIVALFVAIVTVR
Unigene112026_CNS_A_-2_2_136	R33	0.9978	Y16	R33	SignalPeptidase	Mollusc	Cleaved	1776.04	1774.91	YPTGVGICSQASLPGLGR
Unigene106596_CNS_A_-1_1_261	K31	0.9425	L16	K31	SignalPeptidase	Mollusc	Cleaved	1777.07	1775.94	LSGPEILSKHCISHQK
Unigene17004_CNS_A_-1_4_309	K92	0.8253	S40	K92	Mollusc	Mollusc	Extended	5706.77	5703.06	SAMTWLHLAILGVVMRSVLTWLHVTTLGVVVRSVMTWLDLTIGGEGGGELSNK
Unigene17004_CNS_A_-1_4_309	K92	0.8253	S56	K92	Mollusc	Mollusc	Extended	3926.54	3924.09	SVLTWLHVTTLGVVVRSVMTWLDLTIGGEGGGELSNK
Unigene17004_CNS_A_-1_4_309	K92	0.8253	S72	K92	Mollusc	Mollusc	Cleaved	2164.42	2163.06	SVMTWLDLTIGGEGGGELSNK
Unigene17004_CNS_A_-1_4_309	R23	0.963	T16	R23	SignalPeptidase	Mollusc	Cleaved	906.17	905.488	TMLGVVMR
Unigene17004_CNS_A_-1_4_309	R39	0.963	S24	R39	Mollusc	Mollusc	Cleaved	1846.3	1844.95	SAMTWLHLTMLGVVMR
Unigene17004_CNS_A_-1_4_309	R39	0.963	T16	R39	SignalPeptidase	Mollusc	Extended	2734.45	2732.42	TMLGVVMRSAMTWLHLTMLGVVMR
Unigene17004_CNS_A_-1_4_309	R55	0.963	S24	R55	Mollusc	Mollusc	Extended	3626.52	3623.92	SAMTWLHLTMLGVVMRSAMTWLHLAILGVVMR
Unigene17004_CNS_A_-1_4_309	R55	0.963	S40	R55	Mollusc	Mollusc	Cleaved	1798.24	1796.98	SAMTWLHLAILGVVMR
Unigene17004_CNS_A_-1_4_309	R55	0.963	T16	R55	SignalPeptidase	Mollusc	Extended	4514.68	4511.39	TMLGVVMRSAMTWLHLTMLGVVMRSAMTWLHLAILGVVMR
Unigene17004_CNS_A_-1_4_309	R71	0.9911	S24	R71	Mollusc	Mollusc	Extended	5388.65	5384.95	SAMTWLHLTMLGVVMRSAMTWLHLAILGVVMRSVLTWLHVTTLGVVVR
Unigene17004_CNS_A_-1_4_309	R71	0.9911	S40	R71	Mollusc	Mollusc	Extended	3560.37	3558.01	SAMTWLHLAILGVVMRSVLTWLHVTTLGVVVR
Unigene17004_CNS_A_-1_4_309	R71	0.9911	S56	R71	Mollusc	Mollusc	Cleaved	1780.14	1779.05	SVLTWLHVTTLGVVVR
Unigene98531_CNS_A_+2_14_571	K160	0.952	A94	K160	Mollusc	Mollusc	Extended	7869.99	7864.89	AFPNSTMIGIGLTPEGINQNEVMYEFMMENSWRTAPRDAEQWVELFARQRYGYLNDAVKTAWRLLIK
Unigene98531_CNS_A_+2_14_571	K160	0.952	Q142	K160	Mollusc	Mollusc	Cleaved	2308.71	2307.29	QRYGYLNDAVKTAWRLLIK
Unigene98531_CNS_A_+2_14_571	K160	0.952	T127	K160	Mollusc	Mollusc	Extended	4079.68	4077.18	TAPRDAEQWVELFARQRYGYLNDAVKTAWRLLIK
Unigene98531_CNS_A_+2_14_571	K55	0.95	L16	K55	SignalPeptidase	Mollusc	Extended	4408.14	4405.34	LFLSTAFWQPAQVKALVTSVPQGRMIILDLASDTSPVYDK
Unigene98531_CNS_A_+2_14_571	K55	0.95	M40	K55	Mollusc	Mollusc	Cleaved	1781.05	1779.9	MIILDLASDTSPVYDK
Unigene98531_CNS_A_+2_14_571	R126	0.6362	A94	R126	Mollusc	Mollusc	Cleaved	3808.33	3805.73	AFPNSTMIGIGLTPEGINQNEVMYEFMMENSWR
Unigene98531_CNS_A_+2_14_571	R126	0.6362	M40	R126	Mollusc	Mollusc	Extended	9895.19	9888.62	MIILDLASDTSPVYDKQESFYGQPFIWCMLHNFGGTDELYGTVDTINKGPFTARAFPNSTMIGIGLTPEGINQNEVMYEFMMENSWR
Unigene98531_CNS_A_+2_14_571	R126	0.6362	Q56	R126	Mollusc	Mollusc	Extended	8132.15	8126.73	QESFYGQPFIWCMLHNFGGTDELYGTVDTINKGPFTARAFPNSTMIGIGLTPEGINQNEVMYEFMMENSWR
Unigene98531_CNS_A_+2_14_571	R141	0.7898	A94	R141	Mollusc	Mollusc	Extended	5579.29	5575.61	AFPNSTMIGIGLTPEGINQNEVMYEFMMENSWRTAPRDAEQWVELFAR
Unigene98531_CNS_A_+2_14_571	R141	0.7898	Q56	R141	Mollusc	Mollusc	Extended	9903.12	9896.62	QESFYGQPFIWCMLHNFGGTDELYGTVDTINKGPFTARAFPNSTMIGIGLTPEGINQNEVMYEFMMENSWRTAPRDAEQWVELFAR
Unigene98531_CNS_A_+2_14_571	R141	0.7898	T127	R141	Mollusc	Mollusc	Cleaved	1788.98	1787.9	TAPRDAEQWVELFAR
Unigene98531_CNS_A_+2_14_571	R39	0.7709	L16	R39	SignalPeptidase	Mollusc	Cleaved	2645.1	2643.46	LFLSTAFWQPAQVKALVTSVPQGR
Unigene98531_CNS_A_+2_14_571	R93	0.788	L16	R93	SignalPeptidase	Mollusc	Extended	8731.96	8726.35	LFLSTAFWQPAQVKALVTSVPQGRMIILDLASDTSPVYDKQESFYGQPFIWCMLHNFGGTDELYGTVDTINKGPFTAR
Unigene98531_CNS_A_+2_14_571	R93	0.788	M40	R93	Mollusc	Mollusc	Extended	6104.88	6100.91	MIILDLASDTSPVYDKQESFYGQPFIWCMLHNFGGTDELYGTVDTINKGPFTAR
Unigene98531_CNS_A_+2_14_571	R93	0.788	Q56	R93	Mollusc	Mollusc	Cleaved	4341.84	4339.02	QESFYGQPFIWCMLHNFGGTDELYGTVDTINKGPFTAR
Unigene127473_CNS_A_-1_1_228	K30	0.9067	I16	K30	SignalPeptidase	Mollusc	Cleaved	1783.18	1781.92	IICWCVDVHIFLGHK
Unigene127473_CNS_A_-1_1_228	R63	0.9196	H31	R63	Mollusc	Mollusc	Cleaved	3901.69	3899.16	HNWRVGETIPVTPEWQICVVCLRLLSLRLLVTR
Unigene127473_CNS_A_-1_1_228	R63	0.9196	I16	R63	SignalPeptidase	Mollusc	Extended	5666.86	5663.06	IICWCVDVHIFLGHKHNWRVGETIPVTPEWQICVVCLRLLSLRLLVTR
Unigene119385_CNS_A_-3_60_257	R28	0.9172	Y16	R28	SignalPeptidase	Mollusc	Cleaved	1787.06	1785.88	YVFFYFLWHAHTR
Unigene119385_CNS_A_-3_60_257	R63	0.6362	M29	R63	Mollusc	Mollusc	Cleaved	3898.63	3895.97	MSTLVCFMPSFISCTLWALGGTLSSYAITRLSQRR
Unigene119385_CNS_A_-3_60_257	R63	0.6362	Y16	R63	SignalPeptidase	Mollusc	Extended	5667.67	5663.83	YVFFYFLWHAHTRMSTLVCFMPSFISCTLWALGGTLSSYAITRLSQRR
Unigene63517_CNS_A_+3_207_407	K31	0.9931	A16	K31	SignalPeptidase	Mollusc	Cleaved	1792.13	1790.94	AANYFKYVSMTGALKK
Unigene63517_CNS_A_+3_207_407	K32	1	A16	K32	SignalPeptidase	Mollusc	Extended	1920.3	1919.04	AANYFKYVSMTGALKKK
Unigene63517_CNS_A_+3_207_407	K32	1	K32	E67	Mollusc	SequenceEnd	Extended	4418.16	4415.39	KQKTKVRIWESTWLFNSIAKVYALYLPAYLSQQKWE
Unigene63517_CNS_A_+3_207_407	K32	1	K32	K32	Mollusc	Mollusc	Cleaved	146.19	146.111	K
Unigene36624_CNS_A_-1_1_156	R32	0.9996	L16	R32	SignalPeptidase	Mollusc	Cleaved	1792.29	1790.97	LLCLCVVLGFACPVVSR
Unigene116460_CNS_A_-1_1_156	R31	0.9196	T16	R31	SignalPeptidase	Mollusc	Cleaved	1793.15	1791.85	TPVTTCELCACFLHVR
Unigene114309_CNS_A_-1_1_222	K58	0.9688	S16	K58	SignalPeptidase	Mollusc	Extended	4954.7	4951.43	SRASSSPSSLPFRMKRVTPYYLPQRPEYYSAMQCRTHCGSAKK
Unigene114309_CNS_A_-1_1_222	K58	0.9688	V32	K58	Mollusc	Mollusc	Cleaved	3178.65	3176.5	VTPYYLPQRPEYYSAMQCRTHCGSAKK
Unigene114309_CNS_A_-1_1_222	R31	0.9999	S16	R31	SignalPeptidase	Mollusc	Cleaved	1794.06	1792.94	SRASSSPSSLPFRMKR
Unigene114309_CNS_A_-1_1_222	R62	0.6237	H59	R62	Mollusc	Mollusc	Cleaved	545.599	545.276	HFSR
Unigene114309_CNS_A_-1_1_222	R62	0.6237	S16	R62	SignalPeptidase	Mollusc	Extended	5482.28	5478.69	SRASSSPSSLPFRMKRVTPYYLPQRPEYYSAMQCRTHCGSAKKHFSR
Unigene114309_CNS_A_-1_1_222	R62	0.6237	V32	R62	Mollusc	Mollusc	Extended	3706.23	3703.76	VTPYYLPQRPEYYSAMQCRTHCGSAKKHFSR
CL10677.Contig1_CNS_A_+2_20_262	K30	0.5848	F16	K30	SignalPeptidase	Mollusc	Cleaved	1626.93	1625.85	FIQVVLFSTADGCVK
CL10677.Contig1_CNS_A_+2_20_262	K45	0.9997	C31	K45	Mollusc	Mollusc	Cleaved	1798.17	1796.96	CAIYVWLPVYTDVKK
CL10677.Contig1_CNS_A_+2_20_262	K45	0.9997	F16	K45	SignalPeptidase	Mollusc	Extended	3407.09	3404.8	FIQVVLFSTADGCVKCAIYVWLPVYTDVKK
CL10677.Contig1_CNS_A_+2_20_262	R55	0.7615	C31	R55	Mollusc	Mollusc	Extended	2958.43	2956.55	CAIYVWLPVYTDVKKSRHQGHLSTR
CL10677.Contig1_CNS_A_+2_20_262	R55	0.7615	F16	R55	SignalPeptidase	Mollusc	Extended	4567.35	4564.39	FIQVVLFSTADGCVKCAIYVWLPVYTDVKKSRHQGHLSTR
CL10677.Contig1_CNS_A_+2_20_262	R55	0.7615	S46	R55	Mollusc	Mollusc	Cleaved	1178.28	1177.61	SRHQGHLSTR
CL10677.Contig1_CNS_A_+2_20_262	R74	0.6237	C31	R74	Mollusc	Mollusc	Extended	5142.92	5139.7	CAIYVWLPVYTDVKKSRHQGHLSTRIKVEYNILIFSGNNNNPPR
CL10677.Contig1_CNS_A_+2_20_262	R74	0.6237	I56	R74	Mollusc	Mollusc	Cleaved	2202.5	2201.16	IKVEYNILIFSGNNNNPPR
CL10677.Contig1_CNS_A_+2_20_262	R74	0.6237	S46	R74	Mollusc	Mollusc	Extended	3362.76	3360.76	SRHQGHLSTRIKVEYNILIFSGNNNNPPR
CL10677.Contig2_CNS_A_+2_20_262	K30	0.5848	F16	K30	SignalPeptidase	Mollusc	Cleaved	1626.93	1625.85	FIQVVLFSTADGCVK
CL10677.Contig2_CNS_A_+2_20_262	K45	0.9997	C31	K45	Mollusc	Mollusc	Cleaved	1798.17	1796.96	CAIYVWLPVYTDVKK
CL10677.Contig2_CNS_A_+2_20_262	K45	0.9997	F16	K45	SignalPeptidase	Mollusc	Extended	3407.09	3404.8	FIQVVLFSTADGCVKCAIYVWLPVYTDVKK
CL10677.Contig2_CNS_A_+2_20_262	R55	0.7615	C31	R55	Mollusc	Mollusc	Extended	2958.43	2956.55	CAIYVWLPVYTDVKKSRHQGHLSTR
CL10677.Contig2_CNS_A_+2_20_262	R55	0.7615	F16	R55	SignalPeptidase	Mollusc	Extended	4567.35	4564.39	FIQVVLFSTADGCVKCAIYVWLPVYTDVKKSRHQGHLSTR
CL10677.Contig2_CNS_A_+2_20_262	R55	0.7615	S46	R55	Mollusc	Mollusc	Cleaved	1178.28	1177.61	SRHQGHLSTR
CL10677.Contig2_CNS_A_+2_20_262	R74	0.6237	C31	R74	Mollusc	Mollusc	Extended	5142.92	5139.7	CAIYVWLPVYTDVKKSRHQGHLSTRIKVEYNILIFSGNNNNPPR
CL10677.Contig2_CNS_A_+2_20_262	R74	0.6237	I56	R74	Mollusc	Mollusc	Cleaved	2202.5	2201.16	IKVEYNILIFSGNNNNPPR
CL10677.Contig2_CNS_A_+2_20_262	R74	0.6237	S46	R74	Mollusc	Mollusc	Extended	3362.76	3360.76	SRHQGHLSTRIKVEYNILIFSGNNNNPPR
Unigene67262_CNS_A_+3_126_260	K22	0.6776	T16	K22	SignalPeptidase	Mollusc	Cleaved	901.031	900.476	TYFNTKK
Unigene67262_CNS_A_+3_126_260	K38	0.9996	F23	K38	Mollusc	Mollusc	Cleaved	1815.27	1814.14	FIIIKINISLASLNKK
Unigene67262_CNS_A_+3_126_260	K38	0.9996	T16	K38	SignalPeptidase	Mollusc	Extended	2698.29	2696.6	TYFNTKKFIIIKINISLASLNKK
Unigene123894_CNS_A_-3_3_197	K51	0.6661	C30	K51	Mollusc	Mollusc	Cleaved	2679.4	2677.52	CMLFVIDFRLLFSFILLSFLLK
Unigene123894_CNS_A_-3_3_197	K51	0.6661	H16	K51	SignalPeptidase	Mollusc	Extended	4476.67	4473.63	HLVVLWLIIHRLFRCMLFVIDFRLLFSFILLSFLLK
Unigene123894_CNS_A_-3_3_197	R29	0.9541	H16	R29	SignalPeptidase	Mollusc	Cleaved	1815.28	1814.12	HLVVLWLIIHRLFR
Unigene13176_CNS_A_+1_1_162	R23	0.9754	V16	R23	SignalPeptidase	Mollusc	Cleaved	971.158	970.442	VNCLTYCR
Unigene13176_CNS_A_+1_1_162	R40	0.9988	S24	R40	Mollusc	Mollusc	Cleaved	1836.04	1834.99	SLTKVRTDTTATNSGKR
Unigene13176_CNS_A_+1_1_162	R40	0.9988	V16	R40	SignalPeptidase	Mollusc	Extended	2789.18	2787.42	VNCLTYCRSLTKVRTDTTATNSGKR
Unigene136907_CNS_A_-3_3_200	K59	0.9843	L16	K59	SignalPeptidase	Mollusc	Extended	5348.16	5344.78	LLSLMSFDCNKRNKQVYTDYHSSTIKRTSKPQTKCERERERIKK
Unigene136907_CNS_A_-3_3_200	K59	0.9843	N28	K59	Mollusc	Mollusc	Extended	3939.47	3937.08	NKQVYTDYHSSTIKRTSKPQTKCERERERIKK
Unigene136907_CNS_A_-3_3_200	K59	0.9843	T43	K59	Mollusc	Mollusc	Cleaved	2117.46	2116.16	TSKPQTKCERERERIKK
Unigene136907_CNS_A_-3_3_200	R27	0.8725	L16	R27	SignalPeptidase	Mollusc	Cleaved	1426.71	1425.72	LLSLMSFDCNKR
Unigene136907_CNS_A_-3_3_200	R42	0.9988	L16	R42	SignalPeptidase	Mollusc	Extended	3248.72	3246.63	LLSLMSFDCNKRNKQVYTDYHSSTIKR
Unigene136907_CNS_A_-3_3_200	R42	0.9988	N28	R42	Mollusc	Mollusc	Cleaved	1840.03	1838.93	NKQVYTDYHSSTIKR
Unigene122567_CNS_A_-3_3_212	R31	0.9988	G16	R31	SignalPeptidase	Mollusc	Cleaved	1842.05	1840.99	GELRWRQTQRGGGGKR
Unigene111276_CNS_A_-1_1_171	K36	0.997	G16	K36	SignalPeptidase	Mollusc	Cleaved	2325.71	2324.24	GLPANTEACNLFLPNIRPEKK
Unigene111276_CNS_A_-1_1_171	R52	0.9999	A37	R52	Mollusc	Mollusc	Cleaved	1842.14	1841.02	APAKGWRDRYPGAIKR
Unigene111276_CNS_A_-1_1_171	R52	0.9999	G16	R52	SignalPeptidase	Mollusc	Extended	4149.83	4147.24	GLPANTEACNLFLPNIRPEKKAPAKGWRDRYPGAIKR
Unigene122412_CNS_A_-3_3_392	R113	0.9757	S16	R113	SignalPeptidase	Mollusc	Extended	10593	10586.5	SSLLLLLSSSSSLLLLSSSSLLLLLPFSSSFRSSPFLPPSSHLLTSTPPSYSYNPTPHPSLPLPPPTPSSSHSDVNQNYTERSSQLQLVDITNCVLRR
Unigene122412_CNS_A_-3_3_392	R113	0.9757	S48	R113	Mollusc	Mollusc	Extended	7242.02	7237.59	SSPFLPPSSHLLTSTPPSYSYNPTPHPSLPLPPPTPSSSHSDVNQNYTERSSQLQLVDITNCVLRR
Unigene122412_CNS_A_-3_3_392	R113	0.9757	S98	R113	Mollusc	Mollusc	Cleaved	1845.15	1844	SSQLQLVDITNCVLRR
Unigene122412_CNS_A_-3_3_392	R128	0.7898	G114	R128	Mollusc	Mollusc	Cleaved	1615.92	1614.92	GGCRQRTTIKGLAVR
Unigene122412_CNS_A_-3_3_392	R128	0.7898	S48	R128	Mollusc	Mollusc	Extended	8839.92	8834.49	SSPFLPPSSHLLTSTPPSYSYNPTPHPSLPLPPPTPSSSHSDVNQNYTERSSQLQLVDITNCVLRRGGCRQRTTIKGLAVR
Unigene122412_CNS_A_-3_3_392	R128	0.7898	S98	R128	Mollusc	Mollusc	Extended	3443.05	3440.9	SSQLQLVDITNCVLRRGGCRQRTTIKGLAVR
Unigene122412_CNS_A_-3_3_392	R47	0.9008	S16	R47	SignalPeptidase	Mollusc	Cleaved	3369	3366.93	SSLLLLLSSSSSLLLLSSSSLLLLLPFSSSFR
Unigene122412_CNS_A_-3_3_392	R97	0.6237	S16	R97	SignalPeptidase	Mollusc	Extended	8765.87	8760.52	SSLLLLLSSSSSLLLLSSSSLLLLLPFSSSFRSSPFLPPSSHLLTSTPPSYSYNPTPHPSLPLPPPTPSSSHSDVNQNYTER
Unigene122412_CNS_A_-3_3_392	R97	0.6237	S48	R97	Mollusc	Mollusc	Cleaved	5414.89	5411.61	SSPFLPPSSHLLTSTPPSYSYNPTPHPSLPLPPPTPSSSHSDVNQNYTER
Unigene121496_CNS_A_-1_1_153	R30	0.9054	E16	R30	SignalPeptidase	Mollusc	Cleaved	1853.28	1852.1	EFISFRISLLLVFIR
Unigene121496_CNS_A_-1_1_153	R36	0.6237	E16	R36	SignalPeptidase	Mollusc	Extended	2585.11	2583.43	EFISFRISLLLVFIRPTHCHR
Unigene121496_CNS_A_-1_1_153	R36	0.6237	P31	R36	Mollusc	Mollusc	Cleaved	749.846	749.344	PTHCHR
Unigene110596_CNS_A_-1_82_201	R31	0.9273	I16	R31	SignalPeptidase	Mollusc	Cleaved	1855.33	1854.04	IKVSAFLSLCFCVRLR
Unigene120522_CNS_A_+3_228_479	K41	0.9997	A16	K41	SignalPeptidase	Mollusc	Extended	2821.26	2819.45	AISCVSFTRSQNTQAIVNCQPPSIKK
Unigene120522_CNS_A_+3_228_479	K41	0.9997	S25	K41	Mollusc	Mollusc	Cleaved	1856.13	1854.97	SQNTQAIVNCQPPSIKK
Unigene120522_CNS_A_+3_228_479	R24	0.6237	A16	R24	SignalPeptidase	Mollusc	Cleaved	983.151	982.496	AISCVSFTR
Unigene133755_CNS_A_+3_3_170	K32	0.9787	V16	K32	SignalPeptidase	Mollusc	Cleaved	1861.22	1860.07	VIFLQSLAAAPRSVFNK
Unigene133755_CNS_A_+3_3_170	K54	0.997	S33	K54	Mollusc	Mollusc	Cleaved	2423.57	2422.19	SQLESSATSSSQLVDERLDDKK
Unigene133755_CNS_A_+3_3_170	K54	0.997	V16	K54	SignalPeptidase	Mollusc	Extended	4266.78	4264.24	VIFLQSLAAAPRSVFNKSQLESSATSSSQLVDERLDDKK
Unigene122738_CNS_A_-2_2_220	R31	0.9515	E16	R31	SignalPeptidase	Mollusc	Cleaved	1865.22	1863.99	EVEFLSIVSLCPYLPR
Unigene121122_CNS_A_+2_53_229	R32	0.9235	T16	R32	SignalPeptidase	Mollusc	Cleaved	1868.29	1867.13	TVTVSALIVIFSVLHLR
Unigene121122_CNS_A_+2_53_229	R50	0.6237	E33	R50	Mollusc	Mollusc	Cleaved	2066.46	2065.05	ENPLFSAAVMLQLINCFR
Unigene121122_CNS_A_+2_53_229	R50	0.6237	T16	R50	SignalPeptidase	Mollusc	Extended	3916.74	3914.17	TVTVSALIVIFSVLHLRENPLFSAAVMLQLINCFR
Unigene118964_CNS_A_+2_122_241	K32	0.997	Q16	K32	SignalPeptidase	Mollusc	Cleaved	1879.14	1878.01	QGSISDNVLLYTLAEKK
Unigene128697_CNS_A_+1_1_180	R30	0.9486	L16	R30	SignalPeptidase	Mollusc	Cleaved	1880.24	1878.97	LLSFAFSSCWFFLRR
Unigene128697_CNS_A_+1_1_180	R55	0.9054	L16	R55	SignalPeptidase	Mollusc	Extended	4612.39	4609.35	LLSFAFSSCWFFLRRQLSISDGILSHFSMSGFLPVDVPFR
Unigene128697_CNS_A_+1_1_180	R55	0.9054	Q31	R55	Mollusc	Mollusc	Cleaved	2750.17	2748.4	QLSISDGILSHFSMSGFLPVDVPFR
Unigene441_CNS_A_-1_967_1233	R49	0.9734	V16	R49	SignalPeptidase	Mollusc	Cleaved	3966.96	3964.17	VCFCALFLYQSLLYLFLTLILVNLCICLEIVGRR
Unigene441_CNS_A_-1_967_1233	R65	0.9935	Q50	R65	Mollusc	Mollusc	Cleaved	1886.29	1884.89	QKCCQKCLCWSTVLSR
Unigene441_CNS_A_-1_967_1233	R65	0.9935	V16	R65	SignalPeptidase	Mollusc	Extended	5835.24	5831.04	VCFCALFLYQSLLYLFLTLILVNLCICLEIVGRRQKCCQKCLCWSTVLSR
Unigene104278_CNS_A_-2_2_118	R33	0.9235	A16	R33	SignalPeptidase	Mollusc	Cleaved	1887.13	1886.01	ASLQVTVGSGSWLQLANR
Unigene120186_CNS_A_-2_2_166	R32	0.9054	L16	R32	SignalPeptidase	Mollusc	Cleaved	1896.3	1895.13	LLLLLLSSISQWTVGPR
Unigene130353_CNS_A_-2_98_202	R32	0.9054	G16	R32	SignalPeptidase	Mollusc	Cleaved	1906.28	1904.86	GPVCCFRCNCVLSVYSR
Unigene108354_CNS_A_-2_11_259	K32	0.9993	A16	K32	SignalPeptidase	Mollusc	Cleaved	1907.17	1905.96	ATMLQVSYSNVYTSSKK
Unigene103239_CNS_A_-2_2_238	R38	0.9972	S16	R38	SignalPeptidase	Mollusc	Cleaved	2917.44	2915.45	SFLCYFFSSFSCVLLYQVRWHKR
Unigene103239_CNS_A_-2_2_238	R54	0.9592	I39	R54	Mollusc	Mollusc	Cleaved	1913.31	1912.02	IPVFSHFCLSIFLHPR
Unigene103239_CNS_A_-2_2_238	R54	0.9592	S16	R54	SignalPeptidase	Mollusc	Extended	4812.74	4809.45	SFLCYFFSSFSCVLLYQVRWHKRIPVFSHFCLSIFLHPR
Unigene103239_CNS_A_-2_2_238	R62	0.9643	I39	R62	Mollusc	Mollusc	Extended	2885.51	2883.58	IPVFSHFCLSIFLHPRIVYPVFPR
Unigene103239_CNS_A_-2_2_238	R62	0.9643	I55	R62	Mollusc	Mollusc	Cleaved	990.214	989.575	IVYPVFPR
Unigene103239_CNS_A_-2_2_238	R62	0.9643	S16	R62	SignalPeptidase	Mollusc	Extended	5784.94	5781.01	SFLCYFFSSFSCVLLYQVRWHKRIPVFSHFCLSIFLHPRIVYPVFPR
Unigene116610_CNS_A_-3_3_230	R31	0.9532	C16	R31	SignalPeptidase	Mollusc	Cleaved	1915.38	1913.88	CCYCFCFLLSVLTFPR
Unigene100144_CNS_A_+3_51_698	K177	0.9056	I61	K177	Mollusc	Mollusc	Extended	13224	13215.6	IRDDKPKDEEGLGINVKSIIVVALIMMLMLFAVHCTWVTSSAYSSPSIVLASYGQGGSRTILDDFREAYYWLRQNTDDKARVMSWWDYGYQIAGMGNRTTLVDNNTWNNSHIALVGK
Unigene100144_CNS_A_+3_51_698	K177	0.9056	K60	K177	Mollusc	Mollusc	Extended	13352.2	13343.7	KIRDDKPKDEEGLGINVKSIIVVALIMMLMLFAVHCTWVTSSAYSSPSIVLASYGQGGSRTILDDFREAYYWLRQNTDDKARVMSWWDYGYQIAGMGNRTTLVDNNTWNNSHIALVGK
Unigene100144_CNS_A_+3_51_698	K177	0.9056	S78	K177	Mollusc	Mollusc	Cleaved	11315.9	11308.6	SIIVVALIMMLMLFAVHCTWVTSSAYSSPSIVLASYGQGGSRTILDDFREAYYWLRQNTDDKARVMSWWDYGYQIAGMGNRTTLVDNNTWNNSHIALVGK
Unigene100144_CNS_A_+3_51_698	K38	0.6266	A16	K38	SignalPeptidase	Mollusc	Cleaved	2628.97	2627.36	AAIAFSKTFEVYLKDDSPKQNQK
Unigene100144_CNS_A_+3_51_698	K59	0.997	A16	K59	SignalPeptidase	Mollusc	Extended	5049.54	5046.54	AAIAFSKTFEVYLKDDSPKQNQKSVDENSDNKNDRLYDKVGNKK
Unigene100144_CNS_A_+3_51_698	K59	0.997	S39	K59	Mollusc	Mollusc	Cleaved	2438.59	2437.19	SVDENSDNKNDRLYDKVGNKK
Unigene100144_CNS_A_+3_51_698	K60	0.9715	A16	K60	SignalPeptidase	Mollusc	Extended	5177.72	5174.63	AAIAFSKTFEVYLKDDSPKQNQKSVDENSDNKNDRLYDKVGNKKK
Unigene100144_CNS_A_+3_51_698	K60	0.9715	K60	K177	Mollusc	Mollusc	Extended	13352.2	13343.7	KIRDDKPKDEEGLGINVKSIIVVALIMMLMLFAVHCTWVTSSAYSSPSIVLASYGQGGSRTILDDFREAYYWLRQNTDDKARVMSWWDYGYQIAGMGNRTTLVDNNTWNNSHIALVGK
Unigene100144_CNS_A_+3_51_698	K60	0.9715	K60	K60	Mollusc	Mollusc	Cleaved	146.19	146.111	K
Unigene100144_CNS_A_+3_51_698	K60	0.9715	K60	K77	Mollusc	Mollusc	Extended	2054.33	2053.12	KIRDDKPKDEEGLGINVK
Unigene100144_CNS_A_+3_51_698	K60	0.9715	S39	K60	Mollusc	Mollusc	Extended	2566.77	2565.28	SVDENSDNKNDRLYDKVGNKKK
Unigene100144_CNS_A_+3_51_698	K77	0.9425	I61	K77	Mollusc	Mollusc	Cleaved	1926.16	1925.03	IRDDKPKDEEGLGINVK
Unigene100144_CNS_A_+3_51_698	K77	0.9425	K60	K77	Mollusc	Mollusc	Extended	2054.33	2053.12	KIRDDKPKDEEGLGINVK
Unigene100144_CNS_A_+3_51_698	K77	0.9425	S39	K77	Mollusc	Mollusc	Extended	4474.91	4472.29	SVDENSDNKNDRLYDKVGNKKKIRDDKPKDEEGLGINVK
Unigene119756_CNS_A_+2_17_226	K31	0.9975	L16	K31	SignalPeptidase	Mollusc	Cleaved	1927.38	1926.1	LLLFALGFLCYRQNKK
Unigene119756_CNS_A_+2_17_226	K37	0.9994	K36	K37	Mollusc	Mollusc	Cleaved	274.364	274.206	KK
Unigene119756_CNS_A_+2_17_226	K37	0.9994	L16	K37	SignalPeptidase	Mollusc	Extended	2711.36	2709.62	LLLFALGFLCYRQNKKSRKRKK
Unigene119756_CNS_A_+2_17_226	K37	0.9994	S32	K37	Mollusc	Mollusc	Extended	801.991	801.535	SRKRKK
Unigene119756_CNS_A_+2_17_226	R35	0.9782	L16	R35	SignalPeptidase	Mollusc	Extended	2455.01	2453.43	LLLFALGFLCYRQNKKSRKR
Unigene119756_CNS_A_+2_17_226	R35	0.9782	S32	R35	Mollusc	Mollusc	Cleaved	545.643	545.345	SRKR
Unigene118753_CNS_A_-3_3_173	R31	0.9999	L16	R31	SignalPeptidase	Mollusc	Cleaved	1929.43	1928.25	LLSLFVLSKLSRRLKR
Unigene118753_CNS_A_-3_3_173	R34	0.7733	L16	R34	SignalPeptidase	Mollusc	Extended	2300.82	2299.44	LLSLFVLSKLSRRLKRQSR
Unigene118753_CNS_A_-3_3_173	R34	0.7733	Q32	R34	Mollusc	Mollusc	Cleaved	389.412	389.207	QSR
Unigene108169_CNS_A_-2_29_349	R32	0.9988	T16	R32	SignalPeptidase	Mollusc	Cleaved	1942.28	1941	TSLMPSSVITCPRHEKR
Unigene113917_CNS_A_-2_2_133	R32	0.9957	S16	R32	SignalPeptidase	Mollusc	Cleaved	1945.22	1943.96	SSCVSKFLAWWSTVSTR
Unigene134990_CNS_A_+3_3_122	R32	0.9587	V16	R32	SignalPeptidase	Mollusc	Cleaved	1946.33	1945.17	VLRVVSGKQVRELLHGR
Unigene32267_CNS_A_+2_107_2185	K176	0.5815	T37	K176	Mollusc	Mollusc	Cleaved	14994.9	14985.7	TLDLVFVIDGSNSIGARTFANAMQTISRAVDVLVIDEANARVGAVLYSADVSRVLELQTDKETFQKTVVGFEYPDESTFTNKGIDKAVEILLSSGRRNSTPITIMLLTDGAASDPEEAYYSALVAQSKGIDMWAIGIGGK
Unigene32267_CNS_A_+2_107_2185	K476	0.798	Q375	K476	Mollusc	Mollusc	Extended	11062.6	11054.5	QCPSGKFWDQTCLKCLDSWKVDCPYDKCRTNSCSSGCPGVDTYPMSGVCGGFWSCSNGRSYPKCCPPCYSYMAGYGCKFGTTCFDKCGPQEDCADGLGVCEK
Unigene32267_CNS_A_+2_107_2185	K476	0.798	S434	K476	Mollusc	Mollusc	Cleaved	4627.29	4623.85	SYPKCCPPCYSYMAGYGCKFGTTCFDKCGPQEDCADGLGVCEK
Unigene32267_CNS_A_+2_107_2185	K511	0.798	I477	K511	Mollusc	Mollusc	Cleaved	3828.28	3825.83	IPIWDNSTEYAVASETLGLQQTTCLHSDFSIVGCK
Unigene32267_CNS_A_+2_107_2185	K511	0.798	Q375	K511	Mollusc	Mollusc	Extended	14872.8	14862.3	QCPSGKFWDQTCLKCLDSWKVDCPYDKCRTNSCSSGCPGVDTYPMSGVCGGFWSCSNGRSYPKCCPPCYSYMAGYGCKFGTTCFDKCGPQEDCADGLGVCEKIPIWDNSTEYAVASETLGLQQTTCLHSDFSIVGCK
Unigene32267_CNS_A_+2_107_2185	K511	0.798	S434	K511	Mollusc	Mollusc	Extended	8437.56	8431.66	SYPKCCPPCYSYMAGYGCKFGTTCFDKCGPQEDCADGLGVCEKIPIWDNSTEYAVASETLGLQQTTCLHSDFSIVGCK
Unigene32267_CNS_A_+2_107_2185	K551	0.8256	C512	K551	Mollusc	Mollusc	Extended	4606.33	4603.09	CDIKLMDIFMQAGQDCQPYHEINSSMECSGRIESMPIKQK
Unigene32267_CNS_A_+2_107_2185	K551	0.8256	I477	K551	Mollusc	Mollusc	Extended	8416.6	8410.9	IPIWDNSTEYAVASETLGLQQTTCLHSDFSIVGCKCDIKLMDIFMQAGQDCQPYHEINSSMECSGRIESMPIKQK
Unigene32267_CNS_A_+2_107_2185	K551	0.8256	I543	K551	Mollusc	Mollusc	Cleaved	1073.32	1072.6	IESMPIKQK
Unigene32267_CNS_A_+2_107_2185	K560	0.9067	C512	K560	Mollusc	Mollusc	Extended	5482.31	5478.54	CDIKLMDIFMQAGQDCQPYHEINSSMECSGRIESMPIKQKSSAGNLAFK
Unigene32267_CNS_A_+2_107_2185	K560	0.9067	I543	K560	Mollusc	Mollusc	Extended	1949.3	1948.05	IESMPIKQKSSAGNLAFK
Unigene32267_CNS_A_+2_107_2185	K560	0.9067	S552	K560	Mollusc	Mollusc	Cleaved	893.996	893.466	SSAGNLAFK
Unigene32267_CNS_A_+2_107_2185	K669	0.5848	I561	K669	Mollusc	Mollusc	Extended	11455	11447.9	IKLSVSKPGLDITSTPETSECDSPAKLRIWADSEGIHASLGDTTRGGVLTTVLIKNATGDLEIAVLLRQGLLTLAVTRDMFQFVSTARAGSNTLCTDCTHSFSVSSASK
Unigene32267_CNS_A_+2_107_2185	K669	0.5848	Q629	K669	Mollusc	Mollusc	Cleaved	4339.88	4337.09	QGLLTLAVTRDMFQFVSTARAGSNTLCTDCTHSFSVSSASK
Unigene32267_CNS_A_+2_107_2185	K669	0.5848	S552	K669	Mollusc	Mollusc	Extended	12331	12323.3	SSAGNLAFKIKLSVSKPGLDITSTPETSECDSPAKLRIWADSEGIHASLGDTTRGGVLTTVLIKNATGDLEIAVLLRQGLLTLAVTRDMFQFVSTARAGSNTLCTDCTHSFSVSSASK
Unigene32267_CNS_A_+2_107_2185	R319	0.6237	V177	R319	Mollusc	Mollusc	Cleaved	14880.1	14871.1	VNMTELDRYATNGSQQTFEIESYQILADRLLNLTRVVCTETGTRPTFVITTTTTTATTTTNSNIDMGSTTEAATTTNRSIGMGSTTEAATTTNNSIDMGSTTDANAATTTTPSTGITTTLDATSSTARPSSTASADTLDPSPR
Unigene32267_CNS_A_+2_107_2185	R36	0.7733	S16	R36	SignalPeptidase	Mollusc	Cleaved	2308.55	2307.12	SFVAVTVQQTTEDPNSVICNR
Unigene32267_CNS_A_+2_107_2185	R374	0.9978	S320	R374	Mollusc	Mollusc	Cleaved	6036.71	6032.88	STQAPSEDDKDSYTELCKNSLTVGGVGYVLYPGDCSKVLQCYYNPNTNKTLVVTR
Unigene32267_CNS_A_+2_107_2185	R433	0.9979	Q375	R433	Mollusc	Mollusc	Cleaved	6453.27	6448.69	QCPSGKFWDQTCLKCLDSWKVDCPYDKCRTNSCSSGCPGVDTYPMSGVCGGFWSCSNGR
Unigene32267_CNS_A_+2_107_2185	R433	0.9979	S320	R433	Mollusc	Mollusc	Extended	12472	12463.6	STQAPSEDDKDSYTELCKNSLTVGGVGYVLYPGDCSKVLQCYYNPNTNKTLVVTRQCPSGKFWDQTCLKCLDSWKVDCPYDKCRTNSCSSGCPGVDTYPMSGVCGGFWSCSNGR
Unigene32267_CNS_A_+2_107_2185	R542	0.6084	C512	R542	Mollusc	Mollusc	Cleaved	3551.03	3548.5	CDIKLMDIFMQAGQDCQPYHEINSSMECSGR
Unigene32267_CNS_A_+2_107_2185	R542	0.6084	I477	R542	Mollusc	Mollusc	Extended	7361.29	7356.31	IPIWDNSTEYAVASETLGLQQTTCLHSDFSIVGCKCDIKLMDIFMQAGQDCQPYHEINSSMECSGR
Unigene32267_CNS_A_+2_107_2185	R542	0.6084	S434	R542	Mollusc	Mollusc	Extended	11970.6	11962.1	SYPKCCPPCYSYMAGYGCKFGTTCFDKCGPQEDCADGLGVCEKIPIWDNSTEYAVASETLGLQQTTCLHSDFSIVGCKCDIKLMDIFMQAGQDCQPYHEINSSMECSGR
Unigene32267_CNS_A_+2_107_2185	R628	0.9935	I543	R628	Mollusc	Mollusc	Extended	9064.42	9058.84	IESMPIKQKSSAGNLAFKIKLSVSKPGLDITSTPETSECDSPAKLRIWADSEGIHASLGDTTRGGVLTTVLIKNATGDLEIAVLLR
Unigene32267_CNS_A_+2_107_2185	R628	0.9935	I561	R628	Mollusc	Mollusc	Cleaved	7133.14	7128.81	IKLSVSKPGLDITSTPETSECDSPAKLRIWADSEGIHASLGDTTRGGVLTTVLIKNATGDLEIAVLLR
Unigene32267_CNS_A_+2_107_2185	R628	0.9935	S552	R628	Mollusc	Mollusc	Extended	8009.12	8004.26	SSAGNLAFKIKLSVSKPGLDITSTPETSECDSPAKLRIWADSEGIHASLGDTTRGGVLTTVLIKNATGDLEIAVLLR
Unigene115589_CNS_A_-2_80_253	R34	0.9587	S16	R34	SignalPeptidase	Mollusc	Cleaved	1950.26	1949.09	SITLVIFTVSVSPSSLSGR
Unigene125351_CNS_A_+1_1_159	R33	0.9827	I16	R33	SignalPeptidase	Mollusc	Cleaved	1964.4	1963.1	ILLLSLSCFLFGNTLPGR
Unigene100383_CNS_A_-3_3_233	K32	0.9937	A16	K32	SignalPeptidase	Mollusc	Cleaved	1965.36	1964.01	ALANYNCLIKCDHVIFK
Unigene100383_CNS_A_-3_3_233	R63	0.9911	A16	R63	SignalPeptidase	Mollusc	Extended	5352.51	5348.89	ALANYNCLIKCDHVIFKGLPQLIYISLGQLDLVRILGVSFICFAVCPR
Unigene100383_CNS_A_-3_3_233	R63	0.9911	G33	R63	Mollusc	Mollusc	Cleaved	3405.16	3402.9	GLPQLIYISLGQLDLVRILGVSFICFAVCPR
Unigene108274_CNS_A_+1_1_210	R32	0.9956	I16	R32	SignalPeptidase	Mollusc	Cleaved	1970.52	1969.25	IFISKIWLILLVVVTGR
Unigene124871_CNS_A_-2_2_139	R32	0.9911	L16	R32	SignalPeptidase	Mollusc	Cleaved	1973.48	1972.24	LLRPFLLSLLPSLVHVR
Unigene114891_CNS_A_+1_121_264	R33	0.9751	L16	R33	SignalPeptidase	Mollusc	Cleaved	1978.32	1977.1	LISWFIVAISLSLSESGR
Unigene103349_CNS_A_+1_88_213	K33	0.9999	L16	K33	SignalPeptidase	Mollusc	Cleaved	1981.38	1980.09	LAWLVCSIPAVHTIDSKK
Unigene122926_CNS_A_+1_1_258	K84	0.9999	I68	K84	Mollusc	Mollusc	Cleaved	1981.52	1980.26	IKKNNVRKGPKMKALKK
Unigene122926_CNS_A_+1_1_258	K84	0.9999	R16	K84	SignalPeptidase	Mollusc	Extended	7495.17	7490.29	RQSSVSFVKLIMSCWFGLTAVTAVAILVILIAPTDCETAKVPKTVAAQPAKRIKKNNVRKGPKMKALKK
Unigene122926_CNS_A_+1_1_258	R67	0.9988	R16	R67	SignalPeptidase	Mollusc	Cleaved	5531.66	5528.05	RQSSVSFVKLIMSCWFGLTAVTAVAILVILIAPTDCETAKVPKTVAAQPAKR
Unigene113602_CNS_A_-3_3_374	R113	0.9532	S16	R113	SignalPeptidase	Mollusc	Extended	10419.6	10413.4	SDRRWSSPTPSNEKPVAASTVSSKNEFEGQVLTGLLATLAVVRNQTLPGPSPSTTGRTLRSLSSPSDPNALDIPLLPPRSNPSSPTRFISSSQVHINR
Unigene113602_CNS_A_-3_3_374	R113	0.9532	S76	R113	Mollusc	Mollusc	Extended	4085.55	4083.12	SLSSPSDPNALDIPLLPPRSNPSSPTRFISSSQVHINR
Unigene113602_CNS_A_-3_3_374	R113	0.9532	S95	R113	Mollusc	Mollusc	Cleaved	2114.31	2113.07	SNPSSPTRFISSSQVHINR
Unigene113602_CNS_A_-3_3_374	R75	0.6237	S16	R75	SignalPeptidase	Mollusc	Cleaved	6352.09	6348.33	SDRRWSSPTPSNEKPVAASTVSSKNEFEGQVLTGLLATLAVVRNQTLPGPSPSTTGRTLR
Unigene113602_CNS_A_-3_3_374	R94	0.9929	S16	R94	SignalPeptidase	Mollusc	Extended	8323.33	8318.37	SDRRWSSPTPSNEKPVAASTVSSKNEFEGQVLTGLLATLAVVRNQTLPGPSPSTTGRTLRSLSSPSDPNALDIPLLPPR
Unigene113602_CNS_A_-3_3_374	R94	0.9929	S76	R94	Mollusc	Mollusc	Cleaved	1989.26	1988.06	SLSSPSDPNALDIPLLPPR
Unigene107338_CNS_A_-3_36_224	K31	0.9895	I16	K31	SignalPeptidase	Mollusc	Cleaved	1989.3	1987.93	ICEAHISRNYMYVDFK
Unigene132944_CNS_A_+2_2_169	R34	0.6362	V16	R34	SignalPeptidase	Mollusc	Cleaved	2306.83	2305.18	VLTCLLTWQCFLHELSMIR
Unigene132944_CNS_A_+2_2_169	R51	0.9997	H35	R51	Mollusc	Mollusc	Cleaved	1990.25	1989.07	HEPTERLSPVEIAIDKR
Unigene132944_CNS_A_+2_2_169	R51	0.9997	V16	R51	SignalPeptidase	Mollusc	Extended	4279.06	4276.24	VLTCLLTWQCFLHELSMIRHEPTERLSPVEIAIDKR
Unigene107603_CNS_A_+3_3_281	K44	0.6302	G16	K44	SignalPeptidase	Mollusc	Extended	3161.76	3159.73	GTLWLMWSVQSGLSVLGRTLPGPHVLLDK
Unigene107603_CNS_A_+3_3_281	K44	0.6302	T34	K44	Mollusc	Mollusc	Cleaved	1189.42	1188.69	TLPGPHVLLDK
Unigene107603_CNS_A_+3_3_281	R33	0.9999	G16	R33	SignalPeptidase	Mollusc	Cleaved	1990.35	1989.06	GTLWLMWSVQSGLSVLGR
Unigene102203_CNS_A_-2_2_115	R32	0.9059	T16	R32	SignalPeptidase	Mollusc	Cleaved	1994.28	1993.09	TYPQQLEIALSRPKGHR
Unigene49076_CNS_A_-2_2_238	K31	0.9994	F16	K31	SignalPeptidase	Mollusc	Cleaved	1998.26	1996.87	FHYCYMSQSFSHVSFK
Unigene49076_CNS_A_-2_2_238	R70	0.9054	F16	R70	SignalPeptidase	Mollusc	Extended	6356.7	6352.38	FHYCYMSQSFSHVSFKSIIFVITTFVLSFVFVSLSLLICLAAFLMRLISTDVILR
Unigene49076_CNS_A_-2_2_238	R70	0.9054	S32	R70	Mollusc	Mollusc	Cleaved	4376.45	4373.53	SIIFVITTFVLSFVFVSLSLLICLAAFLMRLISTDVILR
Unigene8673_CNS_A_-2_137_1921	K209	0.997	Q98	K209	Mollusc	Mollusc	Cleaved	12315	12307.1	QGDPVKTSQGLSHPGICEPITSATCQQKSVIWGQYNTQKQWLEQVCKTEGFQCPALNESDVRNITIRLPPGTKIPAQETTYECQIFDLAALGVSDGQPFHMVAVTPLIDNKK
Unigene8673_CNS_A_-2_137_1921	K209	0.997	S84	K209	Mollusc	Mollusc	Extended	13844.6	13835.8	SNGVELGDPNCEWKQGDPVKTSQGLSHPGICEPITSATCQQKSVIWGQYNTQKQWLEQVCKTEGFQCPALNESDVRNITIRLPPGTKIPAQETTYECQIFDLAALGVSDGQPFHMVAVTPLIDNKK
Unigene8673_CNS_A_-2_137_1921	K303	0.7682	V210	K303	Mollusc	Mollusc	Cleaved	10268.8	10261.9	VLHHMVLSGCQGDVTPTSEPFECGMLASNKCMQFLHVWTVGLDGECYHPQSGVKIGMGGYKFVAIQLHWNNPGSQADLTDGSGMVVHFTPHLRK
Unigene8673_CNS_A_-2_137_1921	K359	0.5848	Q322	K359	Mollusc	Mollusc	Cleaved	4132.68	4129.92	QEAVVVHSTCASGCTQSNMVGPINVTFAWNHMHYAGRK
Unigene8673_CNS_A_-2_137_1921	K359	0.5848	Y304	K359	Mollusc	Mollusc	Extended	6113.98	6109.91	YNAGVMLIGSNSFYLPPRQEAVVVHSTCASGCTQSNMVGPINVTFAWNHMHYAGRK
Unigene8673_CNS_A_-2_137_1921	K36	0.6588	R16	K36	SignalPeptidase	Mollusc	Cleaved	2343.66	2342.13	RSHASYQKMIPNGENVPSPCK
Unigene8673_CNS_A_-2_137_1921	K461	0.8537	M360	K461	Mollusc	Mollusc	Cleaved	11416.7	11409.3	MTIAVSRNGLFLRNLTNDQAYSYDNPEVNLYPDPVVLMPGDELAVTCQYNTMDRNRTIFYGEATSDEMCYGFLTFYPLENNTQAFCTDDLGISTCNAASLGK
Unigene8673_CNS_A_-2_137_1921	K553	0.7968	C462	K553	Mollusc	Mollusc	Cleaved	10652.2	10645	CQNPHFFLMNLVNSTLYKEVTRNCQNFFPCLAECVETLVKYFKTEPCMQGNVWDYNQMYLSAHNDTRNQRFLGAIASCKEEVYLALNPASGK
Unigene8673_CNS_A_-2_137_1921	K97	0.8433	R16	K97	SignalPeptidase	Mollusc	Extended	8773.6	8768.06	RSHASYQKMIPNGENVPSPCKSGELWPGVGHFLDAGTGARNPFGVDFAAAGHTWTKDLCQKDSDGDGRSNGVELGDPNCEWK
Unigene8673_CNS_A_-2_137_1921	K97	0.8433	S37	K97	Mollusc	Mollusc	Extended	6447.95	6443.95	SGELWPGVGHFLDAGTGARNPFGVDFAAAGHTWTKDLCQKDSDGDGRSNGVELGDPNCEWK
Unigene8673_CNS_A_-2_137_1921	K97	0.8433	S84	K97	Mollusc	Mollusc	Cleaved	1547.66	1546.68	SNGVELGDPNCEWK
Unigene8673_CNS_A_-2_137_1921	R321	0.989	V210	R321	Mollusc	Mollusc	Extended	12250.1	12241.9	VLHHMVLSGCQGDVTPTSEPFECGMLASNKCMQFLHVWTVGLDGECYHPQSGVKIGMGGYKFVAIQLHWNNPGSQADLTDGSGMVVHFTPHLRKYNAGVMLIGSNSFYLPPR
Unigene8673_CNS_A_-2_137_1921	R321	0.989	Y304	R321	Mollusc	Mollusc	Cleaved	1999.32	1998.01	YNAGVMLIGSNSFYLPPR
Unigene8673_CNS_A_-2_137_1921	R83	0.9751	R16	R83	SignalPeptidase	Mollusc	Extended	7243.95	7239.4	RSHASYQKMIPNGENVPSPCKSGELWPGVGHFLDAGTGARNPFGVDFAAAGHTWTKDLCQKDSDGDGR
Unigene8673_CNS_A_-2_137_1921	R83	0.9751	S37	R83	Mollusc	Mollusc	Cleaved	4918.31	4915.28	SGELWPGVGHFLDAGTGARNPFGVDFAAAGHTWTKDLCQKDSDGDGR
Unigene103355_CNS_A_-2_242_445	R32	0.9929	S16	R32	SignalPeptidase	Mollusc	Cleaved	2001.41	2000.09	SFLMLIELSGIFSLQFR
Unigene103577_CNS_A_+2_29_235	K52	0.997	Q16	K52	SignalPeptidase	Mollusc	Cleaved	4371.1	4368.27	QSTRFPLFCSKHVLKLNQTAQFTNSLWGIFECLQQKK
Unigene103577_CNS_A_+2_29_235	K53	0.9988	K53	I69	Mollusc	SequenceEnd	Extended	2009.36	2008.08	KHHGENLPNKHMKLVNI
Unigene103577_CNS_A_+2_29_235	K53	0.9988	K53	K53	Mollusc	Mollusc	Cleaved	146.19	146.111	K
Unigene103577_CNS_A_+2_29_235	K53	0.9988	Q16	K53	SignalPeptidase	Mollusc	Extended	4499.28	4496.37	QSTRFPLFCSKHVLKLNQTAQFTNSLWGIFECLQQKKK
Unigene100481_CNS_A_+3_3_614	K137	0.798	H65	K137	Mollusc	Mollusc	Extended	8209.25	8204.29	HLPHCLNLWLQIFSSLSAKRKIKRRTPNKNEIHSSSSSGSLYSNGNINRNGESKDIKDKVSGVDDNEKAVFLK
Unigene100481_CNS_A_+3_3_614	K137	0.798	K85	K137	Mollusc	Mollusc	Extended	5863.46	5860.03	KIKRRTPNKNEIHSSSSSGSLYSNGNINRNGESKDIKDKVSGVDDNEKAVFLK
Unigene100481_CNS_A_+3_3_614	K137	0.798	R89	K137	Mollusc	Mollusc	Cleaved	5337.76	5334.65	RTPNKNEIHSSSSSGSLYSNGNINRNGESKDIKDKVSGVDDNEKAVFLK
Unigene100481_CNS_A_+3_3_614	K33	0.997	F16	K33	SignalPeptidase	Mollusc	Cleaved	2012.46	2011.04	FVVSFCVVTFAYASICKK
Unigene100481_CNS_A_+3_3_614	R60	0.9988	F16	R60	SignalPeptidase	Mollusc	Extended	5253.3	5249.94	FVVSFCVVTFAYASICKKISQKIKLKQRLIENKGLHLLTEQDQKR
Unigene100481_CNS_A_+3_3_614	R60	0.9988	I34	R60	Mollusc	Mollusc	Cleaved	3258.86	3256.91	ISQKIKLKQRLIENKGLHLLTEQDQKR
Unigene100481_CNS_A_+3_3_614	R64	0.6362	F16	R64	SignalPeptidase	Mollusc	Extended	5780.88	5777.22	FVVSFCVVTFAYASICKKISQKIKLKQRLIENKGLHLLTEQDQKRKENR
Unigene100481_CNS_A_+3_3_614	R64	0.6362	I34	R64	Mollusc	Mollusc	Extended	3786.44	3784.2	ISQKIKLKQRLIENKGLHLLTEQDQKRKENR
Unigene100481_CNS_A_+3_3_614	R64	0.6362	K61	R64	Mollusc	Mollusc	Cleaved	545.597	545.297	KENR
Unigene100481_CNS_A_+3_3_614	R84	0.9995	H65	R84	Mollusc	Mollusc	Cleaved	2363.81	2362.28	HLPHCLNLWLQIFSSLSAKR
Unigene100481_CNS_A_+3_3_614	R84	0.9995	I34	R84	Mollusc	Mollusc	Extended	6132.23	6128.46	ISQKIKLKQRLIENKGLHLLTEQDQKRKENRHLPHCLNLWLQIFSSLSAKR
Unigene100481_CNS_A_+3_3_614	R84	0.9995	K61	R84	Mollusc	Mollusc	Extended	2891.39	2889.56	KENRHLPHCLNLWLQIFSSLSAKR
Unigene100481_CNS_A_+3_3_614	R88	0.999	H65	R88	Mollusc	Mollusc	Extended	2889.5	2887.65	HLPHCLNLWLQIFSSLSAKRKIKR
Unigene100481_CNS_A_+3_3_614	R88	0.999	K61	R88	Mollusc	Mollusc	Extended	3417.09	3414.94	KENRHLPHCLNLWLQIFSSLSAKRKIKR
Unigene100481_CNS_A_+3_3_614	R88	0.999	K85	R88	Mollusc	Mollusc	Cleaved	543.711	543.391	KIKR
Unigene118515_CNS_A_-2_2_229	R35	0.9054	H16	R35	SignalPeptidase	Mollusc	Cleaved	2241.76	2240.2	HITGLCQRLCLSLVVDVCLR
Unigene118515_CNS_A_-2_2_229	R51	0.9054	H16	R51	SignalPeptidase	Mollusc	Extended	4239.12	4236.17	HITGLCQRLCLSLVVDVCLRIYSRCYYYLCLSVNVR
Unigene118515_CNS_A_-2_2_229	R51	0.9054	I36	R51	Mollusc	Mollusc	Cleaved	2015.38	2013.99	IYSRCYYYLCLSVNVR
Unigene60155_CNS_A_-1_1_267	K33	0.9674	F16	K33	SignalPeptidase	Mollusc	Cleaved	2019.5	2018.19	FLDLPLGLFTFVLPVVTK
Unigene60155_CNS_A_-1_1_267	K80	0.5687	F16	K80	SignalPeptidase	Mollusc	Extended	7739.33	7734.09	FLDLPLGLFTFVLPVVTKSFLLITHPKNIYCLHLISFHPDLFLNELVNCCFFFMRPWYSLHLPQK
Unigene60155_CNS_A_-1_1_267	K80	0.5687	S34	K80	Mollusc	Mollusc	Cleaved	5737.85	5733.92	SFLLITHPKNIYCLHLISFHPDLFLNELVNCCFFFMRPWYSLHLPQK
Unigene112607_CNS_A_+3_93_299	R32	0.9997	C16	R32	SignalPeptidase	Mollusc	Cleaved	2025.42	2024.05	CSLRNVLGSYICYHLKR
Unigene102431_CNS_A_-2_2_211	R33	0.9054	S16	R33	SignalPeptidase	Mollusc	Cleaved	2036.35	2034.96	SFILFMWSCSSASDVSIR
Unigene102431_CNS_A_-2_2_211	R59	0.9592	A34	R59	Mollusc	Mollusc	Cleaved	3141.51	3139.55	AWSSTIIICRPDFTHEWVDRHSLSQR
Unigene102431_CNS_A_-2_2_211	R59	0.9592	S16	R59	SignalPeptidase	Mollusc	Extended	5159.85	5156.49	SFILFMWSCSSASDVSIRAWSSTIIICRPDFTHEWVDRHSLSQR
Unigene100693_CNS_A_+3_12_344	K33	0.9992	I16	K33	SignalPeptidase	Mollusc	Cleaved	2039.32	2038.08	ILSVFFPADIRESSDSKK
Unigene100693_CNS_A_+3_12_344	K40	0.9715	I16	K40	SignalPeptidase	Mollusc	Extended	2796.13	2794.46	ILSVFFPADIRESSDSKKQGDEAKK
Unigene100693_CNS_A_+3_12_344	K40	0.9715	Q34	K40	Mollusc	Mollusc	Cleaved	774.83	774.392	QGDEAKK
Unigene100693_CNS_A_+3_12_344	K41	0.997	I16	K41	SignalPeptidase	Mollusc	Extended	2924.3	2922.55	ILSVFFPADIRESSDSKKQGDEAKKK
Unigene100693_CNS_A_+3_12_344	K41	0.997	K41	H111	Mollusc	SequenceEnd	Extended	7853.98	7849.06	KDGTKGDLAEFPHRRRNIALAILFVLAAMTGFAFAHGLVQITISDDDSSMTVKQSIASRSEVKDMRSQKHH
Unigene100693_CNS_A_+3_12_344	K41	0.997	K41	K41	Mollusc	Mollusc	Cleaved	146.19	146.111	K
Unigene100693_CNS_A_+3_12_344	K41	0.997	K41	R99	Mollusc	Mollusc	Extended	6390.34	6386.35	KDGTKGDLAEFPHRRRNIALAILFVLAAMTGFAFAHGLVQITISDDDSSMTVKQSIASR
Unigene100693_CNS_A_+3_12_344	K41	0.997	Q34	K41	Mollusc	Mollusc	Extended	903.004	902.487	QGDEAKKK
Unigene100693_CNS_A_+3_12_344	R99	0.6237	D42	R99	Mollusc	Mollusc	Cleaved	6262.17	6258.25	DGTKGDLAEFPHRRRNIALAILFVLAAMTGFAFAHGLVQITISDDDSSMTVKQSIASR
Unigene100693_CNS_A_+3_12_344	R99	0.6237	K41	R99	Mollusc	Mollusc	Extended	6390.34	6386.35	KDGTKGDLAEFPHRRRNIALAILFVLAAMTGFAFAHGLVQITISDDDSSMTVKQSIASR
Unigene100693_CNS_A_+3_12_344	R99	0.6237	Q34	R99	Mollusc	Mollusc	Extended	7147.16	7142.72	QGDEAKKKDGTKGDLAEFPHRRRNIALAILFVLAAMTGFAFAHGLVQITISDDDSSMTVKQSIASR
Unigene127544_CNS_A_+1_1_288	K57	0.8433	Y16	K57	SignalPeptidase	Mollusc	Cleaved	4674.56	4671.06	YYCVEMLVCFYVGAFIALFRCATNCAVGYHCEGVFCCASAFK
Unigene127544_CNS_A_+1_1_288	R69	0.7733	Q58	R69	Mollusc	Mollusc	Cleaved	1370.57	1369.74	QPAGVELWTITR
Unigene127544_CNS_A_+1_1_288	R69	0.7733	Y16	R69	SignalPeptidase	Mollusc	Extended	6027.11	6022.78	YYCVEMLVCFYVGAFIALFRCATNCAVGYHCEGVFCCASAFKQPAGVELWTITR
Unigene127544_CNS_A_+1_1_288	R86	1	Q58	R86	Mollusc	Mollusc	Extended	3399.18	3396.88	QPAGVELWTITRVCHLVVCLSLIYMRIKR
Unigene127544_CNS_A_+1_1_288	R86	1	V70	R86	Mollusc	Mollusc	Cleaved	2046.63	2045.15	VCHLVVCLSLIYMRIKR
Unigene127544_CNS_A_+1_1_288	R86	1	Y16	R86	SignalPeptidase	Mollusc	Extended	8055.72	8049.92	YYCVEMLVCFYVGAFIALFRCATNCAVGYHCEGVFCCASAFKQPAGVELWTITRVCHLVVCLSLIYMRIKR
Unigene127544_CNS_A_+1_1_288	R94	0.9279	Q58	R94	Mollusc	Mollusc	Extended	4294.17	4291.35	QPAGVELWTITRVCHLVVCLSLIYMRIKRQTPRQAGR
Unigene127544_CNS_A_+1_1_288	R94	0.9279	Q87	R94	Mollusc	Mollusc	Cleaved	913.005	912.494	QTPRQAGR
Unigene127544_CNS_A_+1_1_288	R94	0.9279	V70	R94	Mollusc	Mollusc	Extended	2941.61	2939.63	VCHLVVCLSLIYMRIKRQTPRQAGR
Unigene115320_CNS_A_-1_10_246	R32	0.9957	L16	R32	SignalPeptidase	Mollusc	Cleaved	2049.57	2048.08	LVCVFVCFFLWLYVAAR
Unigene121176_CNS_A_+3_81_242	R34	0.9054	S16	R34	SignalPeptidase	Mollusc	Cleaved	2053.4	2052.08	SLFLPLSVCDINVSGVSFR
Unigene134651_CNS_A_-1_1_141	R32	0.9047	Y16	R32	SignalPeptidase	Mollusc	Cleaved	2053.43	2052.11	YDWILVFLTLIFPAEGR
Unigene129456_CNS_A_-2_2_199	K45	0.6661	A16	K45	SignalPeptidase	Mollusc	Extended	3299.71	3297.51	AYCSPQATSGTNQGWAVCGRHPHHELFLCK
Unigene129456_CNS_A_-2_2_199	K45	0.6661	H36	K45	Mollusc	Mollusc	Cleaved	1260.48	1259.63	HPHHELFLCK
Unigene129456_CNS_A_-2_2_199	R35	0.9956	A16	R35	SignalPeptidase	Mollusc	Cleaved	2057.24	2055.89	AYCSPQATSGTNQGWAVCGR
Unigene129456_CNS_A_-2_2_199	R55	0.8802	A16	R55	SignalPeptidase	Mollusc	Extended	4450.11	4447.14	AYCSPQATSGTNQGWAVCGRHPHHELFLCKPLCPENKLVR
Unigene129456_CNS_A_-2_2_199	R55	0.8802	H36	R55	Mollusc	Mollusc	Extended	2410.88	2409.26	HPHHELFLCKPLCPENKLVR
Unigene129456_CNS_A_-2_2_199	R55	0.8802	P46	R55	Mollusc	Mollusc	Cleaved	1168.42	1167.65	PLCPENKLVR
Unigene113726_CNS_A_+3_3_236	K34	0.9056	G16	K34	SignalPeptidase	Mollusc	Extended	2057.6	2056.33	GLEIKALHVRVKGLLLIGK
Unigene113726_CNS_A_+3_3_236	K34	0.9056	V26	K34	Mollusc	Mollusc	Cleaved	940.238	939.653	VKGLLLIGK
Unigene113726_CNS_A_+3_3_236	R25	0.7067	G16	R25	SignalPeptidase	Mollusc	Cleaved	1135.38	1134.69	GLEIKALHVR
Unigene113726_CNS_A_+3_3_236	R56	0.9935	G16	R56	SignalPeptidase	Mollusc	Extended	4308.22	4305.57	GLEIKALHVRVKGLLLIGKGSIVSVVNTSLFLFASASVLTR
Unigene113726_CNS_A_+3_3_236	R56	0.9935	G35	R56	Mollusc	Mollusc	Cleaved	2268.64	2267.26	GSIVSVVNTSLFLFASASVLTR
Unigene113726_CNS_A_+3_3_236	R56	0.9935	V26	R56	Mollusc	Mollusc	Extended	3190.86	3188.9	VKGLLLIGKGSIVSVVNTSLFLFASASVLTR
Unigene108881_CNS_A_-2_2_136	K32	0.9536	V16	K32	SignalPeptidase	Mollusc	Cleaved	2059.61	2058.01	VCMMRCNVNMYILNVKK
Unigene129129_CNS_A_-1_1_177	R32	0.9757	F16	R32	SignalPeptidase	Mollusc	Cleaved	2064.72	2063.34	FLLALFFIFLLLLVLLR
Unigene128524_CNS_A_+1_1_213	K21	0.9192	Y16	K21	SignalPeptidase	Mollusc	Cleaved	825.022	824.496	YIFVRK
Unigene128524_CNS_A_+1_1_213	R49	0.805	V22	R49	Mollusc	Mollusc	Cleaved	3391.09	3388.71	VYNNVQLVCVCETHRPTTMLLCVWLLWR
Unigene128524_CNS_A_+1_1_213	R49	0.805	Y16	R49	SignalPeptidase	Mollusc	Extended	4198.1	4195.19	YIFVRKVYNNVQLVCVCETHRPTTMLLCVWLLWR
Unigene128524_CNS_A_+1_1_213	R67	0.9652	C50	R67	Mollusc	Mollusc	Cleaved	2067.3	2065.99	CDLAHVFSSVNTDFIDKR
Unigene128524_CNS_A_+1_1_213	R67	0.9652	V22	R67	Mollusc	Mollusc	Extended	5440.38	5436.69	VYNNVQLVCVCETHRPTTMLLCVWLLWRCDLAHVFSSVNTDFIDKR
Unigene128524_CNS_A_+1_1_213	R67	0.9652	Y16	R67	SignalPeptidase	Mollusc	Extended	6247.38	6243.17	YIFVRKVYNNVQLVCVCETHRPTTMLLCVWLLWRCDLAHVFSSVNTDFIDKR
Unigene101822_CNS_A_+2_2_160	R33	0.9054	L16	R33	SignalPeptidase	Mollusc	Cleaved	2073.38	2072.11	LLIVNAVLQYTGFDVDHR
Unigene96358_CNS_A_-1_1_180	K33	0.9787	T16	K33	SignalPeptidase	Mollusc	Cleaved	2074.49	2073.2	TLILGAPKIYWRTLVSDK
Unigene128053_CNS_A_+1_1_198	R39	0.6035	L16	R39	SignalPeptidase	Mollusc	Cleaved	2614.09	2612.45	LSRLLFPYFGAVLFLASAVSASQR
Unigene128053_CNS_A_+1_1_198	R56	0.9288	H40	R56	Mollusc	Mollusc	Cleaved	2083.29	2082.03	HHAFVKTFQIEDTQEPR
Unigene128053_CNS_A_+1_1_198	R56	0.9288	L16	R56	SignalPeptidase	Mollusc	Extended	4679.36	4676.47	LSRLLFPYFGAVLFLASAVSASQRHHAFVKTFQIEDTQEPR
Unigene101156_CNS_A_+1_1_156	K35	0.9894	T16	K35	SignalPeptidase	Mollusc	Cleaved	2095.56	2094.26	TAVKVIGFVNVLHLISVTGK
Unigene107038_CNS_A_+3_3_179	R32	0.9054	M16	R32	SignalPeptidase	Mollusc	Cleaved	2095.65	2094.14	MCIILWMFSLVRLVQSR
Unigene107038_CNS_A_+3_3_179	R39	0.9751	M16	R39	SignalPeptidase	Mollusc	Extended	2883.59	2881.55	MCIILWMFSLVRLVQSRVTMRSGR
Unigene107038_CNS_A_+3_3_179	R39	0.9751	V33	R39	Mollusc	Mollusc	Cleaved	805.951	805.428	VTMRSGR
Unigene105466_CNS_A_-2_134_250	R32	0.9999	L16	R32	SignalPeptidase	Mollusc	Cleaved	2098.52	2097.15	LFILHFFLLFFSPVDSR
Unigene114188_CNS_A_+1_79_201	R33	0.9054	F16	R33	SignalPeptidase	Mollusc	Cleaved	2103.43	2102.05	FFLSCISFTWQNVAVNAR
Unigene124279_CNS_A_-1_1_186	R28	0.6237	L16	R28	SignalPeptidase	Mollusc	Cleaved	1436.67	1435.82	LALSLSRSFSISR
Unigene124279_CNS_A_-1_1_186	R34	0.9576	L16	R34	SignalPeptidase	Mollusc	Extended	2104.4	2103.16	LALSLSRSFSISRSHSLSR
Unigene124279_CNS_A_-1_1_186	R34	0.9576	S29	R34	Mollusc	Mollusc	Cleaved	685.739	685.356	SHSLSR
Unigene112484_CNS_A_-3_198_350	K47	0.9999	S16	K47	SignalPeptidase	Mollusc	Extended	3720.52	3718	SKNITHICHFSWRVIMVASAILLCHGHYLLKK
Unigene112484_CNS_A_-3_198_350	K47	0.9999	V29	K47	Mollusc	Mollusc	Cleaved	2109.66	2108.21	VIMVASAILLCHGHYLLKK
Unigene112484_CNS_A_-3_198_350	K48	0.9996	K48	K48	Mollusc	Mollusc	Cleaved	146.19	146.111	K
Unigene112484_CNS_A_-3_198_350	K48	0.9996	K48	K49	Mollusc	Mollusc	Extended	274.364	274.206	KK
Unigene112484_CNS_A_-3_198_350	K48	0.9996	K48	L51	Mollusc	SequenceEnd	Extended	488.629	488.337	KKTL
Unigene112484_CNS_A_-3_198_350	K48	0.9996	S16	K48	SignalPeptidase	Mollusc	Extended	3848.69	3846.09	SKNITHICHFSWRVIMVASAILLCHGHYLLKKK
Unigene112484_CNS_A_-3_198_350	K48	0.9996	V29	K48	Mollusc	Mollusc	Extended	2237.84	2236.3	VIMVASAILLCHGHYLLKKK
Unigene112484_CNS_A_-3_198_350	K49	0.997	K48	K49	Mollusc	Mollusc	Extended	274.364	274.206	KK
Unigene112484_CNS_A_-3_198_350	K49	0.997	K49	K49	Mollusc	Mollusc	Cleaved	146.19	146.111	K
Unigene112484_CNS_A_-3_198_350	K49	0.997	K49	L51	Mollusc	SequenceEnd	Extended	360.455	360.242	KTL
Unigene112484_CNS_A_-3_198_350	K49	0.997	V29	K49	Mollusc	Mollusc	Extended	2366.01	2364.4	VIMVASAILLCHGHYLLKKKK
Unigene112484_CNS_A_-3_198_350	R28	0.789	S16	R28	SignalPeptidase	Mollusc	Cleaved	1628.87	1627.81	SKNITHICHFSWR
Unigene96881_CNS_A_-3_3_119	R33	0.9196	F16	R33	SignalPeptidase	Mollusc	Cleaved	2114.6	2113.11	FFLLAFSLGFLVCQLCHR
Unigene110789_CNS_A_-2_2_205	K46	0.798	C16	K46	SignalPeptidase	Mollusc	Cleaved	3357.85	3355.7	CATTASTNLETGIGIFRYRNLPTEVECVGLK
Unigene110789_CNS_A_-2_2_205	K65	0.9996	A47	K65	Mollusc	Mollusc	Cleaved	2122.38	2121.06	AQYHSSAVSMQNTVTLEKK
Unigene110789_CNS_A_-2_2_205	K65	0.9996	C16	K65	SignalPeptidase	Mollusc	Extended	5462.21	5458.74	CATTASTNLETGIGIFRYRNLPTEVECVGLKAQYHSSAVSMQNTVTLEKK
Unigene55166_CNS_A_+1_64_270	R36	0.9981	G16	R36	SignalPeptidase	Mollusc	Cleaved	2123.37	2122.06	GEGGPRAETVAGCETLGLLHR
Unigene55166_CNS_A_+1_64_270	R49	0.805	G16	R49	SignalPeptidase	Mollusc	Extended	3627.26	3624.99	GEGGPRAETVAGCETLGLLHRSTSFVIFLLLLLR
Unigene55166_CNS_A_+1_64_270	R49	0.805	S37	R49	Mollusc	Mollusc	Cleaved	1521.91	1520.94	STSFVIFLLLLLR
Unigene120885_CNS_A_+1_43_291	R34	0.9999	K16	R34	SignalPeptidase	Mollusc	Cleaved	2123.42	2122.11	KLKDHIKQHGTGCTSDAKR
Unigene121938_CNS_A_+1_1_186	R33	0.9625	L16	R33	SignalPeptidase	Mollusc	Cleaved	2124.57	2123.13	LCSVFPWVYFVDLPLLGR
Unigene119820_CNS_A_-2_2_280	K30	0.8329	S16	K30	SignalPeptidase	Mollusc	Cleaved	1708.14	1706.98	SYKGSGLLLLVLMWK
Unigene119820_CNS_A_-2_2_280	K70	0.95	P31	K70	Mollusc	Mollusc	Cleaved	4304.74	4302.17	PLPHEAAGARELSYHIEITSKNGFNDTQTTADAHAIVLSK
Unigene119820_CNS_A_-2_2_280	K70	0.95	S16	K70	SignalPeptidase	Mollusc	Extended	5994.86	5991.14	SYKGSGLLLLVLMWKPLPHEAAGARELSYHIEITSKNGFNDTQTTADAHAIVLSK
Unigene119820_CNS_A_-2_2_280	R89	0.994	D71	R89	Mollusc	Mollusc	Cleaved	2125.46	2124.15	DFPAGPINVKLWSQNILGR
Unigene119820_CNS_A_-2_2_280	R89	0.994	P31	R89	Mollusc	Mollusc	Extended	6412.19	6408.31	PLPHEAAGARELSYHIEITSKNGFNDTQTTADAHAIVLSKDFPAGPINVKLWSQNILGR
Unigene119820_CNS_A_-2_2_280	R89	0.994	S16	R89	SignalPeptidase	Mollusc	Extended	8102.31	8097.28	SYKGSGLLLLVLMWKPLPHEAAGARELSYHIEITSKNGFNDTQTTADAHAIVLSKDFPAGPINVKLWSQNILGR
Unigene64988_CNS_A_-2_2_187	R33	0.9347	H16	R33	SignalPeptidase	Mollusc	Cleaved	2132.64	2131.25	HTIRLLLVPLLCHTYLAR
Unigene136631_CNS_A_+1_1_210	R21	1	H16	R21	SignalPeptidase	Mollusc	Cleaved	712.869	712.385	HGLCKR
Unigene136631_CNS_A_+1_1_210	R39	0.9196	H16	R39	SignalPeptidase	Mollusc	Extended	2830.37	2828.51	HGLCKRQAEVDFHITLLVCQLIHR
Unigene136631_CNS_A_+1_1_210	R39	0.9196	Q22	R39	Mollusc	Mollusc	Cleaved	2135.51	2134.14	QAEVDFHITLLVCQLIHR
Unigene136631_CNS_A_+1_1_210	R59	0.735	H16	R59	SignalPeptidase	Mollusc	Extended	5147.06	5143.76	HGLCKRQAEVDFHITLLVCQLIHRSHTQSLERFIAWPISPLPVR
Unigene136631_CNS_A_+1_1_210	R59	0.735	Q22	R59	Mollusc	Mollusc	Extended	4452.2	4449.39	QAEVDFHITLLVCQLIHRSHTQSLERFIAWPISPLPVR
Unigene136631_CNS_A_+1_1_210	R59	0.735	S40	R59	Mollusc	Mollusc	Cleaved	2334.71	2333.27	SHTQSLERFIAWPISPLPVR
Unigene100836_CNS_A_-2_386_625	K69	0.798	L16	K69	SignalPeptidase	Mollusc	Extended	5793.12	5789.29	LRIAPPPAHAQPSCLLLSPRSSCVLTIIFTCLFLPLLLGVLFPLPSANRLVSPK
Unigene100836_CNS_A_-2_386_625	K69	0.798	S36	K69	Mollusc	Mollusc	Cleaved	3673.56	3671.1	SSCVLTIIFTCLFLPLLLGVLFPLPSANRLVSPK
Unigene100836_CNS_A_-2_386_625	R35	0.9196	L16	R35	SignalPeptidase	Mollusc	Cleaved	2137.57	2136.2	LRIAPPPAHAQPSCLLLSPR
Unigene20045_CNS_A_-2_59_1273	R181	0.6237	A87	R181	Mollusc	Mollusc	Cleaved	10723.1	10716.4	AITNVEDFSNATSQPASLYYNSDPRGEVYAPDNERFRPITTDNTTRQDHTRPAMTRIYSRIPLITFILAVCLKLPYILWSVLSSCSDAGPSQILR
Unigene20045_CNS_A_-2_59_1273	R181	0.6237	C62	R181	Mollusc	Mollusc	Extended	13502.2	13493.6	CWAPAEFTSSYVTYTHAVCGDAFNRAITNVEDFSNATSQPASLYYNSDPRGEVYAPDNERFRPITTDNTTRQDHTRPAMTRIYSRIPLITFILAVCLKLPYILWSVLSSCSDAGPSQILR
Unigene20045_CNS_A_-2_59_1273	R371	0.9748	T353	R371	Mollusc	Mollusc	Cleaved	2143.57	2142.19	TFSNNQLPLDVCLLLLLAR
Unigene20045_CNS_A_-2_59_1273	R61	0.8285	Y16	R61	SignalPeptidase	Mollusc	Cleaved	5149.89	5146.72	YNHTWGVALLLTISATTWLVPQLPYVQQSITQDASANGHLPRFLAR
[truncated: 1,191 more rows]

## Sheet: GO Secreted peptides
GO ID	GO Name	# of proteins
GO:0005515	protein binding	38
GO:0005524	ATP binding	32
GO:0005634	nucleus	30
GO:0009987	cellular process	29
GO:0016787	hydrolase activity	24
GO:0005488	binding	23
GO:0003824	catalytic activity	22
GO:0046872	metal ion binding	20
GO:0016772	transferase activity, transferring phosphorus-containing groups	19
GO:0008152	metabolic process	18
GO:0003676	nucleic acid binding	18
GO:0016740	transferase activity	17
GO:0006810	transport	17
GO:1901363	heterocyclic compound binding	16
GO:0097159	organic cyclic compound binding	16
GO:0044699	single-organism process	16
GO:0044464	cell part	16
GO:0044238	primary metabolic process	16
GO:0044763	single-organism cellular process	15
GO:0005737	cytoplasm	15
GO:0005783	endoplasmic reticulum	14
GO:0050794	regulation of cellular process	13
GO:0005829	cytosol	13
GO:0043231	intracellular membrane-bounded organelle	12
GO:0044767	single-organism developmental process	11
GO:0044260	cellular macromolecule metabolic process	11
GO:0016491	oxidoreductase activity	11
GO:0008270	zinc ion binding	11
GO:0005622	intracellular	11
GO:0000166	nucleotide binding	11
GO:0006811	ion transport	10
GO:0005615	extracellular space	10
GO:0005509	calcium ion binding	10

## Sheet: FPKM 10-100
Query_id	Subject_id	Identity	E_value	Subject_annotation
Unigene15673_CNS_A	sp|Q3U515|VWCE_MOUSE	33.12	6e-11	von Willebrand factor C and EGF domain-containing protein OS=Mus musculus GN=Vwce PE=2 SV=2
Unigene15673_CNS_A	sp|F1QBY1|NIPLB_DANRE	23.18	6e-11	Nipped-B-like protein B OS=Danio rerio GN=nipblb PE=2 SV=1
Unigene15673_CNS_A	sp|O96133|YB145_PLAF7	21.53	8e-11	Uncharacterized protein PFB0145c OS=Plasmodium falciparum (isolate 3D7) GN=PFB0145c PE=2 SV=1
Unigene15673_CNS_A	sp|Q75JP5|Y2471_DICDI	23.46	8e-11	Calponin homology domain-containing protein DDB_G0272472 OS=Dictyostelium discoideum GN=DDB_G0272472 PE=4 SV=1
Unigene15673_CNS_A	sp|Q96DN2|VWCE_HUMAN	33.12	8e-11	von Willebrand factor C and EGF domain-containing protein OS=Homo sapiens GN=VWCE PE=2 SV=2
Unigene15673_CNS_A	sp|Q869L3|MDN1_DICDI	24.76	2e-10	Midasin OS=Dictyostelium discoideum GN=mdn1 PE=3 SV=2
Unigene15673_CNS_A	sp|Q869E1|DNLI1_DICDI	22.62	3e-10	DNA ligase 1 OS=Dictyostelium discoideum GN=lig1 PE=3 SV=1
Unigene15673_CNS_A	sp|Q9H2G2|SLK_HUMAN	22.69	5e-10	STE20-like serine/threonine-protein kinase OS=Homo sapiens GN=SLK PE=1 SV=1
Unigene15673_CNS_A	sp|P22793|TRHY_SHEEP	25.31	2e-09	Trichohyalin OS=Ovis aries GN=TCHH PE=2 SV=2
Unigene15673_CNS_A	sp|Q08696|MST2_DROHY	22	5e-09	Axoneme-associated protein mst101(2) OS=Drosophila hydei GN=mst101(2) PE=1 SV=1
Unigene15673_CNS_A	sp|Q5RG44|K1211_DANRE	20.22	5e-09	Uncharacterized protein KIAA1211 homolog OS=Danio rerio GN=si:dkeyp-117h8.2 PE=4 SV=3
Unigene15673_CNS_A	sp|Q8I659|YPF11_PLAF7	20.38	9e-09	Uncharacterized protein PFB0765w OS=Plasmodium falciparum (isolate 3D7) GN=PFB0765w PE=4 SV=1
Unigene15673_CNS_A	sp|Q54UW4|Y0777_DICDI	16.46	9e-09	Bromodomain-containing protein DDB_G0280777 OS=Dictyostelium discoideum GN=DDB_G0280777 PE=4 SV=1
Unigene15673_CNS_A	sp|Q8N7Z2|GG6L1_HUMAN	25.2	9e-09	Golgin subfamily A member 6-like protein 1 OS=Homo sapiens GN=GOLGA6L1 PE=2 SV=2
Unigene15673_CNS_A	sp|P35556|FBN2_HUMAN	30.2	9e-09	Fibrillin-2 OS=Homo sapiens GN=FBN2 PE=1 SV=3
Unigene15673_CNS_A	sp|O54988|SLK_MOUSE	23.23	2e-08	STE20-like serine/threonine-protein kinase OS=Mus musculus GN=Slk PE=1 SV=2
Unigene15673_CNS_A	sp|Q9UHF1|EGFL7_HUMAN	31.09	2e-08	Epidermal growth factor-like protein 7 OS=Homo sapiens GN=EGFL7 PE=1 SV=3
Unigene15673_CNS_A	sp|Q61555|FBN2_MOUSE	30.2	2e-08	Fibrillin-2 OS=Mus musculus GN=Fbn2 PE=1 SV=2
Unigene15673_CNS_A	sp|Q8ILR9|YPF17_PLAF7	19.77	3e-08	Protein PF14_0175 OS=Plasmodium falciparum (isolate 3D7) GN=PF14_0175 PE=4 SV=1
Unigene15673_CNS_A	sp|Q6AW69|CGNL1_MOUSE	22.18	4e-08	Cingulin-like protein 1 OS=Mus musculus GN=Cgnl1 PE=1 SV=2
Unigene86909_CNS_A
Unigene33175_CNS_A
Unigene9312_CNS_A
Unigene54559_CNS_A
Unigene7823_CNS_A
Unigene100213_CNS_A
Unigene46502_CNS_A
Unigene100605_CNS_A	sp|Q8K174|TMM60_MOUSE	39.68	2e-11	Transmembrane protein 60 OS=Mus musculus GN=Tmem60 PE=2 SV=1
Unigene100605_CNS_A	sp|Q9H2L4|TMM60_HUMAN	39.68	2e-11	Transmembrane protein 60 OS=Homo sapiens GN=TMEM60 PE=2 SV=1
Unigene32_CNS_A	sp|Q8HZR8|CLC7A_MACMU	28.99	6e-07	C-type lectin domain family 7 member A OS=Macaca mulatta GN=CLEC7A PE=2 SV=1
Unigene32_CNS_A	sp|Q49BZ4|CLC7A_BOVIN	26.62	8e-07	C-type lectin domain family 7 member A OS=Bos taurus GN=CLEC7A PE=2 SV=1
Unigene32_CNS_A	sp|Q9BXN2|CLC7A_HUMAN	28.68	1e-06	C-type lectin domain family 7 member A OS=Homo sapiens GN=CLEC7A PE=1 SV=1
Unigene92784_CNS_A	sp|Q7TMY8|HUWE1_MOUSE	41.54	1e-20	E3 ubiquitin-protein ligase HUWE1 OS=Mus musculus GN=Huwe1 PE=1 SV=5
Unigene92784_CNS_A	sp|Q7Z6Z7|HUWE1_HUMAN	44.55	3e-19	E3 ubiquitin-protein ligase HUWE1 OS=Homo sapiens GN=HUWE1 PE=1 SV=3
Unigene92784_CNS_A	sp|P14328|SP96_DICDI	60.71	1e-09	Spore coat protein SP96 OS=Dictyostelium discoideum GN=cotA PE=4 SV=2
Unigene92784_CNS_A	sp|Q05049|MUC1_XENLA	43.28	2e-08	Integumentary mucin C.1 (Fragment) OS=Xenopus laevis PE=2 SV=1
Unigene92784_CNS_A	sp|Q550K8|Y7071_DICDI	27.42	6e-08	Probable serine/threonine-protein kinase DDB_G0277071 OS=Dictyostelium discoideum GN=DDB_G0277071 PE=3 SV=1
Unigene92784_CNS_A	sp|P05687|CHHA2_BOMMO	43.75	6e-08	Chorion class high-cysteine HCA protein 12 OS=Bombyx mori PE=3 SV=1
Unigene92784_CNS_A	sp|Q54T85|TRA1_DICDI	44.29	8e-08	Probable transcription-associated protein 1 OS=Dictyostelium discoideum GN=tra1 PE=3 SV=2
Unigene92784_CNS_A	sp|Q05319|STUB_DROME	32.14	1e-07	Serine proteinase stubble OS=Drosophila melanogaster GN=Sb PE=2 SV=2
Unigene92784_CNS_A	sp|P34468|YMH1_CAEEL	43.94	2e-07	Uncharacterized protein F58A4.1 OS=Caenorhabditis elegans GN=F58A4.1 PE=4 SV=2
Unigene92784_CNS_A	sp|Q8CGF7|TCRG1_MOUSE	38.37	4e-07	Transcription elongation regulator 1 OS=Mus musculus GN=Tcerg1 PE=1 SV=2
Unigene92784_CNS_A	sp|Q54XA2|Y9099_DICDI	29.7	5e-07	DEP domain-containing protein DDB_G0279099 OS=Dictyostelium discoideum GN=DDB_G0279099 PE=3 SV=1
Unigene92784_CNS_A	sp|Q9BYP8|KR171_HUMAN	41.18	5e-07	Keratin-associated protein 17-1 OS=Homo sapiens GN=KRTAP17-1 PE=2 SV=1
Unigene92784_CNS_A	sp|Q553R3|IF4G_DICDI	33.33	5e-07	Eukaryotic translation initiation factor 4 gamma OS=Dictyostelium discoideum GN=eif4g PE=3 SV=1
Unigene92784_CNS_A	sp|Q54J55|MYBX_DICDI	42.65	6e-07	Myb-like protein X OS=Dictyostelium discoideum GN=mybX PE=3 SV=1
Unigene92784_CNS_A	sp|Q55CK2|MGP2_DICDI	35.11	1e-06	Mental retardation GTPase activating protein homolog 2 OS=Dictyostelium discoideum GN=mgp2 PE=3 SV=1
Unigene92784_CNS_A	sp|Q55CB6|INT2_DICDI	38.46	1e-06	Integrator complex subunit 2 homolog OS=Dictyostelium discoideum GN=ints2 PE=3 SV=1
Unigene92784_CNS_A	sp|P20730|CHHB2_BOMMO	45.45	2e-06	Chorion class high-cysteine HCB protein 13 OS=Bombyx mori PE=3 SV=1
Unigene92784_CNS_A	sp|Q1ZXE2|Y7875_DICDI	28.69	2e-06	PH domain-containing protein DDB_G0287875 OS=Dictyostelium discoideum GN=DDB_G0287875 PE=2 SV=1
Unigene92784_CNS_A	sp|Q09624|PKD1_CAEEL	50	2e-06	Location of vulva defective 1 OS=Caenorhabditis elegans GN=lov-1 PE=1 SV=4
Unigene92784_CNS_A	sp|Q54LY1|Y6311_DICDI	39.47	2e-06	G8 domain-containing protein DDB_G0286311 OS=Dictyostelium discoideum GN=DDB_G0286311 PE=3 SV=1
Unigene100783_CNS_A	sp|O93603|TRFR_CHICK	40.51	4e-12	Thyrotropin-releasing hormone receptor OS=Gallus gallus GN=TRHR PE=2 SV=1
Unigene100783_CNS_A	sp|Q28596|TRFR_SHEEP	40.51	9e-12	Thyrotropin-releasing hormone receptor OS=Ovis aries GN=TRHR PE=2 SV=1
Unigene100783_CNS_A	sp|P34981|TRFR_HUMAN	40.51	9e-12	Thyrotropin-releasing hormone receptor OS=Homo sapiens GN=TRHR PE=1 SV=1
Unigene100783_CNS_A	sp|O46639|TRFR_BOVIN	39.24	2e-11	Thyrotropin-releasing hormone receptor OS=Bos taurus GN=TRHR PE=3 SV=1
Unigene100783_CNS_A	sp|Q01717|TRFR_RAT	39.24	3e-11	Thyrotropin-releasing hormone receptor OS=Rattus norvegicus GN=Trhr PE=2 SV=1
Unigene100783_CNS_A	sp|P21761|TRFR_MOUSE	39.24	3e-11	Thyrotropin-releasing hormone receptor OS=Mus musculus GN=Trhr PE=2 SV=1
Unigene101543_CNS_A
Unigene42021_CNS_A
CL4452.Contig1_CNS_A
Unigene84238_CNS_A
Unigene91369_CNS_A
Unigene75479_CNS_A
Unigene84000_CNS_A
Unigene98352_CNS_A
Unigene32959_CNS_A	sp|Q8MP30|Y7791_DICDI	29.47	3e-08	Uncharacterized histidine-rich protein DDB_G0274557 OS=Dictyostelium discoideum GN=DDB_G0274557 PE=4 SV=1
Unigene32959_CNS_A	sp|Q1ZXC2|PAP1B_DICDI	27.59	1e-06	Polyadenylate-binding protein 1-B OS=Dictyostelium discoideum GN=pabpc1B PE=3 SV=1
Unigene32959_CNS_A	sp|Q8K1L0|CREB5_MOUSE	35.87	4e-06	Cyclic AMP-responsive element-binding protein 5 OS=Mus musculus GN=Creb5 PE=2 SV=3
Unigene32959_CNS_A	sp|Q02930|CREB5_HUMAN	36.26	4e-06	Cyclic AMP-responsive element-binding protein 5 OS=Homo sapiens GN=CREB5 PE=1 SV=3
Unigene32959_CNS_A	sp|Q54QR1|LIMA_DICDI	26.8	5e-06	LIM domain-containing protein A OS=Dictyostelium discoideum GN=limA PE=2 SV=1
Unigene15078_CNS_A	sp|Q91147|FGFR2_NOTVI	32.42	3e-21	Fibroblast growth factor receptor 2 OS=Notophthalmus viridescens GN=FGFR2 PE=2 SV=1
Unigene15078_CNS_A	sp|Q90Z00|FGR1A_DANRE	30.88	4e-21	Fibroblast growth factor receptor 1-A OS=Danio rerio GN=fgfr1a PE=1 SV=2
Unigene15078_CNS_A	sp|P22182|FGFR1_XENLA	31.38	2e-19	Fibroblast growth factor receptor 1 OS=Xenopus laevis GN=fgfr1 PE=1 SV=1
Unigene15078_CNS_A	sp|Q91288|FGFR4_PLEWA	32.79	6e-19	Fibroblast growth factor receptor 4 OS=Pleurodeles waltl GN=FGFR4 PE=2 SV=1
Unigene15078_CNS_A	sp|Q04589|FGFR1_RAT	31.05	6e-19	Fibroblast growth factor receptor 1 OS=Rattus norvegicus GN=Fgfr1 PE=1 SV=1
Unigene15078_CNS_A	sp|P21804|FGFR1_CHICK	31.05	6e-19	Fibroblast growth factor receptor 1 OS=Gallus gallus GN=FGFR1 PE=2 SV=1
Unigene15078_CNS_A	sp|P16092|FGFR1_MOUSE	31.05	8e-19	Fibroblast growth factor receptor 1 OS=Mus musculus GN=Fgfr1 PE=1 SV=2
Unigene15078_CNS_A	sp|P11362|FGFR1_HUMAN	31.05	8e-19	Fibroblast growth factor receptor 1 OS=Homo sapiens GN=FGFR1 PE=1 SV=3
Unigene15078_CNS_A	sp|P18460|FGFR3_CHICK	29.5	1e-18	Fibroblast growth factor receptor 3 OS=Gallus gallus GN=FGFR3 PE=2 SV=1
Unigene15078_CNS_A	sp|Q91286|FGFR2_PLEWA	29.35	1e-18	Fibroblast growth factor receptor 2 OS=Pleurodeles waltl GN=FGFR2 PE=2 SV=1
Unigene15078_CNS_A	sp|Q61851|FGFR3_MOUSE	31.35	2e-18	Fibroblast growth factor receptor 3 OS=Mus musculus GN=Fgfr3 PE=1 SV=1
Unigene15078_CNS_A	sp|P22607|FGFR3_HUMAN	31.35	2e-18	Fibroblast growth factor receptor 3 OS=Homo sapiens GN=FGFR3 PE=1 SV=1
Unigene15078_CNS_A	sp|Q90413|FGFR4_DANRE	31.28	3e-18	Fibroblast growth factor receptor 4 OS=Danio rerio GN=fgfr4 PE=1 SV=1
Unigene15078_CNS_A	sp|Q90330|FGFR4_COTCO	29.11	4e-18	Fibroblast growth factor receptor 4 OS=Coturnix coturnix GN=FGFR4 PE=2 SV=1
Unigene15078_CNS_A	sp|Q95YM9|FGFR_HALRO	29.51	5e-18	Fibroblast growth factor receptor OS=Halocynthia roretzi GN=FGFR PE=2 SV=1
Unigene15078_CNS_A	sp|Q03364|FGFR2_XENLA	32.79	5e-18	Fibroblast growth factor receptor 2 OS=Xenopus laevis GN=fgfr2 PE=2 SV=1
Unigene15078_CNS_A	sp|Q8JG38|FGFR2_DANRE	29.74	5e-18	Fibroblast growth factor receptor 2 OS=Danio rerio GN=fgfr2 PE=1 SV=1
Unigene15078_CNS_A	sp|Q91285|FGFR1_PLEWA	31.05	9e-18	Fibroblast growth factor receptor 1 OS=Pleurodeles waltl GN=FGFR1 PE=2 SV=1
Unigene15078_CNS_A	sp|P21802|FGFR2_HUMAN	29.44	1e-17	Fibroblast growth factor receptor 2 OS=Homo sapiens GN=FGFR2 PE=1 SV=1
Unigene15078_CNS_A	sp|Q26614|FGFR_STRPU	29.03	3e-17	Fibroblast growth factor receptor OS=Strongylocentrotus purpuratus GN=FGFR PE=2 SV=1
Unigene90047_CNS_A
Unigene19368_CNS_A
Unigene103074_CNS_A
Unigene41596_CNS_A	sp|O94923|GLCE_HUMAN	39.37	1e-41	D-glucuronyl C5-epimerase OS=Homo sapiens GN=GLCE PE=1 SV=3
Unigene41596_CNS_A	sp|O18756|GLCE_BOVIN	57.36	2e-41	D-glucuronyl C5-epimerase OS=Bos taurus GN=GLCE PE=1 SV=2
Unigene41596_CNS_A	sp|Q9EPS3|GLCE_MOUSE	56.59	5e-41	D-glucuronyl C5-epimerase OS=Mus musculus GN=Glce PE=1 SV=2
Unigene41596_CNS_A	sp|P46555|GLCE_CAEEL	36.97	1e-19	D-glucuronyl C5-epimerase OS=Caenorhabditis elegans GN=hse-5 PE=1 SV=2
Unigene77991_CNS_A
Unigene36624_CNS_A
CL10677.Contig1_CNS_A
Unigene67262_CNS_A
Unigene100144_CNS_A	sp|Q8TCJ2|STT3B_HUMAN	74.04	1e-97	Dolichyl-diphosphooligosaccharide--protein glycosyltransferase subunit STT3B OS=Homo sapiens GN=STT3B PE=1 SV=1
Unigene100144_CNS_A	sp|Q3TDQ1|STT3B_MOUSE	73.62	9e-97	Dolichyl-diphosphooligosaccharide--protein glycosyltransferase subunit STT3B OS=Mus musculus GN=Stt3b PE=1 SV=2
Unigene100144_CNS_A	sp|P46975|STT3_CAEEL	66.81	4e-87	Dolichyl-diphosphooligosaccharide--protein glycosyltransferase subunit STT3 OS=Caenorhabditis elegans GN=T12A2.2 PE=1 SV=1
Unigene100144_CNS_A	sp|Q54NM9|STT3_DICDI	53.88	4e-64	Dolichyl-diphosphooligosaccharide--protein glycosyltransferase subunit STT3 OS=Dictyostelium discoideum GN=stt3 PE=3 SV=1
Unigene100144_CNS_A	sp|Q2KJI2|STT3A_BOVIN	52.36	1e-63	Dolichyl-diphosphooligosaccharide--protein glycosyltransferase subunit STT3A OS=Bos taurus GN=STT3A PE=2 SV=1
Unigene100144_CNS_A	sp|Q5RCE2|STT3A_PONAB	51.93	7e-63	Dolichyl-diphosphooligosaccharide--protein glycosyltransferase subunit STT3A OS=Pongo abelii GN=STT3A PE=2 SV=1
Unigene100144_CNS_A	sp|P46978|STT3A_MOUSE	51.93	7e-63	Dolichyl-diphosphooligosaccharide--protein glycosyltransferase subunit STT3A OS=Mus musculus GN=Stt3a PE=1 SV=1
Unigene100144_CNS_A	sp|P46977|STT3A_HUMAN	51.93	7e-63	Dolichyl-diphosphooligosaccharide--protein glycosyltransferase subunit STT3A OS=Homo sapiens GN=STT3A PE=1 SV=2
Unigene32267_CNS_A	sp|H2A0N4|PIF_PINMG	29.94	1e-16	Protein PIF OS=Pinctada margaritifera PE=1 SV=1
Unigene32267_CNS_A	sp|C7G0B5|PIF_PINFU	28.74	2e-14	Protein PIF OS=Pinctada fucata PE=1 SV=1
Unigene32267_CNS_A	sp|Q05049|MUC1_XENLA	27.49	2e-12	Integumentary mucin C.1 (Fragment) OS=Xenopus laevis PE=2 SV=1
Unigene32267_CNS_A	sp|Q6UXI7|VITRN_HUMAN	27.55	2e-11	Vitrin OS=Homo sapiens GN=VIT PE=2 SV=1
Unigene32267_CNS_A	sp|Q2UY11|COSA1_MOUSE	22.02	2e-11	Collagen alpha-1(XXVIII) chain OS=Mus musculus GN=Col28a1 PE=2 SV=1
Unigene32267_CNS_A	sp|O15232|MATN3_HUMAN	28.98	4e-11	Matrilin-3 OS=Homo sapiens GN=MATN3 PE=1 SV=2
Unigene32267_CNS_A	sp|Q8VHI5|VITRN_MOUSE	28.06	9e-11	Vitrin OS=Mus musculus GN=Vit PE=1 SV=2
Unigene32267_CNS_A	sp|Q95LI2|VITRN_BOVIN	27.55	1e-10	Vitrin OS=Bos taurus GN=VIT PE=2 SV=2
Unigene32267_CNS_A	sp|O42401|MATN3_CHICK	28.41	2e-10	Matrilin-3 OS=Gallus gallus GN=MATN3 PE=2 SV=1
Unigene32267_CNS_A	sp|O00339|MATN2_HUMAN	28.11	2e-10	Matrilin-2 OS=Homo sapiens GN=MATN2 PE=1 SV=4
Unigene32267_CNS_A	sp|O35701|MATN3_MOUSE	27.84	4e-10	Matrilin-3 OS=Mus musculus GN=Matn3 PE=1 SV=2
Unigene32267_CNS_A	sp|A6H584|CO6A5_MOUSE	26.83	7e-10	Collagen alpha-5(VI) chain OS=Mus musculus GN=Col6a5 PE=1 SV=2
Unigene32267_CNS_A	sp|O08746|MATN2_MOUSE	28.11	9e-10	Matrilin-2 OS=Mus musculus GN=Matn2 PE=2 SV=2
Unigene32267_CNS_A	sp|P98088|MUC5A_HUMAN	29.25	2e-09	Mucin-5AC (Fragments) OS=Homo sapiens GN=MUC5AC PE=1 SV=3
Unigene32267_CNS_A	sp|P05099|MATN1_CHICK	27.72	2e-09	Cartilage matrix protein OS=Gallus gallus GN=MATN1 PE=1 SV=2
Unigene32267_CNS_A	sp|Q2UY09|COSA1_HUMAN	22.94	2e-09	Collagen alpha-1(XXVIII) chain OS=Homo sapiens GN=COL28A1 PE=2 SV=2
Unigene32267_CNS_A	sp|Q99715|COCA1_HUMAN	26.92	2e-09	Collagen alpha-1(XII) chain OS=Homo sapiens GN=COL12A1 PE=1 SV=2
Unigene32267_CNS_A	sp|Q60847|COCA1_MOUSE	28.02	3e-09	Collagen alpha-1(XII) chain OS=Mus musculus GN=Col12a1 PE=2 SV=3
Unigene32267_CNS_A	sp|A8TX70|CO6A5_HUMAN	24.4	6e-09	Collagen alpha-5(VI) chain OS=Homo sapiens GN=COL6A5 PE=1 SV=1
Unigene32267_CNS_A	sp|Q09624|PKD1_CAEEL	32.26	1e-08	Location of vulva defective 1 OS=Caenorhabditis elegans GN=lov-1 PE=1 SV=4
Unigene49076_CNS_A
Unigene60155_CNS_A
Unigene55166_CNS_A
Unigene64988_CNS_A
Unigene20045_CNS_A
Unigene68910_CNS_A	sp|Q9ESQ4|NMUR2_RAT	34.25	5e-19	Neuromedin-U receptor 2 OS=Rattus norvegicus GN=Nmur2 PE=1 SV=2
Unigene68910_CNS_A	sp|Q8BZ39|NMUR2_MOUSE	41.67	1e-17	Neuromedin-U receptor 2 OS=Mus musculus GN=Nmur2 PE=2 SV=1
Unigene68910_CNS_A	sp|O88319|NTR1_MOUSE	37.74	3e-17	Neurotensin receptor type 1 OS=Mus musculus GN=Ntsr1 PE=2 SV=1
Unigene68910_CNS_A	sp|P20789|NTR1_RAT	37.74	4e-17	Neurotensin receptor type 1 OS=Rattus norvegicus GN=Ntsr1 PE=1 SV=1
Unigene68910_CNS_A	sp|P30989|NTR1_HUMAN	39.36	5e-17	Neurotensin receptor type 1 OS=Homo sapiens GN=NTSR1 PE=1 SV=2
Unigene68910_CNS_A	sp|Q8ITC7|CAPAR_DROME	46.51	7e-17	Neuropeptides capa receptor OS=Drosophila melanogaster GN=capaR PE=2 SV=3
Unigene68910_CNS_A	sp|Q9GZQ4|NMUR2_HUMAN	37.72	1e-16	Neuromedin-U receptor 2 OS=Homo sapiens GN=NMUR2 PE=2 SV=2
Unigene68910_CNS_A	sp|Q58CW4|NMUR2_BOVIN	42.22	2e-16	Neuromedin-U receptor 2 OS=Bos taurus GN=NMUR2 PE=2 SV=1
Unigene68910_CNS_A	sp|Q9HB89|NMUR1_HUMAN	33.88	6e-13	Neuromedin-U receptor 1 OS=Homo sapiens GN=NMUR1 PE=2 SV=1
Unigene68910_CNS_A	sp|Q9JJI5|NMUR1_RAT	32.21	1e-12	Neuromedin-U receptor 1 OS=Rattus norvegicus GN=Nmur1 PE=1 SV=1
Unigene68910_CNS_A	sp|O55040|NMUR1_MOUSE	33.33	1e-12	Neuromedin-U receptor 1 OS=Mus musculus GN=Nmur1 PE=2 SV=1
Unigene68910_CNS_A	sp|O08725|GHSR_RAT	50	4e-11	Growth hormone secretagogue receptor type 1 OS=Rattus norvegicus GN=Ghsr PE=2 SV=1
Unigene68910_CNS_A	sp|A5A4K9|GHSR_RABIT	50	4e-11	Growth hormone secretagogue receptor type 1 OS=Oryctolagus cuniculus GN=GHSR PE=2 SV=1
Unigene68910_CNS_A	sp|A5A4L1|GHSR_MUSPF	50	4e-11	Growth hormone secretagogue receptor type 1 OS=Mustela putorius furo GN=GHSR PE=2 SV=1
Unigene68910_CNS_A	sp|Q99P50|GHSR_MOUSE	50	4e-11	Growth hormone secretagogue receptor type 1 OS=Mus musculus GN=Ghsr PE=2 SV=3
Unigene68910_CNS_A	sp|Q92847|GHSR_HUMAN	50	4e-11	Growth hormone secretagogue receptor type 1 OS=Homo sapiens GN=GHSR PE=1 SV=1
Unigene68910_CNS_A	sp|Q95254|GHSR_PIG	50	7e-11	Growth hormone secretagogue receptor type 1 OS=Sus scrofa GN=GHSR PE=2 SV=1
Unigene68910_CNS_A	sp|P70310|NTR2_MOUSE	26.72	3e-10	Neurotensin receptor type 2 OS=Mus musculus GN=Ntsr2 PE=2 SV=1
Unigene68910_CNS_A	sp|O95665|NTR2_HUMAN	28.71	1e-09	Neurotensin receptor type 2 OS=Homo sapiens GN=NTSR2 PE=2 SV=2
Unigene68910_CNS_A	sp|Q63384|NTR2_RAT	26.72	2e-09	Neurotensin receptor type 2 OS=Rattus norvegicus GN=Ntsr2 PE=2 SV=1
Unigene45465_CNS_A	sp|B2RY56|RBM25_MOUSE	33.33	3e-07	RNA-binding protein 25 OS=Mus musculus GN=Rbm25 PE=1 SV=2
Unigene45465_CNS_A	sp|P49756|RBM25_HUMAN	28.03	5e-07	RNA-binding protein 25 OS=Homo sapiens GN=RBM25 PE=1 SV=3
Unigene45465_CNS_A	sp|Q55AX2|DOT1L_DICDI	32.86	2e-06	Histone-lysine N-methyltransferase, H3 lysine-79 specific OS=Dictyostelium discoideum GN=dotA PE=2 SV=2
Unigene65175_CNS_A
Unigene74797_CNS_A
Unigene26361_CNS_A	sp|P17644|ACH2_DROME	29.94	9e-30	Acetylcholine receptor subunit alpha-like 2 OS=Drosophila melanogaster GN=nAcRalpha-96Ab PE=2 SV=1
Unigene26361_CNS_A	sp|P23414|ACH1_SCHGR	28.27	7e-29	Acetylcholine receptor subunit alpha-L1 OS=Schistocerca gregaria PE=2 SV=1
Unigene26361_CNS_A	sp|P54131|ACHA7_BOVIN	43.86	7e-27	Neuronal acetylcholine receptor subunit alpha-7 OS=Bos taurus GN=CHRNA7 PE=2 SV=1
Unigene26361_CNS_A	sp|Q494W8|CRFM7_HUMAN	54.55	3e-26	CHRNA7-FAM7A fusion protein OS=Homo sapiens GN=CHRFAM7A PE=2 SV=1
Unigene26361_CNS_A	sp|Q866A2|ACHA7_MACMU	54.55	3e-26	Neuronal acetylcholine receptor subunit alpha-7 OS=Macaca mulatta GN=CHRNA7 PE=2 SV=1
Unigene26361_CNS_A	sp|P36544|ACHA7_HUMAN	54.55	3e-26	Neuronal acetylcholine receptor subunit alpha-7 OS=Homo sapiens GN=CHRNA7 PE=1 SV=5
Unigene26361_CNS_A	sp|P22770|ACHA7_CHICK	54.55	3e-26	Neuronal acetylcholine receptor subunit alpha-7 OS=Gallus gallus GN=CHRNA7 PE=1 SV=1
Unigene26361_CNS_A	sp|Q05941|ACHA7_RAT	57.84	4e-26	Neuronal acetylcholine receptor subunit alpha-7 OS=Rattus norvegicus GN=Chrna7 PE=1 SV=2
Unigene26361_CNS_A	sp|P49582|ACHA7_MOUSE	57.84	4e-26	Neuronal acetylcholine receptor subunit alpha-7 OS=Mus musculus GN=Chrna7 PE=2 SV=1
Unigene26361_CNS_A	sp|P09480|ACHA2_CHICK	49.55	7e-26	Neuronal acetylcholine receptor subunit alpha-2 OS=Gallus gallus GN=CHRNA2 PE=2 SV=1
Unigene26361_CNS_A	sp|P26153|ACHB4_CHICK	26.35	1e-25	Neuronal acetylcholine receptor subunit beta-4 (Fragment) OS=Gallus gallus GN=CHRNB4 PE=2 SV=1
Unigene26361_CNS_A	sp|P48180|ACH1_CAEEL	50	1e-25	Acetylcholine receptor subunit alpha-type acr-16 OS=Caenorhabditis elegans GN=acr-16 PE=2 SV=1
Unigene26361_CNS_A	sp|A8WQK3|ACH1_CAEBR	50	1e-25	Acetylcholine receptor subunit alpha-type acr-16 OS=Caenorhabditis briggsae GN=acr-16 PE=3 SV=2
Unigene26361_CNS_A	sp|P02712|ACHB_TORCA	46.02	2e-25	Acetylcholine receptor subunit beta OS=Torpedo californica GN=CHRNB1 PE=1 SV=1
Unigene26361_CNS_A	sp|Q15822|ACHA2_HUMAN	27.3	2e-25	Neuronal acetylcholine receptor subunit alpha-2 OS=Homo sapiens GN=CHRNA2 PE=1 SV=2
Unigene26361_CNS_A	sp|Q19AE6|ACHA4_MUSPF	47.27	3e-25	Neuronal acetylcholine receptor subunit alpha-4 OS=Mustela putorius furo GN=CHRNA4 PE=2 SV=1
Unigene26361_CNS_A	sp|P09482|ACHA4_CHICK	48.18	3e-25	Neuronal acetylcholine receptor subunit alpha-4 OS=Gallus gallus GN=CHRNA4 PE=1 SV=1
Unigene26361_CNS_A	sp|Q9N587|ACH6_CAEEL	34.6	3e-25	Acetylcholine receptor subunit alpha-type unc-63 OS=Caenorhabditis elegans GN=unc-63 PE=1 SV=2
Unigene26361_CNS_A	sp|P25162|ACH4_DROME	38.8	3e-25	Acetylcholine receptor subunit beta-like 2 OS=Drosophila melanogaster GN=nAcRbeta-96A PE=2 SV=3
Unigene26361_CNS_A	sp|P91766|ACH1_MANSE	45.38	3e-25	Acetylcholine receptor subunit alpha-like OS=Manduca sexta GN=ARA1 PE=2 SV=1
Unigene85591_CNS_A
Unigene16401_CNS_A	sp|Q14442|PIGH_HUMAN	33.61	4e-11	Phosphatidylinositol N-acetylglucosaminyltransferase subunit H OS=Homo sapiens GN=PIGH PE=1 SV=1
Unigene16401_CNS_A	sp|Q32L89|PIGH_BOVIN	31.97	6e-11	Phosphatidylinositol N-acetylglucosaminyltransferase subunit H OS=Bos taurus GN=PIGH PE=2 SV=1
Unigene16401_CNS_A	sp|Q5M9N4|PIGH_MOUSE	29.51	1e-08	Phosphatidylinositol N-acetylglucosaminyltransferase subunit H OS=Mus musculus GN=Pigh PE=2 SV=1
Unigene32782_CNS_A
Unigene90641_CNS_A
Unigene30450_CNS_A
Unigene100607_CNS_A
Unigene57102_CNS_A	sp|P26694|CSP_PLARE	56.25	2e-08	Circumsporozoite protein OS=Plasmodium reichenowi PE=3 SV=1
Unigene57102_CNS_A	sp|P08307|CSP_PLAFW	56.25	2e-08	Circumsporozoite protein OS=Plasmodium falciparum (isolate Wellcome) PE=3 SV=1
Unigene57102_CNS_A	sp|P13814|CSP_PLAFT	56.25	2e-08	Circumsporozoite protein OS=Plasmodium falciparum (isolate t4 / Thailand) PE=3 SV=1
Unigene57102_CNS_A	sp|P19597|CSP_PLAFO	56.25	2e-08	Circumsporozoite protein OS=Plasmodium falciparum (isolate NF54) PE=3 SV=2
Unigene57102_CNS_A	sp|P05691|CSP_PLAFL	56.25	2e-08	Circumsporozoite protein (Fragment) OS=Plasmodium falciparum (isolate le5) PE=3 SV=1
Unigene57102_CNS_A	sp|P02893|CSP_PLAFA	56.25	2e-08	Circumsporozoite protein OS=Plasmodium falciparum PE=3 SV=1
Unigene57102_CNS_A	sp|Q01645|MS84D_DROME	58.14	2e-07	Male-specific sperm protein Mst84Dd OS=Drosophila melanogaster GN=Mst84Dd PE=2 SV=2
Unigene57102_CNS_A	sp|B4PSQ2|KIBRA_DROYA	50.94	3e-06	Protein kibra OS=Drosophila yakuba GN=Kibra PE=3 SV=1
Unigene57102_CNS_A	sp|B4HEJ6|KIBRA_DROSE	46.81	6e-06	Protein kibra OS=Drosophila sechellia GN=Kibra PE=3 SV=1
Unigene101519_CNS_A
Unigene64453_CNS_A
Unigene72471_CNS_A
Unigene7763_CNS_A
Unigene32427_CNS_A	sp|Q54F38|H3V1_DICDI	55.22	7e-14	Histone H3.v1 OS=Dictyostelium discoideum GN=H3v1 PE=3 SV=1
Unigene32427_CNS_A	sp|Q7M732|RTL1_MOUSE	47.44	1e-12	Retrotransposon-like protein 1 OS=Mus musculus GN=Rtl1 PE=2 SV=1
Unigene32427_CNS_A	sp|P13816|GARP_PLAFF	50.85	2e-12	Glutamic acid-rich protein OS=Plasmodium falciparum (isolate FC27 / Papua New Guinea) GN=GARP PE=4 SV=1
Unigene32427_CNS_A	sp|Q9EPQ2|RPGR1_MOUSE	54.69	7e-12	X-linked retinitis pigmentosa GTPase regulator-interacting protein 1 OS=Mus musculus GN=Rpgrip1 PE=1 SV=1
Unigene32427_CNS_A	sp|P48988|CENPB_CRIGR	51.47	6e-11	Major centromere autoantigen B OS=Cricetulus griseus GN=CENPB PE=3 SV=1
Unigene32427_CNS_A	sp|Q1W1Y5|PELP1_MACMU	55.93	1e-10	Proline-, glutamic acid- and leucine-rich protein 1 OS=Macaca mulatta GN=PELP1 PE=2 SV=1
Unigene32427_CNS_A	sp|Q8IZL8|PELP1_HUMAN	55.93	1e-10	Proline-, glutamic acid- and leucine-rich protein 1 OS=Homo sapiens GN=PELP1 PE=1 SV=2
Unigene32427_CNS_A	sp|A2BE28|LAS1L_MOUSE	52.63	3e-10	Ribosomal biogenesis protein LAS1L OS=Mus musculus GN=Las1l PE=1 SV=1
Unigene32427_CNS_A	sp|Q54QQ2|Y5634_DICDI	38.75	4e-10	Uncharacterized protein DDB_G0283697 OS=Dictyostelium discoideum GN=DDB_G0283697 PE=4 SV=1
Unigene32427_CNS_A	sp|Q96MU7|YTDC1_HUMAN	48.65	5e-10	YTH domain-containing protein 1 OS=Homo sapiens GN=YTHDC1 PE=1 SV=3
Unigene32427_CNS_A	sp|Q01538|MYT1_HUMAN	56.9	7e-10	Myelin transcription factor 1 OS=Homo sapiens GN=MYT1 PE=1 SV=2
Unigene32427_CNS_A	sp|Q28181|CNGB1_BOVIN	44.16	7e-10	Cyclic nucleotide-gated cation channel beta-1 OS=Bos taurus GN=CNGB1 PE=1 SV=1
Unigene32427_CNS_A	sp|P22620|ABRA_PLAFC	50	7e-10	101 kDa malaria antigen OS=Plasmodium falciparum (isolate Camp / Malaysia) GN=ABRA PE=3 SV=1
Unigene32427_CNS_A	sp|Q54BP9|GACV_DICDI	58.49	8e-10	Rho GTPase-activating protein gacV OS=Dictyostelium discoideum GN=gacV PE=3 SV=1
Unigene32427_CNS_A	sp|Q8IZU1|FAM9A_HUMAN	47.22	1e-09	Protein FAM9A OS=Homo sapiens GN=FAM9A PE=2 SV=1
Unigene32427_CNS_A	sp|Q555V7|VID27_DICDI	36.36	1e-09	VID27-like protein OS=Dictyostelium discoideum GN=DDB_G0274813 PE=3 SV=1
Unigene32427_CNS_A	sp|P27790|CENPB_MOUSE	48.33	1e-09	Major centromere autoantigen B OS=Mus musculus GN=Cenpb PE=2 SV=2
Unigene32427_CNS_A	sp|Q9QY02|YTDC1_RAT	41.1	2e-09	YTH domain-containing protein 1 OS=Rattus norvegicus GN=Ythdc1 PE=1 SV=1
Unigene32427_CNS_A	sp|Q9DBD5|PELP1_MOUSE	52.54	2e-09	Proline-, glutamic acid- and leucine-rich protein 1 OS=Mus musculus GN=Pelp1 PE=1 SV=2
Unigene32427_CNS_A	sp|Q54G21|FKBP5_DICDI	45.61	2e-09	FK506-binding protein 5 OS=Dictyostelium discoideum GN=fkbp5 PE=1 SV=1
Unigene76708_CNS_A	sp|Q6ZRP5|YD019_HUMAN	33.93	2e-10	Putative uncharacterized protein FLJ46204 OS=Homo sapiens PE=5 SV=2
Unigene26725_CNS_A
Unigene47754_CNS_A
Unigene52221_CNS_A
Unigene46477_CNS_A
Unigene100977_CNS_A
Unigene12491_CNS_A
Unigene72707_CNS_A
Unigene40346_CNS_A
Unigene95949_CNS_A
Unigene24051_CNS_A
Unigene99395_CNS_A
Unigene70559_CNS_A
Unigene53333_CNS_A
Unigene100426_CNS_A
Unigene95877_CNS_A
Unigene22957_CNS_A

## Sheet: FPKM >100
Gene ID	Sequence	BLAST hit	All unigene
>Unigene17_CNS_A_-2_350_769	MEGQRSSFASCFLLVCFVGSALGEGRRHMSCSSSPFAVRSQNSFLAEETTPPDGSCKVESDKLSGLSYLSETSVPTARWKDNDFMLPQEKPDVTESNKSKATSHSKITIKKHTNSKKLKGSKSQRKKKKKKKMGKKKKTR	hypothetical protein
>Unigene2858_CNS_A_-2_284_847	MPRPPSSSSTSSSSSSSVRMVCPGLSVHKSVGHAVSVCFLLLVVALFVNATPHFLTEDDLEDNYADVSLEKRPARLSYFRERTPSGGGYGRRRYNSYSGYTSHNYGGAYGKWRKKAVNRHNMPWENLPNTNCLRQYCRSDNDCCRRYSKCNEEARVCYDCWYGHPCKANVDCCERYPVCNKVLNTCGK	hypothetical protein
>Unigene7267_CNS_A_+2_101_478	MASVSHFLLLAFTLAAAFNLIALHELDYLEDAELDSDEEDFLGKRGFADKRGFADKRGFADKRGFADKRGFADKRGFADKRGFADKRERISPLVLRLLQRSYQNQALPLTGHNAFSRLLAREGLLE	Achatin	Unigene52225_All
>Unigene11596_CNS_A_-3_210_485	MHPLLTSIYSEKWSDLSHSLPAWLVVSMLIILAQCNKLSSIKTARRQNFISFQLVSGSLLKARSYTHLVLLVKLHNDALIIYFDIMFQIICQ	hypothetical protein
>Unigene20054_CNS_A_+2_2_217	HCTAQTSIRLTSSSSDVFGNEDSTIQIFVTFVTLQLVDTVGSEVVCEVSVVLYVKYRSRGSLYRLFTVSPEP	peptidase-like
>Unigene26460_CNS_A_+2_95_367	MQLNLTLFLVRVCGLGRGRGGVERSSTIQAYLVQGICTRFGSRLLCVVFHSGLSVDHSQCTSRLLKVQFSRKSHTVNKNAGVDCDLKRKDM	hypothetical protein
>Unigene29222_CNS_A_-3_42_287	MCCCLCCAYHALLSVLSGLAFCGDLKISQSCAISTVKVGGRGESAALALRVVCIFCATAVPPCLDVVFTLVWLSAYCATLWF	hypothetical protein
>Unigene36087_CNS_A_+2_41_277	MVQSVFIQSNCLPQASCLSSMCGAPFTCALGFDVVVECCTRFPVAGYYSTMRPLLSARVHICWCVTTRGDGHIHTQHGS	hypothetical protein
>Unigene50101_CNS_A_-3_3_233	PVEHFYFSYICSFIQLYSWSKEIILTCYDSRLNIFQFLYVFFKLFTVFFIMLSFVTCLCFLKSMLASHKKCLSNVLF	hypothetical protein
>Unigene52225_CNS_A_+3_96_611	MFSSSLIIFSRTMAFFNFCSASNCCFFFSISFFLVFFFCDTRLSCSHSGIIPNRSVSLRSSLTPHRLIRMIAPVGHISFHSLSQACRTDSGVCIKYRLLYKITLPRLACPAISGTNNPLPYNAANITNNFIRFIRQGRLKSNTRLLPLASSFFFPNQTNPFLYSALGGGRST	hypothetical protein
>Unigene59443_CNS_A_+3_3_167	VCVSVCVFFFLFLLLHVSVLSFVNAQAHTLRVFELARCFFLFFPPFQNWWQKRRL	hypothetical protein	Unigene10769_All	MQNAKRLMSHHSQPRTCWLRLQLKRCNVRDLLCLHIYICVCVSVCVFFFLFLLLHVSVLSFVNAQAHTLRVFELARCFFLFFPPFQNWWQKRRL
>Unigene59940_CNS_A_-3_156_419	MASLVYIYLGALLCASCAFPGLLGLNEHNPVIWSNLQDHGLPAFHGEIRENERVVQLKPELAATDADEAGGASKLICLFLCEILAVVT	calsyntenin
>Unigene73373_CNS_A_-3_3_173	LLLLLLPFLLLILCSVVSNSCLNVRYSNHCMQCNATQSASKRVSTAVSCIKNCLYFP	hypothetical protein	Unigene109897_All
>Unigene74405_CNS_A_-2_83_346	MLGDHSSKQFVCVIALSLIPPVCDRHLCAYLLYAHCLVRPLPLASSSLTSGTRFALSSRLRGWLGRQHLPLYYLKVYSLFRSSSSFRS	hypothetical protein
>Unigene88335_CNS_A_-1_52_204	MLRFRNGYDSHPSPILVTPLLVYCLFLSRSHSLSYSLSCSLSFLSLPLSLS	hypothetical protein
>Unigene97555_CNS_A_-1_1_192	FLIFFLLDTMNILLMRLFSVVICFLLFFHCPDLALVANYGRQMCGIVLSLLIHLFSLVLVPYVW	hypothetical protein	Unigene116406_All
